# Supplementary material for: Identification of a covert evolutionary pathway between two protein folds
Source: Nat Commun. 2023 Jun 1;14:3177. doi: 10.1038/s41467-023-38519-0 (PMC10235069; doi:10.1038/s41467-023-38519-0)
Supplement: Supplementary file 5 — Supplementary Dataset 1 [file 41467_2023_38519_MOESM5_ESM.xlsx]

## Sheet: Clustal cross-family alignment 
Index	Accession	Sequence
0	WP_052129266.1	---APRVLRVLVVDEEAPITQLLSLALR-EGW--RVVDTGRAAIEAA------PDAILLDMMLPDI-GVEVVAELRR-A--ATPVLFLTGRDSLD-RLAAFGAGADDYVTKPFGLEEVVQTLRELFRRRGLAP-A---M-------DLVLD----------------------VVRALAEEPT----WRELAHRLAEAG--------AGV-------LLDLPV-VT-GRRAGAE-QVVLVGVAGDDLV-
1	TVR91370.1	------MLSIVVVEDHDMLRETLVGHLR-AGY--FGAADAEALAREL------ADVYLLDLNLPGE-GLSLARRLRA-S--GVGIVMLTARSSVD-RVSGYESGADAYLPKPVALDELDAVIAAIARRVRPTVPA---VFVLDVHR----------------GDVRLSASQVALLDALARAPE----TEQLVRALGHPP--------ETYEVHVARVRERLEQVGA-GRDGLAVVRGTGYRLMIDVKV-
2	WP_068297917.1	MTPPSPRATILYIEDEAALREELAEELT-AGY--LDAADAEAAEDLL-----APDLVLCDVMLPGR-GVQWLRDLRA-ATEALPFLFLTALSDRS-HLEGLRAGATDYLVKPIDLDQLHLKIENLLAHARSLRDA---RH-----------RAEHIS---L-PPAHLSPRETQVLGFL----G----TVEIAYQLQISE--------HTVD-----VYRKLG---L-GNRADAA--RAALQLGLLGPGA
3	WP_124965516.1	MSRPDP-LRILCIEDEADFRTELVEELE-LGY--FGAESGEAGLAVL------VSCVICDVMLPGL-GLEMVSRLRA-HLKSAPVLLLTALVGRD-MLSGLRAGADDYLLKPVDLTLLQVTLENRLQRLEDMRQA---GA-----------PAGEVS---PDVLRQLSRRETEVLALL----G----SGEIARDLTISE--------HTVE-----LYRKLR---I-TSRVDAA--RIAIGLNLA----
4	WP_099796603.1	TESMSERPVVLVVDDAPSSLGMLCDTLE-SGY--LVAADGESALQRL------PDAILLDGLMPGL-GFETCRRIKA-NLAHIPVLFMTGLSETH-VVEGFECGGVDYVVKPIRAQEVLARLHTHTRNARITRMA---RDAVDAGGRIAWAREGA-A---RLADAALTPRETEVLSWL----A----NRDIGEILGTSP--------RTVH-----IFEKLG---V-ETRAAAA--ALASGM-------
5	WP_173569360.1	NSTPAVRSTLLVIDDDPAALGMMDDALN-AGY--LLAQSGEAALEVM------PDLVLVDAIMPGL-GWDICQRMKA-DLNAVPVIFMTGLTEIH-ILRAFEAGATDYVTKPFHFDEVLARIEVHLVVGRRMRMA---YAALDAGCELLWDPAREQV---LQEKFGLSAREAEVLLWI----S----SRDIAEILGVSP--------RTIQ-----LYNKGG---F-SGRAAAA--AAASRVLGDDD--
6	WP_170032135.1	------MKRILIVEDTIELAEALQNSLE-EGY--AIATRAAQAGALA------PDLVVLDLGLPDR-GYSVLEQLRS-RGDDAPVLILSARRDED-KLQGFRLGADDYVTKPFGAMELLARIAALLRRHERTCPG---A-----G------AALDEA---LRERFGLTPRQIDVARLI----G----NAEIAEKLGLSF--------FTVQ-----VLAKLA---V-PSRAGVG--ALLYAG-------
7	OLE96773.1	---------MLVVDDDPVICDLVATTLA-QGY--RRASDAREALHLI------PDVVLLDVHLPDL-GYQLCRRLRD-TGDTMGIMLISGEREAD-RAAGLLLGADDYLVKPFVLDELLARVHRMAQRARPV------------------------T---LSVAARLTRREAQVLRML----A----QKDIARDLVVAP--------RTIH-----ILLKLG---V-HSQAQAI--ALAFRTELAGAVT
8	TMB79520.1	-----MSELVLVVDDDPNVRGLIVNLLS-YGF--AEASCGEEALRFA------PDVVLLDVLMPGL-GYEVLRKLKD-DGDSVGVILISGERESD-RVAGLLVGADDYLPKPFALDELLARVQKLVRGKR-R------------------------G---LPGKRRLTRRELEVLAHL----V----NAQIAQRLVLSP--------RTVH-----ILMKLG---V-HSRTQAI--AMAYREGFFEGPS
9	TML48806.1	AAATHDGRFVLVVDDDDTFRSLVSEILH-GGY--RGAATGEEALRVA------PSFVLLDVNLPGM-GYDVCRELRA-EGEQLPIVFVSGERERD-RVAGLRLGADDYIVKPFDPSELLARVDRFVGRAQAI-------------------FSE------ATSPFRLTKRELEVLDYL----V----PKETARELTISR--------KTVN-----ILTKLD---V-HSQAQAV--AVALQSSLFDFST
10	PWU22963.1	-----MRGPILIVDDDPATRELVACTLG-AGY--LELPTGEQALIAA------PALVVLDVKLPGV-GYEVCRQLRE-RGEQLPILFVSGEREAD-RVAGLMIGADDYVTKPFLPDELLARVGRLLVRAKPP-------------------AVADDD---LERWAQLTDREREVLNLL----A----QDAIAERLYISP--------KTVR-----ILAKLG---V-HSRAAAV--SRAYRLGLVSPDF
11	TMC42982.1	---ASMGNPILIVDDDSIIRAAIATILA-AGY--READSGAEALRVA------PGLVLLDVNLPGM-GYEVCRLLRD-EGDQFPIVFVSGARESD-RVAGLLLGANDYISKPFREDELLARVQSLLLRRHAV-------------------ASR--------LASRLTARELQVLRLL----S----PDDIARLMVISP--------KTVH-----IYMKLG---V-QTRAQAV--AVAYRGELLNGET
12	TMC70452.1	GRDGQRRHAVLVVEDDIEVRSLITDVLT-AGY--RGVQSGEEAIDSV------PILVLVDVHLPGM-GYEVCGWLRS-RRDSVPVMFISGEREAD-RAAGLMLGADDYMSKPFSTEELVARVRGLL-RRTVP-------------------PGQ--------LDTKLTVRELEVLRLL----A----QKEISGHLSISA--------KTVH-----ILMKLG---V-QSRTQAV--ALAYRERLIDAED
13	TMD58691.1	GESGPRAGVLLVVEDHVGVRSLVSLVLT-AGY--REAASGEEAIEFA------PLLVLLDVRLPGI-GYEVCGWLRD-RHDSVPVIFLSGEREAD-RAAGLMLGADDYLVKPFSNEELVARVRGLL-RRTLP-------------------APR--------RGVGLTARELEVLRLL----A----QNDIAGHLLIST--------KTVH-----ILMKLG---V-QSRAQAV--ALAYRDNLIEPNA
14	TMC70453.1	GGPGPR-GAILVVEDDADIRSLLSTVLT-AGF--NTVASGEAAVELM------PVLVLLDIRLPGL-GYEVCRWLRE-RRDVVPIVFMSAERESD-RAAGLMLGADDYLMKPFLNEELLARIRGLL-RRTVP-------------------TPR--------LAENLTARELEVLRLL----A----QADIANQLLISG--------KTVH-----ILMKLD---V-PSRAQAV--AVAYRENLVEPNG
15	TME68356.1	ASSSPR-GTILLVDDDPDIRLLLKTVLC-AGF--NEAVSGEAAVETM------PLLVVLDVRLPGV-GYEVCRWLRE-RRDIVPIIFMSAERESD-RAAGLMLGADDYMMKPFSVDELIARIRGLL-RRTVP-------------------SPR--------LAESLTARELEVLRLL----A----QADIANQLLISG--------KTVH-----ILMKLD---V-PSRAQAV--AVAYRENLVEPTV
16	TML69678.1	--VDCG--TVLVVDADDVWRSATAALLT-VGH--IGAATAADALELA------PSLVVLDVALPDL-GYEVCRELRD-VGDKLPIILVSADREPD-CIAALLIGADDYLAKPYNPGELLARVHRHLTRTNGSN------------------QPKNTD---GSDGFGLSPRELEVLRLL----A----QAAIAQELVISP--------KTVR-----ILAKLG---V-HSRAQAV--AVAHQEGLVADFA
17	TML69799.1	--IDCGRGGILVIDSDDEGRAVVSALLA-AGY--REAATGREGMSAA------PDLVLLEVELRDM-GYEVCRQLRD-AGEGLPVIFVAATRGSD-RIAGLLIGADDYVVKPFAPDELIARVRRALIRTMSLS--------------------RRNG---SRSSYGLTEREREVLRLL----S----QKTIARELFISP--------QTVR-----TLAKLD---V-HSRAEAV--ALAHRERLVDDGV
18	WP_154442609.1	------MKNILLIEDDENISFGIKRYLD-RDF--EIGSDIATGKEKF------YDLIVLDMNLPDG-GYDFLEFIKS----HIPVIFLTVKNEDE-IVKGLGLGADDYITKPFKLSVLEARINTVLRRVKRDISL---DDVIFNDK----------K---EDKEIFLTSREYRLLEMFMENKD----RRFILERLWDID--------GDFTVAIKRLREKIEYNPN-NPKILKTIRGIGYRMENNNGKI
19	WP_007473962.1	-------MKILVVEDDIFIGESIKDYFE-QGN--DYYSSPLKALEEI------YDIFLIDINMPEM-GYEFYNELKN-Y--DVPVIFITAYSDIH-IEKAFDLGAADYIKKPFELKELELRVKRLVF--KKTN------CVKIENK----------Y---KNKEVDLTQNEKYFLELLVKNIG----TNTLRDYVWDG---------KDIRTHVKKLRSKLK------ENFIKNVRGSGYKIEKQ----
20	WP_118886351.1	--ELLKNLKILIVEDEKRLAQLLKDSIS-SFF--IIASNGEDGLKKF------PDIIITDIMMPFC-GLEMTLQIKE-L--SIPIIVLSAHSDKK-LLKAIDLGINKYFIKPFDPEELLEHINKLALKLNKQK------QSKLEDI----------K---NNSLISLTKREKELFYLLIKHKN----TQDIKENLWNS----------EVRTFIKRVRIKTS------KDLIENVSGQGYLISVLDV--
21	PLY11427.1	--NLLTQLKILIVEDEKRLSQLLKDAIS-YFF--IIAKDGKEGLKKF------PDIVITDIMMPFC-GLEMTQKIKE-L--SVPIIVLSAHSDKK-LLKAIDLGINKYFIKPFDPDELIEHIRKIAPKLNKQK------KVFLENV----------K---DGKIINITKREKEFLFLLIKYQN----TEDIKAKLWTE----------EVRTFIKRLRIKTS------KDIIENILGQ-----------
22	RQW77809.1	L-YRLRECSLLFADDDPLFREETAQLLR-LFR--AVAGDGREALELY------PDIVLLDILMPGL-GIEVVRHIRA-H--YTPILMLTGHSSEV-LLDAVKLHLEDYLLKPFDQKRLIDALSRCIRRLDQLQPA----RVRLGGE----------R---EGQQLRLGAKESELLHLLVRTHP----KSAIEDAIWEN----------DMRNLVNKLRRKLG------QDSIQTLPGIGIRAVLQ----
23	WP_104759070.1	M-GRAHKGRLFLLEDDPLLHHMVAEFLE-SGF--CGAYDGDRALEIL------FDLWLLDIQVPGL-SFETLQILRQ-S--NTPTIFISVLKDMS-LKKAFHLGASDYLKKPFDLEELLIRIERLLIVQ----------KVAI-ND----------R---QDQSFILSAKEKQLLEFFLHHKN----NDQIIANVWSYE--------GSVRTHIKNLRKLLG------KEHIQNIKGLGYCFKACV---
24	WP_104685278.1	M-GRAHKGRLFLLEDDPLLHHMVAEFLE-SGF--RGAYDGDRALEIL------FDLWLLDIQVPGL-SFETLQILRQ-S--NTPTIFISVLKDMS-LKKAFHLGASDYLKKPFDLEELLIRIERLLIVQ----------KVAI-ND----------R---QDQSFILSAKEKQLLEFFLHHKN----NDQIIANVWSYE--------GSVRTHIKNLRKLLG------KEHIQNIKGLGYCFKACV---
25	WP_010532634.1	TPTSTDTVQVLICDDDAIVREALTGVLA-EGI-VAAVGTGEEALALI----GGVDVVLMDLTLPGL-GLAATRRAAA-H--GVRVLVLTTFGTDQ-IREAIAAGAVGFLLKTTPSAALVAAV-RGAARAGTLL-S---PEIAEQ--GDGV-EAPDAE---TLQTLHLSEREREVLALVC---A----NARIAKALMLSE--------STVKSHLSSLMAKLG---C-ASRLQLA--LRAFELGLVPAPR
26	KPQ04469.1	ITHSTEIHRVMLVDDQKLIRQGLASLLS-EHI-VQEAADGEEALTWI-H--GQVDIVLLDLRMPKM-GIELLQAMRA-N--SIPVLILTTFDDHM-LIKALKAGARGYLLKDVELETLVNGI-DRVVAGESMI-Q---PTITTS--GLQG----FEA---FDTPEELSTKELEILRLIA---A----NKEIAEALFKSE--------GTVKNQVSAIMSKLG---V-RDRTRAV--LRAIELGLIGF--
27	WP_165489252.1	-------MRVIIVDDDAIVRSALGAYVG-PEL-VGAYSDGSEAVAAV-P--FGVDVVLMDVRMPVM-GITATEQLRA-N--NVKVLLLTSFDEDY-MMNALKAGASGFLLKDASPKALVDAV-LAVHNGTTVI-S---PEPLGR--GKSA----IPQ---PPRKVDLSGRELDILRELC---H----NAEIAEKLYLSE--------STVKTHVSAIMSKLL---V-NSRLKAV--VRAYEWGLVDRES
28	WP_092112695.1	HQQRDSPIRVLLADDDQLVRAGIAGILS-PDI-IAEASDGTEALELA----HSLDVVVLDIQMPRL-GIRTLEQLRR----HVPVAMLTTFSDEY-IAEAITLGALGFFLKSDDPRHLITGV-RALAGGGAAF-S---PRVGRW--QETG--GRTRA---QSTVRELTHRQRELLAGIG---R----NAQIAKSLHLSE--------GTVKQYLSVLFTALG---V-ENRVQAA--IIAYEADLLKELP
29	EGJ73775.1	TVALMTLLTVVVADDERLVRESFAAILD-EGI-VTTAGDGAACVEAA----LSPDVVLADVRMPLL-GVEVARALAN----PIGVVLITAFDEDV-LRAALRLGASGFLLKDASPALLVEAV-RAAARGDALV-S---PSLTLR--GLAP-------------PTVLSAREQEITEHVA---Q----NQEIGTALGLSL--------SSVKTYLDRVRTKLG---L-RNRVEIA--AWAWERGLVQAGG
30	WP_160424053.1	------MITVVVVDDEALLRAGIVRLVE-PGL-VGEGGDGRAAIELV----LAPDVLLVDMQMPVL-GLDAIASIHR----EVAVIVLTSFLTDY-LVPALRAGAVGYLLKDSTPQELHHGI-RAAAAGDSVL-S---PAVAQR--AAGS--GRSAA---RARLERLAPQEREVVVALA---E----NAEIGARLFLAE--------STVKAYLANAMTKLG---T-SNRTQTA--ILAHEAELPADN-
31	WP_120169211.1	------MIRVVIAEDEALLRSGLIALAE-GDI-IAEADQGGAALARV----TRPDVVLMDIRMPGL-GITATQLITE-L--TIPVLVLTTFAEDT-VVEALRAGASGYLLKDIAPHELRQAI-RTVAAGRPVL-S---PEVTAT--TAAG-AADH-------LIAHLAPREIEVLAEIG---H----NTEIAGRLFISP--------ATARTYVSRLLRKLN---A-RDRSQLV--VIAHRSGLIDETR
32	WP_091118433.1	MTLTVDAAKVVLVDDHLLLRQSLASLID-PHL-VGQASDGIEAIDTI----TRPDVVLMDVRMPRL-GIEATRRLCR-L--HTRVLVLSMFELDY-VYQAIRAGASGFLLKDTRPNELLDAI-KRTHAGESLF-A---PAILTR--HYIS-SAAEAV---GRLGANLTGRETQILELIG---R----NEEISRHLTISI--------KTVKTHVSHLLSKLS---A-RDRTHLV--IAAYDAGLVRPRH
33	WP_083462042.1	ADGVGSAIRVLLADDQELVRAGLGMAIG-PGL-LGEAATGAEAVQRA----VRPDVVVMDIRMPGT-GIEATGLLTA-G--VPRVLILTTFDDDN-VYAALRAGASGFLVKDMALAEILAAI-RVVAAGDALI-A---PSVTRR--DLTA-VAPRRL-------PGVTEREREVLALVG---R----NAEIAEQLFIAP--------ATAKTHVARLLAKLD---A-RDRVHLV--IAAYDAGLVSPSG
34	WP_098511942.1	----MTPYRVLVCDDQELMRGGLRMLLE-DDL-LGEAENGIQAIDLA----TRPDLILMDVRMPKL-GIQATKRICA-N--DVKILMLTTFDLDY-VLAATRAGAAGFLLKDASGEETLHAM-RAVLRGDRVL-A---PAVVDR--RYLA-PSNHRL-------TRLTDRERDVLTLVA---Q----NTEIAEQLFIGI--------TTVKTHLGRILNKLE---V-RDRLHAV--VFAYEHGLITPSN
35	WP_139738852.1	EKHTTTSCSVLIADDDPSVRSLLKVLLD-QGI-VGTARNGDEAVKES----LRPDVVLMDVQMPVT-GPEAARALCS----GPRVIMLTMFDLDY-VYEALRAGASGFLLKNSPPAAVVAAV-RTAQEGTPML-S---PQITRR--QLAP----------SRPVQSLTPRERETLGLIA---Q----NTEIADTMYVTP--------TTARTYVSRLLTKLQ---V-RDRAQLV--VLAYENGVVDTRQ
36	ARX87505.1	MNGVSGVVRVVLVDDQALMRAGFRALMD-DGI-VGEAADGAQGVALV----LVPDVALVDVQMPVM-GIEATRRIAA-L--DVRVVILTNYGLDY-VFEALRAGASGFLLKDTEPADLLQAI-EVVARGDALL-S---PAVTRR--EFVA--PPRAT---PPGLEGLTRREREVTALAA---R----NEEIAAHMVISP--------FTAKTHVSRAMTKLG---A-RDRAQLV--VFAYESGLVRARV
37	WP_091451575.1	HRVAGGVVKLMVVDDEVLIRAGLAALLR-PGF-VAEAADGEQAVALA----TGPEVILMDIRMPGV-GIHATERILA-V--PPRVMVLTTFDLDY-VYAALRAGAAGFLLKQTEPRQLISAI-EVVAAGETLF-A---PSVTRR--AYLA-SPRQAV---PPGLRHLTTREREVLRHVA---T----NTEIAAALTVSE--------ATVKTHLNRTMTKLA---L-TSRAQAV--VLAYETGLVIPRA
38	WP_138198171.1	------MISIVLVDDQTLLRDGLQTMIN-EDM-VGVAGDGEQGLALV----LRPDVVLMDIKMPGM-GLESTRRIKE-R--EVKIIVLTTFAEDF-IVESFSAGADGFLLKDLQGEQLIRSI-REAAEGQLIM-P---SFVASR--LLRT-RLSARL---KNEGIVLSPRERDIAEMLI---L----NRQIATQLFMSD--------GTVRNYISGIYNKIG---T-KDREQAI--DILKRF-------
39	WP_005582362.1	------MIKVLIVDDQALIREGLNMMLS-EEI-IGEAINGQEAIEII----KEVDVILMDIRMPWM-GVEATRIIKE-Y--HIRIIILTTFNEDY-IFQGLNNGADGYILKDVSSKELVSNI-ESVYKGDILF-H---GEVAKT--AM---KKLQNN---KNRLEELTPREMEIAKLVG---E----NKEISKILYITE--------GTVKNHITRILSKLD---L-RDRTQLA--IWLKTRDERLEL-
40	RJQ41195.1	---MTEKIKVLIVDDQQLVRDGIKALLE-EDF-IGTAADGQEALEIL----TPADVVLMDIRMPGM-GIDATRAIRQ-N--DIRIIMLTTFNNDY-IVKAIKAGANGYLLKDIPKDDLAEAI-RLAYRGVSQF-S---FDTIGM--RNLL-VEANEP---DEDISVLNEKEYEILCMIA---E----NREIAKELFFTE--------GTVKNYVSKILNTLH---L-RDRVQAA--IYAVQH-------
41	WP_015145439.1	------MIRLLLVDDQSLICQGLQALLG-PDL-VGCAENGQVALDAI----LQPDVVLMDIRMPIM-GIEATRLIKE-F--DIKVLVLSTFDDDD-IAQSMRAGAKGYLLKDMPAPELADAI-RFVHRGYSQM-A---PGLMEK--RVPD-EAEQSI---PEELVQLPPRERDVLRLIG---Q----NREIATQLHLAE--------GTIKTYVTHLLNRLT---F-KNRSQLA--IYANAI-------
42	WP_123738952.1	ARGPVAPTRVVIVDDDALVRTLLTRILG--GI-VGEADDGDGAVEAV----HHPDVVLMDLRMARL-GIEATRLVRE-A--G--VIALTSFDAPA-VLHAVAAGVAGFLAKDAAPEEIVEAV-RQVASGAGAL-S---PRAARV--SIQD-EVVREA---AARLRGLSQREWDVATALT---E----NPDIARRLFVSE--------ATVKTHIQSACLKAG---V-EGRVQLA--VLCARAGVGV---
43	KQT96177.1	AAGTHRRATVLVVDDQAMIRAGIRGILQ-DDL-VGEAADGEAGVQMC----LRPDVVLMDLRMPVL-GTAAVRAIRA-L--GTRVLVLTTFDDDD-VLGAVQAGADGFLSKVAEPSELVEAM-RRVASGGVSL-S---QTAARA--HVAR-QPVPDV---ERRVASLTPRERTIVEHAA---A----NLQIARELHISP--------HTVKTHLGHAMSKLD---V-RDRTQMV--VLAFRAGLAERG-
44	WP_144445163.1	------MIDVVLVDDQAMIRAGLRGILE--GI-VGEAADGRSAFAVI----SRPDVVLMDLRMPIL-GVGATAALRA-L--AVRILVLTTFDGDE-VLAALRAGADGFLAKSADSDALIAAV-EAVAKGDTSL-S---AGAAKT--DLRR-SATVEL---IARTATLTHRETDVVLGAA---R----NVSIARDLFISP--------ATVKTHLNRAMTKLH---A-RDRGNSS--PSPFEAGSSTEQS
45	WP_081416932.1	MTAVRAPIRVLIADDNRSVRKGLRLQLE-GGI-IGEVGNGIDAVRVA----ESVDVVLMDMQMPGL-GADATRQLLATG--VPAVIVMTSFAVDY-ITDAIDAGAVGYLLKSYDSDQVVAAV-EAAARGEAVV-S---PRAIAP--EFVR----DPD---VERLASLSPAERRVVSMLV---S----NEAIAAALHVSV--------HTVRTQLQSALRKVG---V-ADRTQLA--LWGVRNGLD----
46	TPW14789.1	------MIRIVVVDDHSLVRTGLQQWLS-SDL-VGVASDGEQAVEMV----LLPDVVIMDVAMPVL-GISAMAAIAE-A--GISIIALSTFHDQQ-INAALDAGAVGYLLKDVNPEVLVAGI-RSVVQGGMAL-S---PIVAAQ--RGRD------Q---PVHASTLTPREREILLLIA---G----NKQIARLLDISD--------KTVKSHCGRLFQRIG---V-SDRTQAA--IWAIKNLPAAERE
47	WP_128831338.1	MDSPQRRVRVVIVDDDALVRAALRLILE-SGV-VGEGSDGRSGYDAA----LRPDVVLMDLHMPGT-GVWATAQIAA-C--DTKVLVLTAFDTDM-VSAALHAGATGFLLKDSAPEIIFRAV-RAAADGQRAF-S---GSVLDR--AVVE----PQR---RAFPETVTDRERQVALLVA---Q----NGEIAEELVVGA--------STVKTHVSALLDKFG---V-TNRVQLA--VAVAECTVDDVPR
48	WP_015923686.1	------MIQVYLVDDHPFVLQGLKAYLN-EGI-IGTSGNGEKAIKEI----LNPEVAVVDLRLPGL-GIEVTREIKK-N--GTEVIILSSFNKEE-VIEAIDAGALSYVMKDSRPEKLVEAI-KAARRGEPVL-T---PGVAKK--RAAR------K---GRKTEPLTPREKEVLACLV---R----NRDIAKTLCISE--------TTVKTHVSNILKKLD---V-KDRTQAV--IKAIENNLVDR--
49	WP_072873021.1	-----MTIKIWIVDDHAVVRQGLRAILE-QDF-VGEAGNGQEMLCKW----YPGDVILLDLLMPHM-GLETLRRFRE-G--SAPVVMLTSSLEDW-LLEALKFGAASYLLKTAHPTEIVEAI-RTVTSGKTYL-H---SEVQPW--SFFQ----AEK---KVAHQELTAREHEVLSCLA---S----NQEIADTLHIGI--------KTVKTHVGNILLKLS---V-QDRTQAA--IYAIRHGLDKCSP
50	RME11791.1	---MSKTIRILLVDDHAVVRVGLRALLD-PDM-VGEAATAADAVRQC----LRPDVVLMDIRLPDR-GIDACAEIRR-G--PCQVLMLTSYADDL-VLDALKAGAAGYVLKHLDTDDLVRAI-RAVAEGDAVL-D---PKVTAA--QVQK----EQR---RAAFRDLSDRELEVLALVA---Q----NAEIAEILTLSP--------VTVRNHVSTILQKLG---L-SNRIEAA--TYAVRHGIDILVP
51	PSR33368.1	-----MRLRVGIVDDHPVVRDGLKLFLD-EDI-VFSAKSGDQALTLL----HTTDVVLMDLVMPGM-GLAAIAEIVK-F--AVRILVLTSFQDPR-IRSALKAGAVGYLEKTVNPDELLDAI-RQVAWGKSVL-E---PRVLKV--GPR-------Q---TVLAEPLTPREQEVLQALG---Q----NKEIAAQLDIAE--------KTVKVHMSHIFSKLD---A-YDRTQAV--LIAHRLGLLSL--
52	ABK85337.1	EGGRRLKIKLLLVEDHHIVRRGLVFFLK-EEF-IGEAENGEDALTFV----ERPDVVLMDLSMPKM-GIEATKQIKQ-D--TIKILILSSFSEQY-VLPALEAGADGYQLKEVQPEQLVASI-IAIYEGNANF-H---PKVTPA--RSAV-----KK---ENPFSMLTKREQEVLQEIA---K----NKEIAAELHITE--------QTVKTHVSNILAKLE---V-DDRTQAA--LYAVKHGEK----
53	KAA3657068.1	LKSKRLDIRVLLVDDHEMVRQGLIYFLS-QGI-VGQAENGFQAVEMV----LSPDVVLMDLVMPDM-GIEAAIQIKE-R--ETAVLALTSYVDQK-VIDALSAGMAGYIMKDVSSEELTRAI-RAAAKDEIYL-S---SEAAKY--QVRT----ADQ---TPAPTVLTHREIDVLCLLA---R----NTDIGTELNISI--------KTVKTHVSSILNKLQ---L-ENRTQAA--LYALRHNLISLDE
54	TMB69849.1	NGRGAVTIRVLIADDHAVVRQGLRMFLA-SEL-VGEAQDGAQALTDA----LRPDVVLMDMLMPVM-GVAATEAIRR-L--DTEVIALTSVLDDS-VVGAVKAGAIGYLLKDTNAGELCRAI-KAAAAGQVQL-T---PQAAAR--EVRT------P---DVAPAALSERETEVLQLIA---R----NKEIAAELTIGE--------KTVKTHVSSILNKLG---V-QSRTQAA--LYAARSGLVPLES
55	ROP63554.1	DRTMTEPIRILLTDDQALFRAGLRVVLD-DDM-VGEASDGAEALARI----LRPDIMLLDMRMAGM-GLETVRRLFD-E--VPRVIVLTTFGLDA-AATAIRLGASGFLLKDATPSFLFAAV-RAVHEGSSVI-A---PNDLAQ--QDVE-----PQ---PAEFGSLTERERIVFGWAA---R----NAEIAGREFVTE--------STVKTQISSVLGKLG---L-RDRVQLV--VYANDHGLAGARP
56	WP_154545676.1	-------MKIFLVDDQQLFLAGLAMVLQ-DDF-IGEAHDGFAALQAI----VQPDVVLMDIRMPRL-GLQCTRKLRALK--APRILILTTLETAS-AQQALEVGADGFMVKNAEPDLLIAAV-RALGKGTRVF-A---APQLPK-----------EL---PADFLTLTDRERDVFVSLS---H----NREIADSLSLSE--------ATVKTHISAILSKLN---L-RDRVQMV--VYAYHNGIIDS--
57	WP_159614229.1	-------MKVLIVDDHATVRMGIRLVLQ-ADV-VGEAGDGRSAISMA----LNPDVILMDLRMPRL-GIEATKVL---H--SYRVVVLTTFDDDY-LFGALQAGAHGFLLKSAEPEAIIMGV-RAAARGESVL-D---PQVTSR--RALA-S--DTD---YTLPDDLTGREREVLDGLA---Q----NPQLAQLLGIGQ--------STVKSHVSQVLAKLG---V-STRWQAA--KIAYGATS---SP
58	WP_146322654.1	AKGSPAPIRVLIADDQPLFADGLRMQLE-PDI-CGVAVDGDGAVEFV----LSPDVVLMDIRMPGV-GIEATRRITV-D--APPVVVLTTIRQDA-VYHALRAGAAGFLTKDATPHQVMATI-REVHGGDFVS-S---DGDSVG--TNAP-----VR---EEAIDALSPREREVFLLLA---K----NAEIASAGYLSE--------ATVKSHVRSILQKLG---L-RSRVQVV--VFAYENGLVRA--
59	WP_109283288.1	RRSRVNDIRVLVAEDQAAVRSGLTLILR-PGI-VGEAADGEEAVRLT----LRPDIVLMDVRMPRL-GVAATRRITT-----ADVLVLTTFDLDY-VFGALRAGAAGFLLKNTEADGLIAAV-RTVARGEGLI-S---PTVTRR--EFAR-R---AD---PAVLRPLTPREHQVLAALG---E----NAEIGKRLGMAE--------TTVKTHVSRVLPKLG---L-RSRVQAA--VLAQELGLVQTS-
60	WP_121797354.1	------MIKVLLVDDDSIVRQGLTAILE-DGI-VGQLNDGTRAVEAA----LQPDVVVMDIRMPRM-GLTAAYAL-T-S--PPGIIVLTTFGQDY-LRSALRAGAAGFLLKDCEPEELIQAV-RIVFAGEAML-S---PAITRH--SYTT-DAE-------RALESLSSRESDVLQGVA---E----NADIAVALTVSE--------PTVKTHVSRILAKLN---A-ANRVQAA--LIAYTARLDGHAP
61	WP_171395517.1	VSDAPPPIRVLVCDDQELVRTGYVTIFS-PDM-VGEAENGHAAVEAA----LRPDVVVMDIRMPLL-GIQATRQLAG-G--PPKVLVVTTFNVDH-VYDALRAGASGFLLKDAPPAELVNGI-RTVARGEALL-A---PAVTRH--HYAE-ESSPAR---EDVVRALTPRELEVLRQMA---E----NAEIAAELYITP--------ETVKTYVSRILAKLA---L-RDRVQAV--VLAYRLGLASGTP
62	WP_062070320.1	AADGAPRARVLIVDDDPMVRSQVRFVLD-GAI-IGEASNGLEAIAAV----EQPDIALMDVSMPGM-GVEATAAIRA-D--PTRVIALTALGHDV-LMDMLRAGAAGFVPKEYAVEDLETAV-AHVFRGDSYV-S---PHCQPA--QLTA-SRRA-A---RVRLALLSEREREVAGHVA---T----TADIAAALFVSE--------STVKSQLDSIRTKLG---V-SSREEIA--VLVERAH------
63	WP_017557152.1	------------MDDQVPLRRALRTVLS-PGI-VGDVGDGRAAIEAV----QGVDVVLMDIRMPGL-GVGATKEVTR-S--TTRVLILTTFDADL-VAAAVRAGASGYLTKDTRPNALRKAV-HDVAAGTSAL-A---PGVAAT--LLRE-EPRS-----AEPLGALSPREVDVFMLIA---A----NTEIGEELFLSQ--------NTVKTHVRAVLTKLG---L-RDRVHVV--IHAYEHGLIQRPP
64	WP_102191574.1	----MPAIRVLIVDDDPLVRSALSHFVS-PGI-VGEAETGLEAIAFL----DRPDVVMMDVQMPEM-GIEATAAITE-W--DVRILAVTTLDGST-VLPMLNAGASGYLLKDSSADDIVLGV-HEVHGGASSL-S---PRIASM--HVRE-GGRA------RALESLTERETEVLERLA---Q----NAEIARTLIVSE--------GTVKAHLGRIMSKWQ---V-RDRVQIL--VAAAHAGLVDFR-
65	WP_038465337.1	NVAATRSIDVVIVDDEKFVRGALRTYLS-PDV-VAEGANGAEAVSLA----HQPDVMLIDIQMPVM-GIAAIRRIVA-L--DIRILVVTGHISDY-LKAALIAGASGYVVKDAEPERIVAAV-RQVNAGDCPI-D---PAVTHL--DVRN-KSQP--------DMELSDREEEVLRLLC---E----NTEIASALFLSE--------STVKYHLVRLGRKFQ---A-RDRLQLV--ITALRTGVIV---
66	WP_017834857.1	HAPATSPVKVLIVDDQQLMLRALRVFID-QDL-VGEARNGRAAVEQC----LRPDVVVMDLQMPVL-GIEATRAITH-H--EVKVLAVTTFHSEW-VIPALRAGASGYVVKDSEPHEIVGAV-RSVLAGEAAI-S---RRVAAT--SVVA-AGPPED---VAAVEGLSAREREVVALLC---E----NREIAAALFVSE--------PTVKSHLSHILTKME---V-RDRVQVV--IKAYRTGLVTIPS
67	WP_075813428.1	VSSPGTPLRVLLVDDQRIMLTALRAYIA-DDI-VGEATDGRSAVLQV----LRPDVVVMDLQMPGM-GIEATALILE-S--GTAVLAVTTFHTEF-ALPALRAGAGGYLLKSEEPEVILEGI-RSVARGESVV-S---REITRL--HLDS-QKAPVV---QERAEHLTRREREVLEVLC---Q----NREISRSLNLSE--------TTVKTHIGAIMSKLG---A-RDRVQVV--VMAFTHDLLR---
68	WP_069896102.1	----MGKIRLLLADDQVLFVESLRTVLE-KDI-VGIAHDGATAVREA----CRPDILLLDVRMPGM-GVEAARLVAE-S--EVKVMMLTTFDDDY-VHEALAHGAVGYMLKNMPPNDLIASI-RAVVSGTIQV-S---PQIMAK--EQAS----ADL---APELSGLSRREREILFFLS---R----NQGIARRLFLAE--------QTVKNHISHLYAKLG---V-HERFEAM--RLGREFAYLARGL
69	WP_043055926.1	MTPSPETIRVLLVDDHPVVRSGLRALLE-GGV-VGEAADGAEALDIVQ---NDPDVVVMDIEMPGL-GITTTRRLQE----GPPVLILTTYDTQD-VMAAVDAGAKGYLLKDAEPEKLRQAI-LDTAAGKPTL-S---AEIAAL--RMQQ--------------ESLSGREIELLELLA---T----NKQLAQSLFISE--------ATVKTHLVHIYQKLH---V-TNRTAAI--NAAKAQRLI----
70	WP_167950023.1	-----MSIRVILVDDHPVVRAGLRSVID-EHI-VGEAGSGEEALSLV------PDVVLCDLRGEGI-GIEVTKRLNA-P--KPAVLILTTFDNDE-IVAALNAGAAGYLLKDINPEDISTAI-EKASRGETYL-P---TEISSK--AMRN--------------PKLTRRERDVIKLLA---T----NAQIAQELFVTE--------ATVKSHLVNVFTKLG---V-DSRSRAI--RVAEDQGLV----
71	WP_120746753.1	KLSDSSNIRILIADDQEIIRKSLSIVLG-ADI-VATAADGKETVDQA----LKPDLVLMDIHMPVL-GVEATASIKS-R--EIKVLVLTTFQDVY-VVGALNAGAEGYILKAIDPLDLAAAI-RLVNRGETMI-T---QEVAKA--RSLG------S---KGADYGLTDREMQVLKLIS---D----NRAIAERMGLTE--------GTIKNYISNVYTKLN---V-HNRTSAV--KKVSDEGFFS---
72	WP_092105825.1	-----MSIRAIIADDESLMRSGLRLLLG-DDI-IAEAAHGAEAIDLA----LGPDLILMDIRMPVM-GLEATRTLMA-A--HPEVLILTAFGTDF-VYQALRSGAAGYILKDTPPDELIHAV-RAAANGTRTL-S---PSAVES--RGTT-GAGPHT---PDPLEPLTAREREIAEAVA---Q----NAQVARSLFVST--------ATVKTHLARIFYKLD---V-STRVQLA--LLVNER-------
73	WP_101650800.1	VSAGPAPTRILVVDDDPYARAGIRAILE-PDL-VAEAADGAEAIDRA----HFPDVVVMDIRMPGM-GIDATAALVD-V--APQVVVLTSFDTES-VFRALEAGAVGFLLKDTAPEDLVTAI-RTVVTGDAIL-S---PRSTLH--RFGS-G-AHTA---RRLFDSLTERERQVAELVA---A----NRMIAERLYVSE--------ATVKVHLGRVMPKLA---V-DTRVGVA--IAVERAGLV----
74	WP_142849728.1	-MQAAKPVSILLVEDQELIRQGIAALLG-PGV-VGQAGDGLQAVRQA----LEPDVVLMDLSMPIM-GVEATGEIKK-R--FIRVLALTVADCEK-VADVLRAGADGYALKQAGRDDLVAAI-NSVMRGERYL-G---AGLSRS--RYLA----A------NPLALLTPRERQVLKLIA---Q----NRDVAEQLFISI--------KTVDSHRTNIMQKLD---L-HNAAELA--TFAIRAGLVNA--
75	WP_131895078.1	---MTGPIRILVADDHAIIRDGITAMLE-DDL-VGQAGDGATAARLA----LRPDVVLMDLRMPGG-GITAIGQITA-T--PPRVLVLTTYDADD-IIKATAAGAIGYLLKDTPRLQLLEAI-RSAAKGHAVL-A---PSVATK--HQHA------------RPEPLSTRERQVLTLAA---Q----NRRIASALAVSE--------ATVKTYFARIFAKLD---V-ADRTAAV--AVAFAQHLITLGT
76	ELP63126.1	APSESETIRILIVDDHAVVREGLRALLE-PDI-IGEAADGRAALARLVA--IIPDVAIVDMHMPHM-GAATISRIVA-H--EVSVLVLTSFDDDL-VRRALAAGCQGYLLKDAAPDELVAAV-RGVYAGEMPI-D---PAVTRV--PPDA-----------RRIDALTRREREVLGLLT---H----NREISSVLVISE--------RTARTHVCNILAKLG---F-PSRTQAA--LWATESGLTPDQD
77	OGN95085.1	VRSESQKIAILLADDHPLLRQALKSLLE-DDF-IAEAGDGKEAVSLV----LKPDVVIMDISMPEL-GLEATRRIKA-C--EVAVLALTVHNDDS-ILEILQAGAAGYLMKSVFGEELVQAI-HAIVTGDMVL-S---PSIGQS--QAAR----PVL---LEGGEKLSTRELEILKLTA---R----NKDIALSLGLDL--------RTVKGHLSNIFSKLR---V-GSRTEAV--ITGLRAGYLSLDD
78	RJQ56291.1	SISTNSRIKVLVADDHELVRRGLSSVLE-DDL-IGEASTGAEAVDRC----LTPDVVLLDLRMPEV-GIEACQRMKA-G--AAAVLILTTFDDEE-IVEAIRAGASGYILKDVASDDLAKAI-RAVAQGQSYL-D---PLVARK--GMQA----T------HHSHNLTSREIEILNMLG---Q----NKAIAEKLWLSE--------RTVKSHVSNILKKLR---T-NTRAQAV--LHAARHGIIELPD
79	TDI84135.1	---MADTIRIAIADDHPIVRQGLRVALG-DDL-LGEASNGAEAVELA----LEPDVMIMDLKMPIK-GITAIQEITQ-D--DACILVLTSFPDDN-VFSAIKAGAMGFLLKESPPDDLLASI-RKAYSGEAVL-H---PTIARK--EVKA----R------SSLDPLTPREMDVLSCLS---R----NREIAGELTVSV--------RTVTTHMRNILDKLH---V-SNRTQAA--LYALEHGMRSN--
80	KPL78674.1	---MNEKIHLLIADDHRVVREGLKAFIA-PGF-IGEASNGAEAVDLA----LKPDVILLDLMMPGM-GIEATQQIRQ-N--NARVVIITSFMEER-VIHAVKAGAAGYLLKDSSPLEIENAI-REVVKGGSAF-P---SRIASI--EINR----P------KDKIPLTEREIEILKLIA---R----NQQIADELFLSV--------WTVRTYVSTVLEKLA---V-ENRTLAT--LYALREGLVKLEP
81	OGO36042.1	--MINRPICILIVDDHTVVRDGLKALIS-PGM-VGEAGDGLEAVSKA----LQPDVILLDLVMPRM-GVQASLEIKK-Y--PARILVLTSFSEDM-VVSAIRAGAIGYLVKDTSSEDLLQAI-RDTYRNQPVL-G---PEIARK--EIQG----A------GSVASLTEREVEILQQMA---L----NQEIADVLVLSE--------RTVRTHVTNILAKLG---L-SNRTQAV--LYALRAGIAHIDY
82	TMD03757.1	NIGKMVSLSVLLVDDNALFRDGIADILE-GRF-VGQASRGDEAVAAA----LHPDLILMDLRMPGM-GAEAIRRIRA-D--DVPIGVLTVFETQS-AQLALDAGATGYLAKDSTPADLCEAA-AVMADGKQNF-K---PAPERT-----------SK---SDVLARLTAREVEVLRALA---T----NEAIAQRLGISP--------RTLRIHISHTYRKLQ---I-HDRAQAV--LVAIRTGLVEIP-
83	SFF71996.1	-----MPIRTLIADDHPMFLYGLKMNMD-PEI-LGHAASGTELLDLA----TAPDVVVTDLVMPGM-GATVTRLLRE-H--ETAVLVLTMHDDDA-VFGAIRAGARGYLLKGADVDDIVRAV-LTVARGDVVY-G---TGVAQR--FYVG-DH---V---TTVFPSLTGREREILELVA---G----NHGIARTLVLSE--------KTIRNNVASILTKLQ---V-NSRAAAV--ARARDAGLGRAR-
84	KAF0208420.1	GMIASHTTRVVLVEDHPVMRAGVRSVLG-PDI-VGEATTGERGVDLM----LQPDVVILDIGLPDI-GIELLKVIAA-P--CARVIIYSCQCDGS-VGLAMESGASGYLTKSVGPHELVDAV-RRVMQGQIPL-S---PEASTG--AMRS------A---HPGTDSLTDREREVWRSLA---D----NAEIGRALFISE--------HTVKFHVHNLLQKLG---L-HSRAEAI--CAAHRRGMHS---
85	WP_006238434.1	-----MTIRVVVADDQQLVREGLVALLE-GDV-VGQAANGNGVLDVL----KPCDVVLMDLRMPVL-GVAATRLVRT-H--EVAVLVLTTYSDDS-IHAALTAGARGYLTKDAGRAEIHAAL-HAVVAGQSTF-G---SEVSQR--ALAH--F--RP---GVSPETLTAREREVLTLIG---A----NRDIARKLYVAE--------TTVKTHINNAFAKIG---A-RNRADAV--RYAYDAGLACGAV
86	WP_100591132.1	GGAARRDARVVVADDQTVVREGIVMLLG-PGI-VGAAGDGDEAVALV----LAPDVVLMDLRMPRC-GVEATRRIRS-Y--GTQVVILTTYADDS-LFPALKAGARGYLTKDAGGDEIVRAV-EDVLSGDAGL-S---PKIQRR--RLSE-AS--AP---VEPPDGITAREAEVLGLIA---E----NQEIARALHVST--------ATVKTHINNLFAKTG---L-KDRAQAV--RYAYRHGLVQPPG
87	SEN85261.1	GETDSGRTRLLIADDHALVRDLVAAHLR-GRF-VTVESFSAAGDAVR----GPFDLVLLDFSMPGM-GVEGIAELRA-N--GRPVALFSGLARRT-VLEALRRGAAGYIPKSTAPRDLPGVI-RRILAGETYL-P---DNFDAP----------APP---PQGGFGLTPRELQVLRALR---E----NKEIAGQMGLSE--------VTIKMHVRAICTKLN---A-RNRTQAA--MIAESNGIG----
88	RYV53040.1	PDVETASTTVLVVDDHALFRDGLAALIS-SDF-VGSAADGAEAIESA----LQPQLILMDVRMAGM-GVAATRTITF-N--QVRVVMLTMSSLGD-VFEALRNGAHGYLSKDEPADRLHDYL-VAVMRGEAAL-S---STIAAK--EFGN-ARSAAG---PLRVEQLTHRERDVLRLLV---D----NDEIAQDLHLSE--------ATVKKHLGRVMTKLH---M-KNRVQVA--VYSVREGLFD---
89	TAK29469.1	EARDLESVRVLVVDDHALFRDGLVGMLK-QDM-VGTSSNGVEAVDKA----LMPDVILMDLSMPGC-GIEATRRIKS-L--YVNIAVLTVSENDD-LFEAMRAGAKGYIVKSVKTAELIAAI-TILAQGHAVI-T---PSMAEK--EFGL-R-ASGV---AASVSSLSDREKEVLALVG---Q----NRDVAKRLCLSE--------GTVKTHLRNIFEKLH---M-GNRIEAA--VFAAQQGLLPHN-
90	OGW60631.1	TPSSTPSPRVLVVDDHTLFRKGLVTLLK-RGL-VGEAGDGRAGIEEA----LKPDVILMDVNMPGC-GIEATRAIHE-L--ETRILMLTVSDENN-LFAAVKAGARGYLLKNIDPDELVSAV-ERLMNGEAVI-P---HQLAAH--EFAV-SRVAPA---VGSSHVLTAREEEILRELA---N----NKEIANALSISE--------HTVKIHLKNILKKLH---M-NNRTQAA--IYAQRHGLVSTSP
91	TAK30396.1	LESNTDAIRVLLVDDHDLFREGVKAMLQ-KHI-VGEARNGFGALEQA----LMPDVVLLDVRMPGC-GLTVLGKMQK-L--AVKVVMLTISEDDD-LFAAVRAGARGYVLKTIEPEGLVKAI-EQVSRGEAVI-S---PAVAVK--EFAA-SYLGEL---DGDTPELTNREKEVLELVA---Q----NKEIAKALTIAE--------RTVKSHLHNVVQKLQ---L-HNRAEAA--AYIVRSKMAHARA
92	WP_164981593.1	MSGPAALIRVLIVDDHPVVRFGLRTMLE-SRI-VGMVGSAREAVRAL----TPADVVLMDLRMPEL-GSEAILELKR-Q--DARILVLTNYESED-ILGALRAGATGYLLKNTPQDEIVRGI-EMVFENRRYV-P---PSIADR--TLG--------------REELTPRELEVLMLVA---R----NKEIAQALFISD--------KTARNHVTNCLLKLK---A-NDRTEAV--TTAIRRGIIRISE
93	PWT93103.1	------MIRILLVEDHAIVREGIAKILA-KDL-VGEAANGKDAVSLF----LRPDLAIIDVSMPGM-GIETASQIRT-F--DACIIMLSSHDHED-IYQAIQAGARGYILKDASAAELFAAI-DVVRKGERYI-P---PAVARQ--RIA--------------MDELTERESEILKLIS---A----NKEIADTLGVSE--------GTIKSHVNHILSKLG---A-TDRTQAV--SIAIKKGLVHL--
94	WP_092416581.1	RLPPVAPLRIMIADDHCVVRAGIASLLN-GYV-IGQASNGLEAVEQW----HKPDITLMDLRMPEM-GVEAITQIRA-K--DALIVILTTFDGDD-VFRGMRAGAKGCLLKDTTPEELISCI-RCVSFGRSYI-P---SSVAEK--RLT--------------GDALTAREAEILKHVA---D----NKLIAYHLNIAP--------GTVKKYLTSILSKLD---A-TSRTGAV--SVARRRGLIES--
95	WP_084267207.1	AGDAPARIRLLVADDHHVVLDGLSTILD-ADM-VAQASDGAQAVELW----EHPDVGLIDLSMPRL-GVEAITAIRR-E--RAKLIILTTYDGDD-IYRGLHAGAKAYLLKDVRRDELLRCI-RVVHEGGHYI-N---PELAGR--RLT--------------RDGLSQREMEVLVLIE---R----NKLIARELQVAE--------GTVKTHVKAILAKLE---A-RSRTEAI--AIGVRRGLLKR--
96	WP_109486351.1	-MAAEETIRVLVVEDHHVVRQGLVALLN-DGI-VGEAADGVDAITQI----HQPHVTLIDLRMPRL-GVEVIQRIRM-T--QARFIVLTTYDGDD-IYRALQAGAKAYLLKGMTTDDLVTTI-RAVHSGKSHI-P---PAIAQR--RMG--------------TEELTPREFDVLEQIV---H----NKEIASFLDISE--------ATVKTHINSLLGKLG---V-TDRTQAA--TAAIQRGIVPLES
97	WP_146561068.1	-----MSVRLLVVDDHPVVRAGVRSLLD-SGV-VGEAESAEQALAAI----AAPNVVLTAVRLGGV-GIELISRLRA-G--AAPVLCFSGHDNPY-VARAMSAGAVGYLLKSASREELLQSI-QTAASGDECW-T---AQERKR---KGP--T-LLR---QNLEVTLTKRESEVLKQLA---F----NKEIANTLGLRY--------DTVKEHVQHVLRKLA---V-NDRTQAA--VWAVRKGLV----
98	GBD12554.1	ATRRARPVSILIVDDHPVVREGLRALV--RDI-VGEAADGQEAVEMA----LRPDVILMDIRLPDM-GFAATAAIKQ-L--RTAVIMVTSYESRY-LERALEVGASGYVLKGMPREAYLEAI-RTVRAGGSII-E---AGLLAQ--QHQP-PA-DQV---AQAVASLSPREREVLRLIA---R----NKEIAQQIHYSL--------GTVKNVVRRIIDKLG---V-SDRTQAA--VLAARAGLTEDEE
99	TME76134.1	GPYNQPVTRVLLVDDHELVRQGVAAMLL-DGI-VGEARTGREAIEAT----DLPDVVLMDVRMPDM-GLEATKKIKE-R--RTAVIMVTMHDNPY-LRDAVRAGAAGYLLKDVSKEELVDAI-RQVSTGGAFI-E---SKLLRG--EMKP--G-P-V---PSAAKNLTKREREILGLVA---E----NREIADKLVLSP--------ETVKSHVAAILEKLN---V-SDRTQAA--IYAVRNGLVDATQ
100	WP_143527966.1	ARAGSGPARLIIADDHDLIRAGFRLVLE-PDF-VGEASSGREALELC----LRPDVVVMDVAMPGM-GLEATRRIKE-Y--EVAVLVVTAHENPY-MLEALKAGAAGYVLKSSPLPRMISAL-RRLLSGESPL-N---QELAAR--DLAR-GP-G-A---PEPAEELTSREREVLLLMA---R----NPEIARELVISR--------GTAKSHVQNIIRKLG---V-SDRTQAV--ARAFELGLIDSSG
101	PMP81298.1	AGSSSLSTRVLIVDDHELARAGLAAVLA-PGI-VGEADNGAAALDFV----HPVDLVMMDLQMPVI-GIEATRRIKA-H--AIGIIMVTVQARPA-LMEALRAGVAGYLLKDASRREIIGAV-RQVLRGEAFL-N---PDLVLQ--RLAH-PT-D-D---ATPIEPLTPREQQVLRLLM---Q----NREIARELIISP--------GTVKVHVEHIIAKLG---V-SDRTQAA--VRALELGLVRDKG
102	RRR74155.1	SAREHTPAHIIIADDHDLSRAGLRAVFD-RDM-VGEAADGQAAVDLC----LQPHLAVLDVRMPVL-GLAATRAIKK-S--LTSVLIISFHADPY-VVEALRSGAAGYLLKDASRAEILDTA-RQILRGEALL-H---GSQAAD--RAAS--E-Y-T---PGQRPPLTPREREVLLFVT---E----NREIAERLGISP--------GTVKNHVEHIIAKLN---V-SDRTQAA--VYALRHGLLASE-
103	PRR77583.1	GTAMTVRKRLLLVDDHTLIRKGLRLLMA-EGF-VGEAADGHEAIELA----LRPDIVLMDIYMPRL-GLEATRRLKA-L--EIKVVILTVADDDA-FRAAMEVGAEGYLLKTVEPQHLYYLL-QEVARGEVPL-A---SALTKK--QLKA-------------GDLLSPREKEVLGLVA---R----NREIAGRLFISE--------NTVKNHLRSILEKLQ---T-KNRQQAV--HYALQHGLVKLRE
104	RLC94753.1	----MTKIRVLLVDDHKIMRQGMRHLLE-EGI-VGEAETGEDALAEA----KRPDVVLMDIRIPGM-GIEATRQLKR-Y--DMDVVMLTSYADDY-VPEAIEAGASGYLLKSVDYGELSRAI-RAVRAGEAII-D---RSLGRE--RFAD-ASK---------EADLSGRERDILRLLA---S----AKEIAGQIFVSH--------ATVKRDLRQIMRKLN---V-ESRTHAI--AEAHRRKLI----
105	OLV17593.1	ESVSPRRISLLLVDDHPVVRKGTRELLE-DDL-VGEAASGEEAIAQA----LKPDVILMDVSMPGM-GIEATRAIKA-Q--RIGVLVLTSYDDDY-VFALLEAGAAGYLLKNTSEDDLLGAV-RAVAAGESAL-H---PSVARK--RFSA-PTP---------EDSLSPRELEVLRVAA---T----NKEIARDLDISP--------RTVQVHLANIFSKLG---V-GSRTEAV--LYGIKRGWIDPKM
106	OGO45673.1	----MEPIRILLADDHTLFRRGIRMILE-QDM-VGEAASGEEAIAMA----LVPDIILMDIKMSVI-GIEATRRILQ-N--HIGIILLTMYDEPS-VFAGMRAGARGYVLKEAEPEELRRAI-EAAYRGEVIL-C---PIIAKR--HFQS----PRS---DLLYERLTQRELQVLQLAA---Q----NKEIAEKLVISE--------KTVKNHIGNIFSKLQ---V-NDRTQAI--LYALRQGLVVTEP
107	OLC53568.1	VTSEKTKIRVLIADDHAVVRSGLRSILE-DDI-VGEAADGHQALESA----LLPDVILMDINMGDW-GVTATRRVRN-V--SSRVIVLTNYDEDL-VFSSIRAGASGYLLKEVSGQQLTNAI-RTVADGFSLI-Y---PSVARR--EFGR-GSAADD---DQGYSDLTPREREVLKLIA---S----NKEIGNELGISE--------RTVKTHISNIFSKLQ---L-TDRTQAA--LYVHNRGLLEKA-
108	PWJ45603.1	TSPQPAGVRVLVVDDEQLVRTALTTVLG-DDI-VAAV-DGVGAASAL----RRVDVVLTDLRMPRV-GLAVVRHVV--P--RPVVAVLTSFADDL-VAEALACGAAGYLVKDSSPDQLVDAV-RRLARGASVL-S---AEVTPA--GFLR---PVDA---AAQVALLSPREREVLALLA---C----NGAIAAQLHLSS--------ATVKYHVSSVMTKLD---V-ENRVQAA--LVAVRAGLVTPGA
109	WP_069768292.1	------MTSVLIVDDESLVRSALRAMLQ-SDL-VGDC-SGREAERLA----SRVDVVLLDLRMPQV-GIAVLRRLR--D--P-AVVMMTRFAADD-VLRAFAEGAIGYLLKDATAAELADAV-REAAAGVGAV-S---RPVAPT--GYRQ-SVRAEA---RDRAGRFTQREREVLELLG---S----NREIADCLVLSP--------ETVKTHVSAVLAKLG---T-KNRVRAA--LTAERLGLLNMPA
110	PLS84440.1	-------MKVLLVDDHPAMRYGVKYLLD-EGI-VGEAQSAREAVRLA----LRPDLVLLDLRLEGE-GIEACREIK-----SPFVVLFTAHTGAD-VAAAVLAGADGYLHKGIGGPELPEAL-RRVEDGEKVW-L---LSTANE-------ARRVTG---AAEEARLTPKEREVLALMI---R----NAEISSELYISL--------YTAKNHVSSILRKMG---L-KSRRDLV---------------
111	WP_068425183.1	----MTRRRILIADDEALMAQGLKLFLE-GEF-VALAGTGQEAVDLT----LAPAGVLMDLSMPVL-GIAATRLIR-----EVKIVVVTTFATTS-VVPALRAGADGYLLKESTPEELVAAV-HEVFGGGRPL-S---PRVTEA--AVGA-PAPGGR---EAHPPPLTEREREVLDLLA---Q----NPAMARELSLSE--------AAVKSRLVQLTTKFG---V-SSRVQVL--VRACELGLVKPRL
112	SER92761.1	------MIRTIIIDDEELLRSGLRMLVG-ERI-VGEAADGRAGLELI----EKPDVILLDLRMPVL-GVGVLEELR-----PPKVLVLTAFDTDL-VRAALAAGAVGFLVKSSAPDVLAEAI-VATHAGRSVL-S---PGVLER--PARG-RAASHE---ADPLALLSVREREVALLIA---E----NPQIARRLYLSL--------PTVKTHVARILDKLG---V-ENRVQVA--TLLHGYV------
113	WP_087062766.1	------MISVLIVDDEPLLRAGITLIIE-PNI-VAEAEHGREALEQL----HHIDVVLLDIRMPVM-GLETLKAIN-----PPAVVMLTATETDS-IVTSLSLGALGFLLKTTPPAALIASI-HSAASSQPVL-S---HEVISN--LH------VPY---PAAVESLSPRELDITRLIA---Q----NEEICQELFLSL--------STVKTHVGRIMNKLK---V-GNRVQIA--VTYVDATRLK---
114	WP_114907762.1	SPDPAGTISVVLVDDDALVRTGLGLILG-PDL-VGEADDGRAGVDLV----ARPDVVLMDIRMPVL-GLAATAELL-----PPKVIVLTTFDTDM-VLEALRIGAHGFLLKTTRPERLVEAV-RRAVDGEPSL-S---PSVTQQ--QVAG---RTRA---EQLLEALTEREREVAVAIG---Q----NAQIANTLYMGL--------PTVKAHVSRVLVKLG---A-GNRTQIA--LIVHDAGLTEPT-
115	WP_042531899.1	------MISVVLVDDEQALRRGIRFILE-SDI-VAEASNGRDGVARV----LRPDVVLMDIRMPVM-GIEAAGQLR-----DIPVVMLTAFDTDF-IVDALHAGAMGFLLKTIEPEGLVSAV-RAAATGQQLL-S---PQALKN--LKRP-EPAVLE---PRPLKGLSQRENEVAQLVA---Q----NQEIADQLYVSV--------TTVKTHIKHILDKLG---G-TNRVHIA--IAVLESR------
116	WP_123824455.1	S---PDPVRVLLVDDEVLMRAGLRLILD-ENL-VGEAGNGAQAVEKV----LNPDVVLMDIRMPGT-GIEGCRRVR-----PPEVLMLTAFDTDF-ILEALEGGAIGFLLKDTPPRQLVRAV-QEAAAGNATV-S---PSVLTR--VAAE-ASEAAV---PSPLNVLSDREREIADAVA---R----NTEIAEEMFLSI--------TTVKTHVARIFTKLD---V-TNRVQVA--ILVLEHGHR----
117	TMC51189.1	--MPAGTIRVLLADDHALFREGVRSLLE-PGF-VAEVEDGRSAVQQA----LRPDVVLMDITMPRL-GVEATRQIT-----SVRVLMLTMHDNEV-FFRALGAGAAGYVLKRSGGHELINAI-RSTHEGNSYL-S---PFLAKA--DYLQ--DRGDE---GAAPKRLSAREQEVLKLIA---E----SREIAAMLDLSV--------KTVHNHRTRLMTKLN---I-HRNADLV--KYAIRLGMVGVE-
118	WP_119932790.1	-MTTPAKYRVLIADDESVVRETLSVYVG-GDM-VGTAADGRSAVQVA----LRPDIVLMDIQMPRV-GVEATAELL-----ATKVVMITTFTTAA-VVPALRAGALGYVLKSDPPERILSTV-RRALTGRTQL-S---PTALDA--HLRD----RNG---LPPAVTLTSRESEVLKYLA---T----NKEVADGMGISE--------KSVKLHVTHLVSKFG---V-RDRLQLV--IAAHKAGMVEL--
119	WP_116206525.1	------MIRVRVVDDHALVREGLALILA-PDI-VGAHPDGPELLAA--L--AATDVVLLDLYLPGM-GIEVLHRIRQQ---GPKVVMLTTIGRAE-IRRALAAGASGFVLKDSTGTELAAAV-RAAHEGVTAM-S---PGVAAT--PT---------------AEGVTPREREVLLLLG---R----NRDIATELGLAE--------RTVKVHVGNLLAKLQ---V-DSRTQAA--LLANDILGNPARL
120	WP_132398744.1	------MIRLAVVDDQALVREGMSLILG-PDI-VAELPDGAALLELF-R--NAADVVLLDLYLPGC-GVGILRQLRER---AARVLMLTTVGRAE-IHRALAAGADGFVLKDATGVELAAAV-RGAHAGVTAL-S---ASAAGT--AAGR-VGRPDA---EARLATLTTREREVLSLLG---R----NQQIARALTLTE--------RTVKTHVSNLLAKLA---V-SSRTQAA--LLVRDVADGR---
121	WP_024805611.1	------MIDIFVVDDHEIVRRGLRDLFG-PDL-VGEASTGAEALARI----ARPRVVMLDVRLPDY-GDELCRDLL-----GLRILMFTAFADES-MIGAVLAGAAGYLVKDVRGPELLDAV-REVAAGGSLL-D---SRATAA--ALRA----GWQ---DGPLGELTDRERTVLGLLG---R----NRQIAQRMFLSE--------KTIKNYVSRVLRKLE---V-QGRTEAA--VLAARMGLIHSCG
122	WP_075265877.1	--MGSVPVTVLVVDDDALVRDGLRRILE-DDI-VAVCGPG-EALELA----HRPDVALVDLHMPGT-GIEVLRGLR-----PPRVAVLTGFGEDH-VRRALRAGAAGFLLKDSAVDELIPGV-RLLAAGGSAL-S---ERVVRS--GAGE---APAD---PPGARLLTGREREVLELLP---S----NEEFGRRLFLSR--------TTVRDHVSALLAKLG---A-ANRVQAA--VIASGMRREGRTD
123	WP_159899554.1	PPEQIPPIRVVVVDDQDLVRAGFVALLE-PGI-VGQASRGDDALRVV----TVPDVVLMDVRMPGL-GIEAVRRIRAE---RVRVLVLTTFGLDY-VYGALRAGARGFLVKDTAPEQLIAAV-HQVAGGAVVL-G---EGVVDR--EMLR----PAV---SRPLPVLTPRERDVLRLLT---E----NRQIASRLRIGE--------ATVKTYVSRLLLAFE---V-ESRVLLA--VRAIESGVLGPPR
124	WP_157388183.1	SEAGLFVIRVVIVDDEALVRSGFELILG-PDV-VGTSSGGGAA-ALI----RLPDVVLLDIRMPDV-GLTVLRQIR-----PPVVAMLTTFDTDY-VVTALRSGAAGFLLKDTEPEQLAQLV-RTLAAGGVVL-S---PKAATS--ADNE-MAADAE---VARVRALTERERDVLVPLA---E----NAEIGQRLFLSV--------GTVKDHVSAILTKLR---V-GSRVQAA--LVAQRAGLLAERN
125	WP_138639251.1	MPSADRRITVAIADDERVVRDGLRAIIE-RDI-VGTAGDGDAALRLA----TGPDVLLLDVRMPGR-GLWVLDRLARR---RTRVLMLTTFDLDY-IDEALATGAAGFLLKSSSYEELLAAV-RAAASGDAAL-S---PGVARR--GYLA-ARPPAD---LARVEALTPRERDVLALIG---D----NAEIAERLVLSE--------HTVKSHVSRLLTKAG---C-RSRGQAA--ALAHRASVSGCAT
126	WP_123559226.1	------MIRVLVVDDQALVRAGVTLLLR-EGF-IGEAGDGREAVRLA----LRPDVVLMDLRMPRM-GIEATRRIL-----RTRVLVLTTFADDD-IYGALGAGAIGYLVKDGAPEDLVEAV-GRAARGEPLL-A---SPVLSR--RALR-REANAR---WSARRLLSSREREVLALVG---A----NAEIAARLHVGV--------TTVKTHVSAAMEKLG---L-RNRVQAA--VVAHRLGLVDDDF
127	WP_093790932.1	TPGAPGAVRVLLADDDALLRTGVAVTLG-PDI-VGEAADGIRAVELC----LTPDVVLMDVRMPGI-GIEATGRIV-----AARVLVLTTFPDDY-VWRALRAGASGFLLKRAAPERLIDAV-RTVHAGDTLL-D---PSVTGA--RFVL-AEPAAE---RARLRALTAREAQVLGLIA---E----NAELATVLGIAE--------STAKTHVKRILHKIG---A-RDRAQAV--VLAHRSGLMESRG
128	WP_125594472.1	----MTTIRVVLIDDQDLVRAGIGAILE-GDI-VAEGTDGIEALPLV----HRPDVLLMDLRMPKM-GVRATELVR-----PPPVLVLTTFEDDS-VLSALRAGAGGYLVKSLRPEQLIAAV-RSATTGDAVL-T---APVLDR--RTRT-PGLAAE---RSRITLLSDRERQVLDRIG---R----NDDIAAELGMRP--------TSVRTYVSRLLAKLG---T-ANRTQAA--LAAYEERLAEGGP
129	WP_075889089.1	---MTPPIRVLLVDDDPLVRQALSWLVE-DDV-IAEATDGGAAVEAA----HHPDVVLMDLRLPSV-GITATTRIR-----PPEVVALTTWDVDA-VVRALDAGASGFLLKSSAPEEILQAV-RAAVSGDAVL-S---PRSTRR--QRRL-AGLRRA---RELVATLSPRERDVAAQLV---L----NAEVAAALFISE--------GTVKAHLASIQTKLG---V-DNRTAIA--VTADRADLRPPEM
130	WP_084529263.1	RGGGGFVIRVVLLDDEELVRSGIAMILE-GGI-VAQDVDGRNAVELV----HRPDVVVTDIRMPHV-GLEVTRRVR-----PPAVVVLTTFGLDY-VYAALEAGAAGFLLKDTPPRELAHGV-EVVSRGEAIL-A---PSVTKR--AFAT-GSQPEA---RARLELLTDREREVALAVA---T----NADIARTLHMSE--------STVKVHVSRIIAKLD---L-ENRTQLA--ILVHRAGLA----
131	WP_091048442.1	------MTRVVIADDEPLVVEGVRTVLE--GC-VEVVHNGRDALKAV----HRPEVVLLDLHMPGL-GLAVAERLG-----GTHALILTSFGDQN-VLAAVERGAAGFVLKTCTPEELVTAV-RAVAAGEAYL-S---PVVTRM--LVAP-APRRDA---VTRVARLAAREREVLDLLA---E----NAEIAGRAHMSE--------ATVKTYVSRILAKLE---C-TNRVQAA--LLARDART-----
132	WP_102917750.1	------MIRVLVTDDEPLVRFGLRMLLD-EDI-VGEAADGAEALARA----LAPDLVLTDLRMPGM-GITATKQLL-----PPAVLVLTTFDTEG-VTTALEAGAAGYLLKDAPPEQVVGAV-RLVASGGTVL-A---SASAAR--ASRT-QRIAEQ---RRRLESLGPQQRDILRLLG---S----NAQIAQRMYLTE--------GTVKAYVSRLLTTLK---L-ENRTQAA--ILAHQAGLLDEQ-
133	WP_133878895.1	---MTDPLRVLLADDDSLIRTAIDAILR-AGI-LAQAGDGRTAIDLT----HRPDVALLDIQMPVL-GLAALREIR-----AVRVVVLTTFGQDY-VAQALASGAAGFLLKESAAEELEYAI-RAAAAGNAYL-S---PKITRQ--RLPT-ASRTED---LAKVDTLSEREREVLIRLA---Q----NAEIGKQLFVSE--------GTVKTHVYHVFAKLG---V-ENRVQAA--MLAQRTGLLDN--
134	QIS12925.1	TAPGYRMIRAMIVDDDALVRLGLTDLLA-PRI-VAEAADGLAAVERA----QRVDVALVDVRMPRM-GITAIGRLR-----PPRIITLTTFDLDY-VYDALAAGADGFLLKDTDPAEILRAV-HLVADGSAML-H---PAAARR--RFHR-QPRAAA---RSRIAALTPRERDVLTLLG---A----NAEIATDLRMRE--------STVKAHVSRILLGLE---V-TNRVQAA--LLARDAGLTN---
135	SBV08011.1	DGTPPGTIRVLVADDEPMIRAGVRAVLA-PGI-VAEAADGREAVELV----HRPHVAVLDVRMPGT-GLDAAAEIR-----ATGVVMLTTFGEDY-ILRALGCGAAGFLIKSGEPEELVAGV-RAVAEGAAYL-S---PKVAAR--HLAS-AGRDAA---RDRVAGLTPREREVLSHLG---G----NGQIARRLHLVE--------GTVKAHVSSVLARLG---V-DNRAAAA--VVAHEAGILPPPP
136	WP_159506110.1	------MIRVLLADDEALVRAGVRLILS-DDI-VAEADNGEGTVEIA----EHPDVALVDVRMPGT-GLYAVGRLT-----PVAVVMLTAFGDEN-VTRALHAGANGFLLKNSGPEELIHAV-RAAAAGDAVL-S---PSVIAH--RMRQ-ADRRAA---VERIAALTGREREVLAMLG---T----NAEIARRIGVET--------GTVKVHVGRILAKLG---T-SNRVQAA--LIAYEAGMADGTS
137	WP_040021744.1	SETPIRVIRVVVADDQAAVRDGLTTILD-ESV-VGTAEDGAEAVELA----LVPAVVLMDLRMPGM-GVEATREIA-RA--SVAVLVLTTYADDS-IVSALQAGAAGYLTKSAGRPQIVSAI-TATADGHRTF-A---PEVATA--------AL-ET---VAAAHSLTGQETRVLELLA---E----NRAIADALYISV--------ATVKTHTNNLFAKLQ---V-PNRAAAT--ELVEAARSDRTLR
138	WP_129297759.1	-----MSTRVVVVDDQAVIREGLMTLLD-PGI-VAGGANGEEAVAKV----THPDAVLMDLSMPGM-GVEATRRIV-AH--DVAVVVLTTMADDL-ILDALQAGARAYLTKDAGKTEIVRAI-EAALARHTTL-D---PIVQER--AALR--KQRRA---EPSQDLLTPRESDVLRLLA---Q----NRAIGRRLLVGE--------ATVKTHVNHLFAKLR---I-RNRAEAV--AWAHAHGFGPGAD
139	WP_169183095.1	DRVTTPPVRVVLADDQAVVRDGLGMLLS-DDL-VGTAADGTAAVEVV----RRPDVALVDLRMPGL-GAEVTAAVR-RA--EVRVLILTTFADDA-VLPALRAGAAGYLTKDTTGEALVSAI-RTVAAGGSVL-D---AAVQRR--LAGA--RSAMG---PEIPEGLTAREVDTLRLVA---E----NQQVASKLFVSE--------ATVKTHVNHLISKLG---V-DGRPALV--AWAWRHGVAQG--
140	SDT49818.1	AWAAVTTLRLLLVDDHPVVRTGLAGMLG-DDF-VGEAGDGEEALVLA----LRPDVILMDLRMPRL-GAEATARIL-AL--GTRILVLTTYDTDD-IVRAVEAGATGYLLKDTPRIDLAAAV-RAAHRGETIL-A---PPVAAR--RMR-----AP------SVPPLTPREREVLAAVA---T----NAEVGRALHIGE--------ATVKTHLLRVFAKLG---V-DDRTAAV--TTAYALGILAPPG
141	WP_093352985.1	MTAHPQPLRIVLVDDHPVVRDGLHGLIA-DDL-LAEAAGGEEALAAV----HRPDLVITDLRMPGV-GVALIAALR-ED--HLPILVLTMFGTED-VRPALRAGATGYLLKDASRQELFAGI-RATGRGESVL-A---PAVAGL--GHR-----SAG---RETPGPVSPRELAILQLVA---E----NAQIGRSLHISE--------ATVKTHLVRLYGKLG---A-ADRASAV--SLAYRQGLLSTED
142	WP_034906042.1	----MSGARVLIVDDHQLAREGLGALLA-KGY-VGLAGTGEQAVELA----LAPEVVLMDVRLEGI-GLEATRQIA-AD--PVRVLMLSLHDMPY-VREALGAGAAGYVLKDTAIDDLCAAI-EQVLAGQSAL-P---LELVNA--VAPA----SLS---NDLEQILTKREREVVELVA---E----NKEIARQLGISP--------ATVKVHVERLIGKLG---V-ADRTQAA--VLAVRLKAERAGA
143	WP_165882846.1	STQPRLAVRVLIADDQPLLLSALATVID-DGL-IATAANGAEALEYM----HRVDVAVLDIRMPVL-GLETARRIR-QH--DTAVLFLTTFNEPL-VREALDAGAAGFLLKDADPTELATGI-QAVSSGQPVI-S---AAAAGH--AYQE---TPEA---VPGLSTLTPREFEVFELIA---Q----NAEIADELVIGE--------TTVKTHVSNLLLKLQ---C-RDRIALV--VLAADLRRN----
144	WP_056896516.1	MSDPVRPISVVVVDDHQIVRDGLVALLG-EGI-VGTAADGREALHVV----AAPDLVVMDIQMPHL-GIEATRFLT-GT--ALRVVMLTMNEDDT-ILAAIRAGACGYLLKGAGADEVQHAI-RAAAAGGMVF-G---ASLAAR--FFAG-----AE---EDAFPELTERERDILHRIA---A----NDEIAGELYVSN--------KTVRNAVSAIYAKLH---A-TGRADAI--VKAREAGYGRD--
145	WP_056258865.1	APGVSRPIRVLLADDEAMIRSALAALLR-GDI-VAECSDGEQAVAAA----LHPDICLLDLEMPGL-GVEVAERLR--T--TARCVVVTRHARPV-LRRALTAGVAGFLPKSRDAVEVAAVI-RRVAAGARYV-D---PEIAAD--DER---------------CPLTDRERDVLRVGR---Q----TAQIARELSLAP--------GTVRNHVSAVLTKLS---V-STRQQAV--LMALERGWI----
146	WP_056054402.1	VDGRPGPVRVLIVDDQLMIRLGLRGILE-DDV-VGDVADGLLAVERV----ETVDVVLMDVRMPGI-GVEATRRIR-AP--RPSIIVLTTFDDDT-VLEALRAGADGFLSKGVGPTELVAGI-VDVARGGGVL-S---ARATAA--QVSE-PVVAGV---AALFDRLTPRERDVVVAAA---A----NATIAAEMFVSP--------FTVKTHVSRAMTKVQ---A-RDRAQLV--AFAYQGGLVP---
147	TLM85962.1	----MERVRVFVADDHELVRYALRTMLE-GDI-VGEAPDCGGAVEGC----SKPDVLVLDLRMPGE-GVEVCRKVH-EC--STKVLVLTSFDEDE-LFGVLSAGACGYLLKDTRPERIVHAI-RAVADGQAVF-D---SAVANR--GRT-----QGN---EDLEEPLSEREMEVLQLMA---K----NKEIGRSLWIGE--------TTVKTHVSHILRKLS---Q-ADRTQAV--LAAVRAGLVRLGR
148	WP_109776498.1	VSEGQRPLRVLLVDDQALVRLGFRMLLE-EGL-VGEAGDGATAVRMV----LQPDVVLMDVRMPRV-GIEATRRIV-EG--AARVLVLTTFDLDL-AFAALRAGASGFLLKDVQPDELVRAL-HAVAAGDAVL-T---PRLTRH--LAEE-EEVRPE---VAQLEQLTPRERDVLVEVA---R----NAEIARRLVLSE--------PTVKGHVGRLLAKLG---L-RDRVQVV--VWAYRAGVVTPDD
149	WP_111224219.1	DVNATTDLTIVLADDQELVRAGFRVILE-PGF-VGEAADGAGAVEAV----LRPDVVCLDVQMPGV-GLEAARRIA-AP--PPAVLILTTFDSDA-LFQALEAGASGFLLKNASPERLIDAV-RTVAAGDALL-A---PDVTRR--RATA-TATGDD---ALAAAGLTERETEVLRLLA---R----NAEIAGELYVGD--------ATVKTHVSNVLQKLA---L-RDRIQAV--VWAFEHGVAG---
150	WP_166980034.1	-----MSIRLALVDDEPLVRAGLRAILE-PGL-VGEGADGDDVQSLV----FAPDLLVMDVRMPRV-GIEATRRLR-QP--GPRVLILTTFDSDH-VYEALKAGADGFVVKRAEPMELVRAV-QIVAEGESLL-Y---PAHIRR--RQG-----HGD---KLSAAHLSERERDVLRRVA---R----NAQIADEIFVGA--------ETVKSHVASILMKVG---V-RDRTQAV--IAAYESGFIEPNT
151	RIL11726.1	------MIRVVVADDHPLIRVGVNGLLA-GDI-VGEAADGFAAVDAV----LRPDVIVTDIAMPGL-GMAVVERVV-AG--GTRVVVLSMYADET-VRQCLSAGAHGYVLKGADGTELVLAI-RAASQGATFI-G---SSVTEA--EPLA-----PR---RGGAEALTLREREVLHLIA---Q----NRAIAHALHISV--------KTVEHHRTNLMAKLE---V-DNLVNLI--RVAIKEGLVELED
152	WP_129048372.1	RSIAPTPIRLILVDDHVVLRAGLANVLS-PGM-VAQGDSGEAAVELW----HRPDVMLLDLCMPGI-GVETLQRLR-QF--TARVLILTSSEAPE-VRHALAAGACGFVTKTIHPAELMAAI-RQVHAGGNVI-G---QAVAAH--EQQ--------------GGSISRRELETLGFVR---Q----NAEIGRLMGVSE--------NTAKAHVRALLTKLQ---A-ADRAEAV--ARGFERGLLKA--
153	OLD52171.1	----MDKIRVLIAEDERLLRETLAELLA-PDL-IAKAGNGRDALIDA----HQPDVVLTDLQMPKM-GIELTGELR-AL--QTAVVVLTHYDDDN-LFGALKAGALSYVLKDAPPEKIVSVI-REAHAGEGYL-S---PGLTNR--EFRR-----GQ---RKLFKALTRRETEVLEALA---T----NRQIAQRLGLAE--------KTVRNHISSILGKLQ---A-NDRTAAA--LIAARHGFGRPPT
154	TDA65820.1	EGWITVPIKVLLVDDHQLIRDGLRKFIS-PEK-VGEVASGREAVAAA----LQPDVVLLDINLPDQ-GVATLQRLR-QL--QVKVIILTVYDDEH-VLEAVKAGANGYLLKDISPDELVAAL-EQAAAGQTPM-P---PRITGK--ELRR----------ENTHIPLTPREIEVLRLVA---Q----NKAIAETLFVSE--------KTVKTHLTNIFRKLE---A-RDRTEAA--VWAIKASII----
155	WP_011140574.1	---MSGRVRVLLVEDDPLFRMGLAMVLR-PQI-LAEAEDGETALALA----HRPQLVLLDIGLPGL-GRQTLVRLK-QH--EIRVLVLTSREEAL-VQAMLQAGADGYCLKGIGPDRLLTVI-REVSAGNGWF-D---AKVLAQ--AFAV-----EP---PANAAALTEREREVLGWIA---R----NPEIGRQLHISS--------GTVRVHVHAILRKLG---A-TDRTQAA--VLALEKGLIAPP-
156	WP_081683970.1	EAGRAQPVRVLVVDDQELIRAGLRGILR-YGF-IGELADGAGVLDTV----TEPDVVVMDARMPGV-GLAATRRLR-AG--AVPVLMLTTFDDEI-LAGSLRAGVAGFLLKGAPAEDLQRAI-RTLATGGAWL-D---PAVTGR--GYRE----------GTQVDLLTPRERDVLALIG---A----NAEIAAHFVLAE--------GTIKTHVGHIFTKLD---L-RDRAAAV--IFAFDHGLVRPGV
157	TMK95349.1	AQRRDKRVRVLVVDDDDHFREGLAELLT-HEL-VGTAANGKAAIQAA----LEPDVVLMDVQMPGL-GIEAIRGVL-DH--SARVLMLTISGDGD-VLDAMLAGATGYLVKGTSPDALAGGI-RAAAAGDSLL-S---PGIAAK--TMRS----------ALDGAVLSDRELEVLELLA---R----NAEIARELFLSP--------HTVRNHISNILSKLQ---F-ANRTEAT--AYAIRNGLV----
158	OZB88728.1	---MTPAIRVLVVDDHALHRDGTRQILA-ADI-VGDADTGEMALTLA----LSPDVVLMDIRLPGM-GIETTRRLR-QH--AIRVLMVSAYDDDY-VRGALQAGASGHLSKAAPGRELAEAI-RLVAQGRSVV-A---QDILGR--SHAA------V---PGANPGLSVREQAVLDLLA---Q----NREIASLLHISS--------RTVERHCENVYVKLA---------------------------
159	WP_079036855.1	PGPVPERITVLIADDQPLVRHGLALILR-PAV-VGEAGDGEEAVAAA----LCPDVVLMDIRMPVL-GVGATARLA-AL--RCRVLALSTFDLDH-VVGALRAGAAGFLPKDVTPEELVAAL-RTVHRGEAVV-A---PRLLTR--TFVA------L---SGDLSALTPREVDVLRLIA---A----NAEIARRMEIGV--------QTVKNHASGVFTKLG---V-RDRAQAV--IVAYESGLVRAGE
160	WP_013018973.1	---MSEPIRVLVADDHPIVRQGLKTFLD-PDL-VAEARDGDEALALI----HEPDVVLLDLNMPGS-GAKVLTRLA-AD--RAKVIVLTSVTEAR-VTEAVAAGAAGFLYKDIDPDSLAQAI-RSVADGQVIF-A---REAVTA-----------PA---PGPVAALTAREREVLALVA---A----NREIAKQLSVAE--------KTVKTHLSSLFRKLG---V-ADRTQAA--LYAVTHGMAGHTE
161	OGO05554.1	----MGKVRVLIVDDHPVAREGFRMMLS-QNM-VGEASDGLEAIALV----KEPDVVLMDLRMPNL-GIEATRRIK-AR--HIAVIMLTIYDNEY-VIEAIRAGASGYLLKDTSGELLIHAI-QAVNNGATLI-K---TSLLSE--GLLS--KAPPS---TNGMDELTDREQEILKLVA---E----NKEIGKQLGLAE--------DTIKKHVQSIIAKLG---A-SGRTHAT--MKAARRGLIR---
162	WP_029746761.1	GRAGAAPPRVLLADDHGMIREGLRMILE--GV-VGEAGDGAAAIRNA----LRPDVVVMDLRMPGI-GVEATRRIV--E--SAEVLVLTSFDEDL-VFAAIRAGAAGFLLKTTEAAPLVEAV-RRVAAGEGVL-D---PRVTRR--AFAA------P---LPGLEQLTARERQVLDAMR---A----NAGIAARLGISV--------PTVKTHVSSILVKLG---A-ENRAHAA--ALARDAQLDAGLE
163	VDG62901.1	---MTTSVRVVLVDDQQLMRQGLSMLLG-DEI-VGEAADGAEALSII----TDPDAVLADARMPGM-GLELTAQCA-LH--GVPVIILTTFDDTV-VEGALAAGAAGFLLKDSSTDDLVAAV-RAAISGGLVI-D---PRVART--KKSP-SGFISV---EALLEQLTPTERRVATFIS---R----NREIAGDLVLAE--------GTVKNHVSAVMRKLL---V-HDRTRLA--LLLRDHEDKL---
164	WP_139403628.1	AQAGQSPLRVLVVDDQPLVRQGLASLLA-DDV-VGQAENGLEALHLA----LKPDVVLMDVRMPVM-GVQATGELR--R--GPPVVLLTTFEEVD-MTGGLNAGAAGYLFKSAQIEEILDAL-WRVHRGEGAI-H---PRVAQA--QLRV------P---ATAAAPLTEREQEVLRGLA---A----NKRIGSHMGISE--------GTVKVHVSNILAKLS---V-GNRTEAV--LRAQELGLL----
165	EFH83776.1	--MSEEKIRVLIVDDQRLMREGLRIILE-PDI-LGEAENGLSALQIA----QEPDVILMDIRMPVL-GIAATERVLQQL--RPRILLLTTFDTPL-VIEGMRAGASGYLLKDCSAEELCTAI-RAVARGQILL-Q---ASSAAQ--SLQT------S---VAEQLGLTTRELEVLRLVT---L----NTEIAAALFVSD--------ATVKTHINHIFSKLG---A-RNRSQAI--IKARQLGLSRE--
166	WP_110517319.1	------MIRVAIVEDQRIVREGLIAVLE-ASI-IGEAANGQEAINLY----ELPDVVLMDLQMPVM-GPTAIGQLC-QW--QAKVLVLTTYATDF-LWAALRAGAKGYLLKDASADELVAAI-QAVARGSTHL-A---PDIAAK--GVS-----------NPQPESLTPRELEVLHLLG---R----NGEIALELDIAL--------RTVKVHVQNILGKLG---A-TNRTEAV--SIAVRQKLISL--
167	WP_072917402.1	------MIRVLVVDDHAVVRRGISSLLA-DGL-CGAVGDGDAALELV----LDPDVLLLDLSMPGQ-GVTVIRVLR-EG--RTPVLVLTSFGEPL-VLPALVAGADGYLLKYQDGESILDAV-RCIAAGGAPV-D---PMVTAA--DLRD-------------GDLLTDREKEVLELVR---Q----NKVIARRLRISE--------ATVKTHVTRILQRTG---A-TDRTQAA--LWAERRLR--P--
168	WP_115214719.1	TERASNRVRVILADDHAIFRHGIRAVLE-ETV-VAECGDGQSALEAY----LRPDVLLLDLRMPRL-GLEVVRRVL-ED--TARILIMTTFNTDD-IGHALRAGAKGYLLKDATPEEVHSAI-LRVADGGMVL-A---PDITAQ--LRSR--------------VELSPRELQVLRLLS---A----NKEIARDLSLEL--------GTVKGHVRSVFDKLG---V-RNRTEAV--AEATRRGIVSG--
169	WP_152186098.1	GGGGRASVRVLLVDDQTLVRQGIRSLLD-DRI-VAEAADGIEALAAI----VRPDVVLLDLRMPRL-GAATLKELS-NE--RPPVLVLTTFDDDA-VLDALRSGARGYLLKDVTLDELVHAI-ETLARGGRLV-Q---PAVTAG--RLTD-----AP---EQVVEPLTARETEVLRLVA---A----NRQIAEALHLAE--------GTVKNHVSSVLLKLG---V-RDRTKAV--LRALERGLLTG--
170	WP_129891752.1	------MIRILLVDDHRIVREGLASMLG-PDL-IGEAATGQAALASI----WQPDVVLLDLEMPDL-GVSVLKRVQ-GF--AVRVIVLTAYGSEL-ILDAVRAGAKGYLLKGAGLEEVLRAL-RVVAAGGSLF-E---PLVTER--SMER------G---EGRPEVLTERERAILTLIA---Q----NKAIGEELHMAE--------RTVKFHTTIIFRKLD---V-ANRAEAV--ARALREHLINP--
171	ABG05530.1	----MEGIRILVADDHPMLREGLSAVLG-PGF-VGEAGDGEEVLRLA----LRPDVVLLDLEMPGT-GVEVLRRLR-GD--PPKVVVFTAYDDER-LLEALREGARGCLLKGASRTEIFDAV-RTVHAGGSVI-P---PEITAR--EMRG-------------SEPLTPRELEVLRLVA---R----NREVARALFISE--------RTVKFHVSSLLAKLR---A-ENRTQAV--AIARERGLLRA--
172	WP_100667461.1	-----MPVSVLLVDDHALFRRGVRTILE-EDL-VGEASNGKQAVELY----LHPDLVLMDIRMPVM-GLEAVRRLR-AD--QVRILILTVSEEDD-LFEAIRAGANGYLLKNVDPDELISSI-QKVAAGEAVI-P---GLLAAR--ELHK-----EV------LDPLTGRELQVLGYLS---T----NREIAKQLFISE--------HTVRNHIQNILSKLH---L-TNRVQAA--AYAIRQGIRPP--
173	WP_122503439.1	MSNSAARIAVLLADDHEVVRAGVAFMVN-ADM-VAEAADGHEAVEMY----RRPDVALIDLRMPGV-GVECVSRIR-ED--DARVMILTTFDAED-IQLALQAGAKGFLLKDVAEIELVQGI-RRAAAGQMCV-S---PAVATK--RLQR--------------AQPTARELDVLRLMA---E----NREIAGALFIAE--------STVKLHANNLFAKLG---A-STRTEAM--RIAIRRGLVRF--
174	GAB48474.1	GEVAGAVVRVVVVDDHVLYRRGLEMVLG-DDL-IGEAADGVAAVEVV----TRPDVVLMDVRMPGG-GIEACRRIR-DG--DARVVMITTSEDED-LVEALRAGAKGYLLKDAPAEQIIDGI-RAVHAGESLL-S---PALTSA--EFSA-----ER---RDPRTMLTEREREVLAVLG---E----NKEIAGRLFISE--------NTVKNHVHNLLEKLG---L-HSRTEAA--LFAVRQGRRAP--
175	WP_017581364.1	----MTPLSVLIVDDQILLRQGLRKLLE-EGI-VGDAADGVEALEFL----APPDVALVDARMPRM-GIELIGRMR-AH--GVPAVILTTFDDDL-VFGGLRAGARGYLLKDVPPDELVLAI-RQAARGETVL-G---GPAADR--ALGR-----AA---PEPPPSLSDREWEVARLVG---T----NREIARALFITE--------GTAKNHVTNILRKLD---L-RDRTALA--LWVGQHGG-----
176	WP_158040506.1	------MIRVLVVDDQPLIRDALRVMLG-DDL-VADAADGLGALDVL----VVVDVALVDARMPGL-GPELIERLR-EH--RVPCIVLTTFDDEL-LLRALGAGAKGYLLKDASPGDIGDAV-RRVHGGGTVL-G---SVPAEL--RVL------GG---PTTAPDLTEREREVLDALL---E----NREIAQRLFLST--------GSVKNVVTSVLRKHG---V-RDRARLI--AHYAR--------
177	WP_035339742.1	-------MKIVIVDDDPLVCQSLKLMLE-DDF--GTAGNGQEALNF-CK--EKPDLILMDIRMP-M-GIESTKQIK--F--RILIMMLTTFQDEN-IRLALQAGANGYLIKSTAEKNMTQQI-RALQSGSSVF-D---ETVVQK--P--------RA---DR-LELLTDRENAVAERVA---Q----NKEIAEYLFLSV--------GTVRNTLSVILDKLE---L-RDRTQLA--IFYLR-KK-----
178	WP_055742537.1	---MSPKYRIVVADDQTLIRSSLVVVLE-HDI--GQAVNGHEAIVL-AA--TQPHLILMDIRMP-V-GIEATRRIL--F--DIKIVALTTFEEDL-IESCMSAGAVGYLLKDLTSEELISSI-RLIRAGGSIM-P---TSYVKR--KIGS-----RE---EKADVHLTEREREELHLLM---E----NKEMAGRMYVSE--------TTIKNHLSSIFAKME---V-RDRTQAV--IFAIQ-VLVN---
179	RPI03355.1	----MKEVTLIIADDHPLLRLGLREIIN-TGF--AEAGNGERALEL-LE--LQPAIAVLDIDMP-M-GLEVVKQIL--K--PTEVIILTAHSEAF-FEKAMDIGVMGYVSKDSIENEIFAAI-DSISHGKPYV-S---PSLSHL--RNDR-----EK---KLGLADLSPAERKVLNLVA---E----TKEIAEILFISE--------RTVESHRSSICAKLD---L-HGQNALL--HYAMT-QNRF---
180	WP_158785783.1	---MSQVIEVLLADDHPVVRRGLKATIE-SDL--AEAADGNDALRQ-IV--LRPAVAILDIDMP-L-GLGVARELL--N--GTHVVFMTFHADEL-MRAAMDAGGKGYLLKGSETDEVGAAI-HAVCAGRTYI-G---SKMAAV--QKDE-----VQ---QLDITVLTPSEKKILRLIA---D----SKEIGDSLSIHY--------RTVENHRTNMCRKLN---I-EGANALA--RFALQ-RSALHER
181	WP_010690853.1	-------MNVLIVDDHMIVREGLKLILE-DRD--LQASKGQEAINL-LK--TDIKLILLDIKME-V-GIEVMRFVS--C--EIPVIVLTTYDTDV-VKEMLALGAKSFLLKDADSDKIIETI-SQVLAGNTVL-S---TEMAAK--TKN------DA---IVSNARLTERQQDILDWLV---A----NKEIADKIFVSE--------RTVKNELTQIYNQFG---V-SSRSEAV--AFAFK-GLVNE--
182	WP_066546097.1	------MIRICIIDDHYIVREGIRMVLE-EHF--AEAENGQQAIAL-LA--HDVDVILLDLNMP-M-GIQFLQQYK------TPVIVLTTYNDEL-LLKAVNLGVSSYLLKDAGRAIIYETI-ARVMNGETYF-P---SALQHA-----------RT---ARERPVFTNKELELLRLLA---S----NKEIASELFVSE--------RTVKAYLTTIYEKLD---V-KSRGQAI--AIAIE-KYI----
183	TMA63398.1	NKNFGAKITVLLADDHAVVRQGLRLLLE-PDF--GESSDGLETLRA-VE--IRPAILIVDLAMP-L-GVEIIREIG--E--PTRAILLSAHIDEY-VFSALRSGAYGYVFKGSAVDELIQAI-RRVHLGQHHL-P---PAFFEA--AYIE-----VE---EDGLNPLSRRERQILQMVA---E----NAEIGTRLFIST--------RTVEVHRSNLMRKLS---L-RNSADLV--RYACE-LPPPVEN
184	WP_091163686.1	-----MNYRVVIADDHPLARKAIRLLLE-ADF--AEALDGEQAIEL-CR--LQPDLVLMDIRMP-M-GLEATRKIK--Y--HTRVVMLSVSDDVD-LFTAIQNGAQGYLLKNMDPDEWMVYL-KGLLDDNSEI-S---RGMADR--LFRS-----ES---MAKPSGLSPREVEILSCVS---S----NRQIAEQLIITE--------NTVKNHIKNILAKLE---L-DNRVQLT--AYAIR-GLTHFSQ
185	OGO17599.1	AVSDPEIITVLLADDHPLIRHSLRNVIE-ADC--GEAADGREAIDL-TE--LSPDIVIMDITMP-I-GLEATKEIK--R--STGILILTVHTEDI-IISLFEAGADGYLIKSVFGDDIIQAM-RSLKRGEAVI-S---PAVLKG--YASQ-----FT---VNERTKLTVKEQEILRLVA---R----NKEIATMLGISI--------PGVKSHLVALFSKLN---T-NSRFETI--IESLR-GILTVDD
186	WP_136713836.1	--MPLKVIKVLLVDDHLLVRTGIKLIIE-KSL--DEARTGMEAIEK-TH--LKPDIVIMDINMP-L-GLEALRKMK--G--SSKIIILTGQPNKS-IISATKLGAKGYLSKSAEPSSLIKAI-IDVYKGRSYL-D---LKVSNL--KDSK-----VT---YEKISILSKREYEVLLLLA---R----NKMIGEKLFISE--------KTVKNHVTQIFKKLE---V-NDRVQAA--LFAYN-IVK----
187	WP_069656758.1	-----MSLRLLLCDDHSLFRQGLKTLIE-SDM--GEAKNGLEAIEK-CR--LKPDFVLLDIEMP-L-GIETVKIIK--F--DIKIIILTISEKDN-LYQALKYGADGYLLKNLEIEELVKLI-YDVEAGQTVI-S---PQIAGK--ELSD-----EK---PSKYQTLTDREQEVLQLVA---T----NKQIAERINISE--------NTVKKHLRNILHKLQ---L-KSRSEII--SYAYS-GIIDENQ
188	PKN25440.1	---MDHKRKIVIAEDHKILREGLKSLLG-EDL--GEAADGIEAIRC-VE--SHPELLLLDLSMP-M-GISVIRDLK--L--ETRILVLTIHESEY-ILEAFRSGLDGYCLKDANYSELLIAI-RSVLDGKRYL-S---PSISEK--GFLD-----KL---RSSWEMLTQREREVLKLVG---E----NKEIAGYLCISE--------KTVEKHRSNIMRKLD---L-HTSSALT--AIGFE-GLVTGTG
189	RLD82352.1	----MKKIRILIVEDHEVVIKGIKTLLE-DEL--GYALDSEEAMRK-VE--FRPDIVIMDINLP-V-GIEVTEKIT--Y--LCRVIYYTSHVDEL-ITQGFEAGAYGYVPKNFKPQELIEAI-HMVNDGQKFM-K---GIVSEK--SYLK-----K----MKQEVPLSEREMEVLKHMS---Q----NKQIADKLFISI--------RTVETHKHNLMKKLN---I-YSTAELV--IYAIQ-NIIKI--
190	TVQ16434.1	----MDKIKVLVVDDHDLIVLAARQIFS-PDI--GIASDGEEAYQK-IK--LKPDVVILDVILP-M-GIELTKKIV--F--ATKVVLHSSSVSEM-IVTGFEAGAMAYVPKNFKPGQLIEAI-HTVVKGEHYS-K---GFVSEI--NFLK-----K----DGQNNKLTDRETEILQAIT---K----NQQLADNLHISV--------RTVEAHKSNIMKKLK---I-NSTAELV--VYAIK-KIVKI--
191	WP_084373265.1	----MSKISILVVDDHSLVREGVITMLS-DDF--GEAESGEEALQK-IS--QAPDVVLLDINMP-M-GIETAKRIG--H--GVRIIILSMEVTQH-ISEAIKAGVAGYLAKDTKKDILAEAI-RKVMQGEQYF-G---QKISQV--GFYN-----RV---ANENKDLSKREVEVLRQIA---S----NREIADKLFISI--------RTVDAHRNHIMQKLG---L-KSTAQLV--KYAIR-KIIELD-
192	WP_156049396.1	----MEKIKILVVDDHKIVRSGLIELLN-ENH--GEAENGREALEK-IK--CRPDIVFLDISMP-M-GIEAIDQIR--V--SCRIVILTMYDNNY-VAYALSHGISGYLLKDINAEELFIAI-DRVMAGDVYL-C---EKINRK--DFAS-----TF---STPLDALSAREQEVFQLIA---E----GKEIAGKLNISP--------KTVEHHRYKIMEKLQ---C-SNIAQIV--RLALK-GIITP--
193	WP_046311995.1	------MINILIADDYVLIREGLKKVIM-PDM--AEATNGAEVLRL-LQ--HEVDVVVLDITMP-R-GIDVLKDIS--Y--NISVLILTMHSEKY-AVRALMAGAAGYMTKESAARELINAI-RKVYEGGKYV-S---PELAEH--TLRA-----------QQHSLLSDKEFQIMCKLA---T----VKSIAASLHITT--------STVHTYKNRVYKKMG---L-STIPELT--KYCLN-NLLD---
194	RMG82944.1	------MLRVLIADDHTLIRAGLKQLLQ-NNT--EAT-NVNDLMKK-LS--NQVDVIILDISMP-K-GLEALKDLK--Y--QIPVIMLSVYTEEY-AIRAFKSGASAYLTKDSAPDLLIEAL-KTVLSGRKYV-L---PGQADS--SIQS-----------NLVDSLSDREFQILQMLA---N----VTEIAEKICLSV--------KTVSTYKSRLSKKLR---L-NNTAELV--KFAIE-NIR----
195	WP_023651791.1	------MIRILIADDHPIVRAGVKQILE-NCL--DEAQDAYEAKSK-IV--VVYDVILLDLTMP-T-GFDTLKEIK--R--QTPVLVLSIHPEEF-GLRALKAGASGFVSKESAPRDLITAI-NRVSKGGKYL-S---AALTEK--SINE-----------LSHTKLSDREFDIFIQLA---R----IQNIAKTFNLSA--------KTVYTHRERLMDKMK---L-TSTAQII--KYAIE-NLV----
196	WP_091060086.1	VPTLISAKRIVIIEDQTAIREMLAEILR-PAY--GESGDGQQACQL-CL--LKPDLLVLDARLP-L-GVDILRRIS--L--NTRVLVFSAYESPL-VREMLEAGAHGFVEKTAGLGEFKKGL-ETIANGGTYF-G---PGVAAL--VVAN----------ASGVDTLTDREREILKLVA---E----TKEIAQKLGISV--------KTVDNHRTNLMRKLN---L-HDVASLT--RYALE-GLIDHRA
197	KXB59561.1	------MMKILLIDDHKLIKIGIKVLLE-EEF--DDCSSKKEFLEK-IT--DSYDLFICDISLP-G-GYDILEVIK--N--NTKVIILSMHEDKY-MKKAFKLGASGYVTKSTAHEEILHAIDKVMFKNDIYL-N---EKYATI--LFKE------------KEIELSEREKEVGRYIV---E----LTDIGEKLFLSV--------KTVDTYKKRLMEKTN---T-KKRSELV--EYLKS-LIL----
198	PAZ01056.1	KSRKSQKKRILLVEDHPMTRMGLKMMIA-PGL--GEAGSAGEALDA-AI--LEPDLVLTDVSLP-R-GFELVQDIH--C--EIPVLILSMHAETY-ARRALEIGARGYIMKSEHSDRVLEAI-HTVLRGRIYV-S---EAISGQ--FLSH----------QSGPDALSPREFEVFKLIG---E----TQDIAKRLNLSP--------KTVETHRAHIKEKLH---A-ATAAHLI--AMAAD-IARQSMA
199	WP_124792150.1	PDAAQPVCRILLADDHKLLMEGVRSLLA-AHL--GMAQNGSEAVSL-AA--LVPHIIIMDLGMP-M-GVEASRAVL--L--ETRILVYTGHEDQF-LPELVELGIMGHVRKSESPGVLLKAI-ESLRRGEIFL-T---CPDPGG--AMLR----RDG---APDIGVLSPREKEIFRLLA---D----VKSIAQHLYISP--------KTVESHKYNILTKLK---A-GSVGELV--KIAIR-GLLQI--
200	WP_114365770.1	------MTKVILCDDHIMFRKGMILYLN-KDI--AEASNGEELLNL-LP--VDADIIILDIEMP-K-GMAALRDIK--K--DIKVLMVTMHPEEY-GLAARKLGADGYITKSTEPRMILKAV-RKLMAGHEFF-N---REILAK--KPQ-----------GKPVVKLSKRESEVLSLLA---T----NKEVADELNISD--------KTVSTYKLRLLKKLN---A-KSVIDLV--NFAKY-ANSNSST
201	SPD74008.1	----MPKTTILIVDDHNVVIEGIRRTLD-QEV--GEACDGAQAIEK-VK--LHPDMVIMDISMP-M-GLYATRQIK--A--NIKIIIFSAHFKKL-LISLFTSGISGYVLKQDHISELILAI-DAVRAGGTYF-T---RIAPAV--HMSE------K---DSQYGRLTRREREIFIMLA---D----SKEIAEKLEVSK--------KTIDAHKYKIMKKLD---V-KTSSELT--KIAVR-GLLNP--
202	WP_068858595.1	----MNKLKILIVDDHTLFRKGLREILL-PSV--KEADSGYEAFSM-IE--EIFDLIFLDIAMP-I-GLETLRRLK--N--KVKILMLSMYPEEY-AARALKLGADGYITKSADPEELNKAI-EKISKGGKYI-P---ESFSEK--YFQK----------ILPHEKLSEREFQVFLMIA---K----LVEISKDLSISI--------KTVSTYRARILEKLN---L-QNNAEII--NYAIK-GLISNVT
203	KAF4324684.1	RTGGKDVIQLLVVDDHVVVRSGLIALLE-NDI--GDAADGDEAIAK-AQ--LKPDVVLMDFSMPPK-GLTATAELK--M--DISILILTMHDDEY-LFRAIHAGASGYILKSAPHEELLAAI-RSVAEGSAYL-Y---PSATKR--EYLD----------AGPYDTLSEREKEILSWIA---K----NKEIAELLVISV--------KTVESHKSNLMEKLG---L-RTRPELV--KFAMK-GLLNFE-
204	RCK77185.1	----MKKIKLLIVDDHAILREGLRALLS-EDI--GEAANGEEAIEL-VK--LQPDIVLMDIIMP-M-GFEATRIIH--F--QSRVLVLTQHEEWY-VMPLLKAGAAGFILKKAVGADLISAI-RTIAKGESFL-Y---PPVAKT--QIQG----------DKQHKELTFREREVLAHIL---R----NRQIAYALGLSI--------KTVEWHRSNLMEKLG---A-RSLADLV--KFALK-EQELWLN
205	WP_083248414.1	----MNKIRVFLVDDHNMFRAGVRALLE-PDI--GEACDGNESIEM-IL--ANPDVAIMDISMP-M-GLTATRLLK--N--NLKLLFLTQHENKY-IVPALKLGAEGYILKRAASDELVHAI-RKIAQGNKYL-D---AAVTSA--AMSN----------KDAYEDLTGKEKEVLLNIA---K----NKEIGESMHISI--------KTVEHHRANMMRKLG---L-KNLVELT--RYAIK-GIIE---
206	PYX34874.1	----------MIADDHEIVRQGLRFLVE-AGW--GEAVDGWDSVQK-TR--LRPDVIALDIGMP-L-GLDAAREIL--N--KTKILFLTIYDTEA-VKTAVQVGAKGLILKSDAARELVTAV-EAIQRNTTYF-S---SQTSQA--PDLR----------SAEKETLTKRERQVVQLLA---E----TKEVASLLDLSV--------KTAETHRSNIMSKLG---L-HSVSELV--LYAVR-NIVKAFA
207	WP_105050708.1	----MNKYSILFADDHTLLRQGLISLTQ-SFI--YQAANGREAVNF-VK--TQPQLIVMDVSMP-M-GLEAVDAIK--F--EIKVLMLSHYNNEY-VIRALKAGADGYMLKDAAVDELQDGL-KNIIDGNMYI-S---PDIDQN--KINS------------ALDILTSRQRNILQLIA---E----TKDIAEKLFLSV--------KTIEAHRANIMDRLS---I-RDVAGLV--RFSIR-GLIEA--
208	SFL31100.1	GGVIINKIRIILADDHAVLRSGLKALLN-PQF--GEAENGIEAIAL-VK--LAPDVLILDLSMP-M-GMDCIKEIR--G--TCPILVLSMYDDEY-IKEVMRSGANSYVLKKSADTELMESI-IKIHKGKRYL-N---EKLSQS--NLLY------L---QHPYKVLSVREREVLRFLA---L----NSEIATTLSLSP--------KTIDTYRSRIMNKLN---I-HKKSDLV--NYAIQ-KLITI--
209	WP_132551237.1	---MMTKIKVILVDDHAILRAGLKLLLE-KDI--EEACNGEELMNK-LT--TETDLIILDLSMP-I-GIDLLKLLK--KYKNIRILVLTMHTEEY-IREALAAGADGYVEKSAFDTELLTAL-HTVMKGETYL-N---NKNALS--TMIK----------DNPYLLLSKRELEVLRYLA---R----LAEIGSQLHLSL--------KTIDTYKTRIFTKLD---I-SKKSELV--NYALR-KLFDLPE
210	OIJ18124.1	EEENFLTIKIMLADDHPVFRSGLKNIIL-KDF--AEAENGNIAIEK-AE--YTPDIIIMDINMP-K-GIEATKIIK--V--DTKILILTMYSDEY-LKEGLNAGASGYVLKRAVDTELIAAV-QTVLSGEHYI-Y---PTLIPS--KPNE----SEV---GSEVDLLSPREREVLKYIA---L----QKEISTELFISI--------KTVDTYKARIMEKIG---A-KKKSNLV--RYALK-GIISSKD
211	OIP98841.1	--MAIEVIRVMLVDDHPMVRMGFRQLLE-LDI--QEAETGEDAYRS-YR--SPADIIIMDISMP-M-GLPAARHIL--D--QAKIMMLTMHESRF-VARALKLGIKGFLTKRSDPEELIKAV-RLIDRGRSYI-E---PSLAQD--SSLT-----------DAIDILSPREFEVFSALA---D----VNDISSLLHLSP--------KTVGVHRTNVMKKLH---A-DNLSYIT--RLAIR-GVIAA--
212	PYV19014.1	PLENEGHVKILLADDHEIVREGLKALLE-QGF--AEAADGPDAIRL-AK--THPEVAILDLAMP-I-GINAAREIL--Q--KVKVILLTMHTDEY-VLDALQAGVTGYVVKTEAGSDLIHAL-QEVSRGATYL-S---SKVSRA--AYLE------------LPDQLTPRERQVLQLIA---E----TKEIATVLGISA--------KTADSHRTKIMSKLD---T-HGVAGLV--RYAIR-GLIQP--
213	KUK59082.1	--MDRKMTKILLADDHRLFLAGLCDLLG-EDF--GTAHTGLEAVQL-AL--LEPDVVVMDVTMP-L-GIKASRRIL--R--HIGIVALSMHCNKF-ITEMLNLGARGYVLKESAPEEFMAAI-RVTASGDVYL-S---PKVATI--EFRK-----AG---FSPVPELSVRETEVLKLLV---K----TKSIAETLHISK--------NTVDTHRRRILDKLG---C-ENITELT--RFALR-GLLDLEE
214	TVQ76898.1	TETAVRPVTVVIVDDHTMVRGGLRSILE-EGI--GEAENGRDAIEM-AA--YAPDILLLDVAMP-L-GVEAARKIR--D--KIKIIAVSMHSDEY-VAGILDAGGRGYLLKTCDAAELIRAI-HSVMRGKIYV-T---ADLTHV--RMHG-----SG---ASRFDTLTPREREVLQLIA---E----SKEIGEKLGAAM--------KTVETHRTNLIRKLD---I-HSIAELT--KYAIR-GLSGLAE
215	PYJ03908.1	QGTTKPRLKVLLADDHPVVRLGIRAVLQ-PEI--EEATDGREAVEM-VK--HRPDIVFMDISMP-L-GIEATSRIT--F--ATKVIILSRWETEY-YWGALRAGASGYLLKNKATTELAKAIQRVVKDGEIYL-A---EDIARR--KFPL----S-------PLEDLPERQREVLQLIA---E----TKAIADILRISA--------KTVEYHRAKLMERLH---I-HDIPNLV--RFALR-GLISQES
216	OGH01001.1	-----MTIKILLADDHKIMRDGMTLLMQ-GDL--AEANNGEEAVEL-AL--TRPDVILMDINMP-M-GIEATTRIL--L--SAKVIALTSHTEGM-VQEMFRAGALAFLGKNCSNQEILNAV-RSVMDEKYYI-S---EEMTGK--DFVL----E-------ISEKLTNREKEVLRLIA---E----TKKIADTLNLSS--------KTVGAHRENLMKKLD---L-HNVAQLT--RYAIQ-GLISLHP
217	RQW88121.1	-----MSTRLLLVEDHRIIREALRFSLG-PDI--AEANNGREALKI-IN--LLPDVVLMDLVMP-M-GIEATRRIV--F--STKVLIFSGHSDSL-IVEALKAGARGFIMKSCALEELARAV-RAIAADENYF-S---PQITGT--NYMD----------PAGFSLISPREKEILQLIA---E----AKEIAFVLDLSP--------KTVDTHRLHIMKKLK---L-CSVAELT--KFAIR-GLTTLD-
218	WP_004075283.1	-----MKINIILADDHHVIREGLRLLLE-TDL--AEADTGRAALSA-VK--FNPDLVIMDVSMP-L-GMEATRKIL--A--ATKVLALSMYSDRF-VEGMFQAGVSGYILKNCIARELVSAI-RLVAKGQVYI-S---PEIAGT--GYLS----TTH---RLQRKTLTDREREILQLIS---E----SKEVAETLHVSS--------KTVDAHRRNIMEKVG---V-HSIAELT--KFAIR-GITTL--
219	RJO63232.1	--MGKALIKILLVDDHKIVREGLRSILK-TDM--GEADDGLDAIRK-CR--MKPDLVIMDISMK-M-GIEATRSIL--N--TMKVLVLSMHTERY-IQNILAAGAAGYLLKNGILEELFKAI-ETIMSGKVYI-G---SHASSI--AFVD----K--------IDLLSPREREVLKMIA---D----TKEIASALYISP--------RTVEVYRAQIMKKLN---L-DSVAELT--KFAIR-GLCSLDE
220	RJP20809.1	----MKPLKILLADDHMIVLEGIRRVLA-SGL--AEAMDGRQAVAL-AL--SKVDVVFMDISMP-L-GIEAAQQIL--N--HVKVIILSMHADKF-VERAFKAGVCGYLLKNRAVTEVVNAI-HCVSQGKIYL-S---PGITDI--EFVD----G--------IGCLTPREREVLQLIA---E----TKEIAASMNISE--------KTVEGHRQNLMDKLK---L-RSIAQLT--KFAVR-GLSSLED
221	VTR34577.1	CRKIIDMTTIGIVDDHPLIIEGLVQMLD-QQF--LKAQSGEDLLSA-LQ--TVPDVLLLDIELP-T-GTALCLKIL--C--ELPIIALTNHDEVY-VRKMMRNGAMGYLLKGTDREGLVEAI-MSVMSGKQFI-D---REIERS--QAIT----------AAVNVKLTSRECEVLALIA---H----NQEIADRLFLSI--------RTVESHRHSLNQKLN---I-RTAAGLV--REAYL-GLI----
222	WP_143391097.1	-MIANQNYNIAIADDHKLILAGIRNIVL-QLG--GDASNGFQLLQL-LQ--KKVHLAIIDVNMP-M-GVQTAKKIV--Y--DVAILILSQYENIL-IKELKIIGVKGYLSKSFESDQLIEGI-KTIKENCNYF-P---LLDREH----------------KKDKTQLTTRELEILSLIA---K----SKEISCQLFLSQ--------YTVETHRKNCMRKLE---V-NSTIQLI--NVAKD-GYILYE-
223	WP_129378718.1	-----MRIKVLLVDDHLVVLRGLQYFLE-QEI--GQACNGVEAMQK-VE--LKPHIVLMDIQMP-M-GIEATKQIT--Y--EVKVIILSSFSDRS-VIQAIREGAIGYQLKDVEPVVLAETI-MAAMHGNRTF-H---PEATNH--NV-T-----EP---GKGLEQLTPKEREVLYQIT---L----NREIAEQLFISE--------KTVKTHITSILGKME---L-QDRTKAA--VHALR-RWFES--
224	WP_169427045.1	--MLHNKTTIAVIDDHPIVLEGLVKLLN-SRF--GSFTNGKSLLDF-LS--NHPHMILLDIGLP-F-GMELFHQIR--S--DTQILIFTNHSERA-ITQMLGKGADGYLLKSTPPEEIIECI-IDAIDGKPAL-S---SEVKQI--DK-Q----------DQNVIRLSAREKEILTLIA---S----SSQIAKQLFLSK--------FTVDNHRKNLLQKLK---A-RNVAEMI--TEATK-GLINNAW
225	WP_157304132.1	--MNNESISLLIVDDHPVVIAGIRSLLQ-ENV--GSCHNGASAKEF-LQ--HHADIILLDINLP-I-GIDLCLELR--Y--HLRILALSNHSEKM-VARMLENGASGYLLKNASTAELQEAI-RDAMNDRLFF-S---NDVARK--TS-T----------NVSLPQLTRREKEILKLIA---E----SQTIASTLNISQ--------LTVDTHRRNMIQKFN---V-SSMTAVV--KIAMD-SMI----
226	WP_166129255.1	-----MNQKILIVDDHKVFSESLKMVLE-G-F--KNINNAEIALKY-LK--EAYDIVITDVEMP-I-GFDFIKKIK--EPKIPKYIILTSYSKIV-FKQFYNLGVNAYLSKNVSQLELLNVI-KKVLKNEKYF-E---KSIYDA--AN-T----------ESNSVEFTTRELDVLQLIL---E----TSEIAEKLKISP--------FTVEGHRKNLMQKTN---S-KNVVGLI--KYSLL-NIF----
227	TAF55857.1	FGTMEGKIDLMIADDHPLFVDGLKMILG-DLF--GIANDGKQLLYL-LT--TKTDVILLDVNMP-L-GLDTIKYLK--F--EVRILMLTAYNDSL-VEEAKRMGADGYILKNSSRADLTDAI-QKVAQGIPVF-H---SQKDLP--AF-K------V---FLRKYNLTKREKEILLYLK---Q----NQQIADQLHLSI--------YTVETHRKNIMQKLQ---L-NSPAALV--KFMIE-NV-----
228	WP_130287982.1	--MSNETIKLLLVDDHHMFMDGIYAILK-SHI--GTANNGNQALKI-A---SALDLLITDIEMP-M-GIQLSKSIK--L--NIKVIVVSSHSNVT-IDKLRKLQIDGYLLKNTGKIELLNAI-NKVYKGEKYF-S---EEILRV--SL-F----K-A---EKEKVKLSPRELEVLKCIV---Q----TQEIAESLNISV--------NTVDTHRKNLMRKIG---A-KNVVGLT--KYAIQ-GIIA---
229	WP_155171178.1	LHSEAKTIELMIVDDHKLFLDGIVSLLK-PRI--ACASDGEQALEL-LT--SDIDVLITDISMP-L-GEELCKEVK--Y--DVHILALSMHSDSS-IKKVLKNGATGYILKNTGKNELIEAI-EHVANGQTYF-S---ESVKNN--GI-T----ESD---EHATVRLTKREIEILKLIA---S----TNQIADTLFISL--------HTVESHRKNIMRKTK---A-KNMAGLI--KYAVK-GIVE---
230	PCJ26325.1	NNSYMGKIKLLLVDDHLLIREGVKLLLK-DDI--AEAKSGKEVIEY-LN--NSIDVVLMDINMP-M-GIETTKTIT--Y--DIKIIALTMHIEEY-IKDMINAGAMGYVLKDSGINELLSAI-KLVFSGKKYY-S---NDVSVT--SL-M----------ESKALILSERELEVLTYIS---K----NNQTGELLNISG--------RTVETHRRNILAKLE---V-KNTAEMI--RYAFE-KLVA---
231	PIQ27327.1	---MIEEIKVLLVDDHQIIIDGLQSLIE-EGI--SQANNGREALGI-LK--LDVDVVLMDIDMP-M-GLDAAKIIH--Y--ATKVIILSMHGDKL-VKELIKMGVDGYLLKNASKDELLNAI-KRVASGDRYF-S---SDVTVS--DD-P----KTI---TKSGLKLTVREIEILKLIA---E----NKEIGEQLFISH--------RTVDTHRTNLMKKLN---I-NNVAGLI--SFAIK-DIIQ---
232	WP_026775912.1	-----MTIQILIVDDHPMMAAGIKNAIS-EEI--SVLENGQEALNF-LK--IPVDVVLLDIDMP-L-GIETAKQII--H--NTKIAMLSMHQEAI-IKELVEIGVKGYMIKTIPKEDLIQGI-KTIFEGKEYF-N---SDVTKA--NK-S--EKKEK---SPLLNDLTSRELEVIKYIS---I----NTQIGEKLFISP--------RTVDTHRTNIMRKID---V-HNVASLI--RFAFQ-GLTT---
233	PID69419.1	TNILKDKITVHIADDHKVLIDGVMAVLG-KDI--GYSLNGQQVLDW-FQ--HSADVLILDINMP-L-GLEVLRRFK--E--VPKIIILSSYDDIL-IKEVLAIGASGFIPKKSAGELIVKAI-RSVASGSQYF-S---EEVKET--TL-M--EANPD---GVLISSLTRREYQILKLIA---Q----TKEIGDTLGISE--------STVDTHRKNLIKKLN---V-KNSVGLA--IFAMK-EIV----
234	WP_014203561.1	----MKQVNILIADDHDLVLDGIHALLS-EHV--GRASNGLEVMDR-MQ--PDLDLLILDINMP-M-GIEVTQEVK--G--PIKVLILSMHNRPF-INKLIEVGADGYLLKNSGKVELVKAI-DKVSSGGKYF-C---SEIVKS--EK-L----------DSHQSELSPREKEVVQYIA---K----SQQIAQVLELSP--------HTIDSHRKKILSKLG---V-RNSVEIA--KYALK-GILKGFD
235	TXI84283.1	-----MKKKIIIADDHEMFRDGLSSLLH-GPW--NTVSNGIEAIDA-LE--EQYDLILLDINMP-M-GLEAAEIIR--F--RVKIVILSMFNDLN-IQRVVKIGAQGYLLKDSSKNELVEGI-NTVLDGGTYF-V---DQVKEL--GL-R----------RFSEVKLSKRELNILKMIC---L----THQIAHEMDLST--------HTVDTHRKNILSKTG---A-KNSVGLL--KFAIE-GIHRV--
236	WP_014201410.1	------MIRVLLADDHKMFLEGLYSILS-EGF--GQASDGVELMEL-LK--NQPDVIVLDINMP-M-GIESASKIV--Y--EVKILIVSMFKKSI-IEKLMKIGVHGYILKDAGKKELLAAV-RSVAMGTDYF-G---EEVKQK--KM-Q-----------NGELELTEREIEILEQIA---K----TNQISENLFISP--------HTVETHRKNLMNKAH---T-NNVVQLI--NWGRE-EWLRE--
237	WP_073121958.1	------MINILIADDHQVIVEGLKALLS-NSI--GHAHNGNEVIDQ-LQ--QAVNVVLLDINMP-L-GLETTKLIR--Y--LTKVLILSMYNKPF-IRNLIEIGAHGYVLKNTPKDELITAI-KAVHAGEQHF-S---AEVKDT--SL-K----------HVGPAYLTDRERDVVRLLA---D----TNEIAEKLFIST--------HTVDTHRKNLMTKLN---Q-KNIASLI--KYAVE-GYAGEQF
238	WP_114905039.1	------MIKIIIVDDHEIVVEGLISLIK-EGI--GEANNGKDVIPL-LQ--NKIDVAVLDINMP-M-GIELTRYIR--F--DVKVLILTMYKDVF-IRRVLEVGAHGYILKNKGKEELVTAI-HSVYETGEYI-G---EDIKNA--SM-R----------IQGEVSLTKREKEILKYIA---S----TPEIAKKVSRAE--------STINSHRKNLIEKTG---V-KNSKELI--IYARD-GYY----
239	WP_011584653.1	--MLTKKIKVFIADDHEIFRDGVRQLIS-SDM--GTASSGEEALEL-LK---HADVVIMDIRMS-M-GLETSRAIL--D--NTHILFFSLYDRDY-VVTALEMGASGYILKDTSNKIFLKGI-RAVSNGQFYF-T---GDVTDV--KYKE-TPE-SS---SSIQSSLSKREYQILNRIR---E----NKEIAEEYNLSV--------RTVETHRMNILRKFN---V-SNFDELI--KNTDE-LGTEGNE
240	WP_019366208.1	-MEKGNSIRVAIVDDHALVREGVATLLG-PDI--GESGSGKEALSN-LH---GADIVIVDIGMS-I-GLLLTKQIK--Y--EVQVIILSMYDKYY-VSASLEAGASAYVLKNSSSKEIIAAI-HAVSAGGTYL-S---AELQAV--SD-------------LKTPCLTPRETDILKMLA---Q----NKEIAKLFNISV--------RTVETHRLSLRKKLG---I-DTVAGLV--VHAME-HLI----
241	WP_077129923.1	AEPALTIIRALIVDDHRLFNDGLKSMLA-PSI--GQVYQSKDTPNA-VA---TPDILLMDFNMP-I-GLDLTRQLL--W--RLNVLILSMYAEQH-IDEFKKAGVKGYVLKTADVDEVVKAI-RVTADGGMYF-G---LLNTR--------DPHDDG---FMRKFRLTPREVEVIGLIR---Q----NPQIADRMNVSF--------YTIETHRRNVYLKLD---V-NSTADLI--RFMEE-GG-----
242	BBO87286.1	GSPMNDEYTIILADDHAMIREGVRNLIE-DGL--GETGDGLKLLKL-VR---PPHMVILDITMP-M-GIEAAREIL--H--DTHVLMLSMHKREF-LIMALEAGAKGYLLKEDSGEELIEAI-DCIRSGQTYL-S---KKLANE--AILS-----DP---QATQTPLTPRERQVLQLIV---D----DRQISDKLCISV--------RTVNRHHANIRFKLN---L-KCTADLV--RYAIS-GYVNNQS
243	WP_127122982.1	---MSNKFSILLADDHAMIREGVKNLLK-KDF--GEAASGAEAIAQ-YE---KPNLIILDISLP-M-GMETAKKIV--D--DANILMLSMYDDEY-ISRCIESGVKGYVVKSESGQELEYAV-RAVLQGKTYF-S---HKVQEV--KYKQ-----KL---PEEVIKLTNREIEIIQLID---Q----SQQMADKLFISP--------RTVETHRANLMKKFT---V-KNAIELV--KRARQ-QIVI---
244	OFY24986.1	----MGNIRIIIADDHRMIRDVIKTFIS-SDM--GEAANGEEVLEM-VD---KPDVVITDITMP-V-GLELIA-----P--NIKIIVLSMHDDYN-IISAIEAGANGYIHKNSSQEDLIKAI-RSILKGDKYF-S---QAIAET--NFGK----SKP---KYPDVKLSKREIQILVGIA---N----NSQIAEKLFIST--------RTVDTHRTNIKRKLN---A-KTTADIV--LYAIR-DFMKIG-
245	OQY96308.1	MKPYQVPVNILIADDHRLITDGISKILG-KTI--YIANNGSEAVDK-AL---DIDCVIMDINMP-M-GLEAVKRIK--K--YVKVIAVSMNSDAV-VSKMLKAGADGYINKDTGKTELLTAL-EKVMRGEKYI-S---PEISNN--HLND-----QS---EEGEKPLTPREIEIIRYIA---D----NQEIAQKLFLSV--------VTVDTHRKNILAKLH---L-KNSAALV--KYAAE-KLL----
246	WP_080239676.1	----------MLVDDHSIVRDGIRLLLE-EGL--DEANDGEEALDK-LKDK-LPDMVLMDISLP-M-GIQTTQVIS--Y--GVRVLMLSMHNNEY-ILRSVEAGAYGYILKDSSSDEMIKAI-RTIASGEKYY-S---SPVASI--GYMQ-KH--SR---AERQSKLSNKEKEILQFLV---D----SREIAEKLQLSV--------RTVDNHRANMMRRLQ---V-RNAAELV--RMAVE-KLI----
247	RMG20292.1	----MNEITIVIADDHPLYRKGVISLLE-EPY--GEASNGIELIKL-VD---NPEVVITDINMP-M-GIEATRQLI--Y--ALKVLALSMHDEEL-IAEILKAGAKGYLLKNTDKTELINAI-ATIMRGEIYF-N---YSISTY--KFIN-EQ-SPT---QMEENSLTEREMEILLMIV---E----NEKIAQRLSISK--------RTVDTHRKNLLIKLG---V-NNTVGLV--KAAYR-GLIKNSF
248	RLD25650.1	---MRKVVKIVLADDHNIVRNGIRSLLE-HGI--GESEDGEAAYKL-VM---KPDILISDINMP-V-GIELTEKII--D--STHILILSMYNDEY-ILKSIEAGVMGYLPKDAEYGEIIKAI-RALSKGEMYY-N---ADVTRI--SLVR-----RE---LDKLGDLTKREKEVLKNIV---A----NKIIAEKLFIST--------RTVDTHRTNIMKKLR---A-KNTADLV--RKAIQ-DLI----
249	PIP54337.1	YKHMKNQIRILIADDHDLIIDGIKAMLQ-PEF--GEARNGLEAVNK-SL---KPDVIIMDISMP-L-GIEACEQII--N--SVKIIMLTQYEDYY-IIQALNIGAYGYLLKTSRKNEFVEAI-NSVALGKKYM-C---QKVSDY--GILV-KP--ET---EINNVTLTRREKEIISLIA---D----NKQISEKLFISL--------RTVETHRKNLMQKLK---V-KNVVALI--RYALQ-KIINFK-
250	WP_018342749.1	----MEKINILLVDDHTIVRDGIKATLK-TNF--GEAVNGVEAIES-VK---NPDVVIMDITMP-M-GIDAAMTIS--Y--HSKVLILSMHDNEY-ILKSVEAGAYGYLLKDVDKLEFVKAI-NAVYNGEKYF-N---TAISSL--GYLN-FQQSGG---TNDDYELTKREKGILKMIT---V----NREIADGLGISI--------RTIETHRANIMKKLK---V-KNAVELV--RVALD-NIV----
251	TNE78878.1	LIIMSRSINIVLADNQKLLLDTLQIALN-SGL--KAVTNISDTLAA-IQ---GIDLVISDVDLS-A-GVQVVSKLK--S--KTKVLLLTNGADSV-ILKAVDGNIEGIQMKDCTLEELIQSI-KIVSSGQKYY-A---PAVLKM--RPPV------------STAGLSNREVEIMQMLA---E----ARDIGERLSISA--------RTVETHKANIMRKLN---V-KKATHLV--KIAYD-GLVRAKG
252	PQV59587.1	-------MTIALIDDHELIAKAITYMLQ-PGI--KTFTTVPLFLES-LD---KPDIIITDLLLP-M-GMELIAKIR--F--STRIIVLSSITDVT-IRHTFKIGANGYLSKDSSLEELTDAI-QAVTEGKQYI-A---KKWGSS--LVLS----------KPIRIHLTPREKDVLDLIC---S----SKEIAAQLGLSV--------YTVQGYHKNIMKRFR---V-NRTADLI--VFAIQ-GLYVSP-
253	WP_168035711.1	LPPASSPIRIAIVDDQKLFRGGLKMILD-EDI--FEAGHGEQFFER-LA---PVQLVILDVEMP-M-GIATLEQLQ--R--EIHVIMLTMHDSDL-ISHLMGLGASGFLLKDEDPEVVIEAV-RRVVQEGLFF-R---DYVSKA--GGRS-----AV---GYRGPDISDRELEVLQLIC---Q----SKEIAAQLFISV--------RTVEGHRRSLQDKTG---A-KNIVGLV--LFAIR-GLVQ---
254	WP_015334048.1	---MSNPIHVAIADDQVLFRKGMIGIVD-DGM--LEADNGRSLLDG-LA--PLPDVVLLDLSMP-L-GVETTKLIH--Y--GVKIIILSVYSEDF-VTHLMDLGVNAYLFKNVEPEEVERAI-RDVVEKEFYF-N---EAFLRA--RMAT----VLT---EAAPATLTPREIDVLGLIC---K----APEIADQLCLSI--------RTVDGHRANLLEKTG---S-RNTAGLV--LYAIK-SLIDPSE
255	KAB2914348.1	--MRKETIKVAVADDHTLFREGLKLIVN-DGL--FEAENGQVLLEG-IT--KLPDVVLLDLRMP-K-GIETTKELR--Y--DIKILVLTMIDQDY-IIHLLDMGASGYLLKNSSADEVQKAI-FSVMESGFYF-N---DHVSKV--GLKR----PPM---LDAMTKISAREIEVCELMA---E----TQEIADKLFISA--------RTVETHRKHLMEKLD---A-KNTAGII--YRALK-GLLQ---
256	PIE86848.1	-----MNARISITDDHALFVDGLSAILN-DEV--FTSTSGTELIQA-LN---EVDVVFLDLEMP-I-GLETLKLIR--F--DLPVLILSMHHDEI-ILHLIQNGASGYLLKNSSVSELNRAI-SEVVKTGIYF-D---DFVVNI--GLNV----PIH---LGKDQSFTSRELTILELLC---K----AAEIAEKLFVSQ--------RTVEGHKRSLMEKTK---S-KNTAGLI--VNALK-GLIQLDE
257	WP_067194482.1	------MINILIADDHNVIRSGIKALLD-PTY--AEAVDGLSVLEL-LD---KADILLTDISMP-M-GLELVGNLQ--Y--QIKSIVLSAHDNEY-VAQAFRAGAAGYLLKSISADELIFAI-KHVAKNNQYV-A---SQLSTK--RMLT----ERV---SPHGLEFSEKEVEVLELIA---Q----NQQIADKIFTGK--------RTVEGYRQGLIDKTG---A-RNTAALV--RFAVV-GIIN---
258	WP_150415470.1	KTKIAKPINVLIIDDHKMVRDGLKVMLG-KQFQFFEAESGEEALKK-KD---AIDLMIIDYNMP-M-GAETVFAVL--K--EMKILALSNYSELY-IQNMVDAGAKGYILKNIEPAEMLRAI-KTILSGNKYF-S---NEVAIK--EQEE----MQK---IRLQKFITPRENQVLQMIA---R----SKQIGEQLFVNS--------RTVDSHRRNLTKKLN---A-KNTVGLI--KIAYK-NLIEE--
259	WP_130020774.1	-----MSIKLLLADDHPIFVESLSMLLS-EEI--GTANNGLEVLKK-LA---PVDIIVCDYMMP-M-GVQLTFRLK--Y--HIKILMLTSREDTG-IRSAIQAGVKGFVSKKTNKAELQKAI-MCLQMGLTYY-S---EEVMKI--KEF-----STE---ETAPVALTSREIDVLKLIA---Q----GMQIADKLHISH--------HTVESHRKSLFRKIG---V-NSTYALI--KYAMQ-GIYPQN-
260	WP_075589817.1	----MDKLHILLADDHKIFREGIKALLS-KEV--TEASNGNEVLDL-VS---QYDVIILDIDMG-P-GIEVTDKLT--Y--NTNILILSMLGLPF-IMQALELGAKGYLLKNAGKDELLTAI-KCVAKGDSYF-S---REVSVS--QIQN----QRS---KKKAVPLSKREVEILKLIS---Q----NQEIAAKLFISN--------RTVDTHRRNLLEKLG---I-KNNVGLV--KYAIN-GLLD---
261	WP_101727679.1	----MQKIKILIADDHTIVAESLGMLIN-PDF--ATVKNGQEALAY-MG---EIDMVLSDLQMP-M-GIETTIRIR--Y--HVKTILLTMSEDAV-IKEALVAGIDGYIVKSIEKKELEAAL-KRVINGQKYF-S---DAVVMR--IPNQ----KDE---IGEHVPLTAREIEIMQLII---Q----NAEIAEKIFISP--------TTVETHRRNLMKKLG---V-SSALGLM--KYAMK-GLVK---
262	WP_166563767.1	----MATIKILLADDHQMFLESMSMLLH-DGL--ATAANGIDVMKL-LE---ETDVLICDLQMP-M-GIEVILKVR--H--AVKVLILTMSDEAH-VREALQAGASGYLLKTANKSELENAI-RVLAGGKPYF-S---NGVIMS--PQD-------V---PLAAVPLSDRELEILKLIV---S----STQIAEKLFISF--------NTVETHRKNLYKKLG---I-NSSLGLL--KYALK-GLID---
263	WP_131596125.1	------MTKVLLVDDHAIMIDGLKSMLS-TDL--ATASSAGFALAY-LA---HIDLMITDYSMP-I-GLELVKRAK--F--DLKIIMLSMHDEPI-INAVMKAGLDAYILKKYALEELSHAI-DAIQAGRQYW-S---PEVTRV--EEKS----------GLHANELTSREIEILKLLT---Q----SRQIAEKLFISE--------RTVETHRKNLLRKTQ---C-ATTIGLI--KYAYL-KLI----
264	ODT90317.1	----MKPLRIIIADDYELFREGLQLLLR-RRY--AEAADGRELLDM-AA---QADVIITDVQMP-M-GIEATRQIR--D--KVKIIALTMFEEEL-IVDMMEAGANGYLVKKAGKAELYTAI-NQVMEGRVYY-C---DYTSHN--MLAA----SRQ---TEDLARFSKKELEIIQLIC---R----SKEIASVTHLAH--------RTVEKYRERIMEKTG---A-QNMVGIV--VYAIR-GLFKL--
265	WP_160633330.1	------MIKILIVDDHKLIRDGITSFLS-SKY--DEVSDGLEAINS-IK---APDLIITDLNMP-M-GMELISFVK--F--SIKIIVLSMVDETY-IRQVLKLGANGYLLKNSGIDEVKAAI-DAVMKGNNYY-G---GDVMDA--QLTT----VSR---FDNAFSLTKREKEILKLII---E----NGEIAEKLFISI--------RTVDAHKRNMIEKTG---S-KNMAGLL--VWAIN-EVLNDK-
266	WP_073118964.1	--MTEPKLRILLVDDHKMIREGIKTFLE-DTY--AESDDGQDAVEK-QQ---HPDLIIADIAMP-L-GIEMTTQIR--D--KVKIIALTMLNENH-IKQMMRAGANGYLLKNCTEDELNTAI-TRVMDGNIYY-A---QEVTDI--DTA-----KKR---LTREIPLTSREKEVLHLIC---K----NAEISDELFIGM--------RTVDAHKRNLLEKTG---C-KNVAGLV--IYAME-DLFDDL-
267	WP_159579943.1	---MKNKIRILLVDDHPMIRDAIRQYFS-EEI--DEANNGQEALQK-LE---DFDLIITDMAMP-M-GVEFMTALQ--Q--KQDVLVVSMINEVQ-IKKMISLGAKGYVLKNSPKEEILKAI-KTISGGENYY-T---REVYDI--QLS-----LQR---ISLEVSLTKREKEIVRLIM---E----NQVIADMLFISV--------RTVEAHKRNILEKTG---C-KTMAGLA--IYAIE-GIV----
268	OJJ21627.1	-------MKILLVDDHKIVRQILKEFLV-LQG--DEANNGVEGFNK-VK---YYDLIIADINMP-K-GIQMMRDIH--D--NLKVVALSMMDDQS-IKKMLQAGAVGYVLKEGNTQELLNAI-QIIVNGNKYF-S---PNVAEV--SLTK----RS------SGVKLTKREKEVLQAIF---E----NQQIADELFISP--------RTVETHKYNIMEKTG---A-RNLAGLV--KYAIR-KLFDDLF
269	WP_069130445.1	----MANIKILLADDHKIVRDGIKLMLE-AGV--DEAQNGKEVLEK-LK---VVDIVVMDINMP-M-GITATRKVK--F--DVKVLALTMSNDDH-IRQMIQAGASGYIMKSAGRKELRDAI-DSIMEGKHYF-S---DEATES--DLVK----KST---APDPIHITDREKEILELIV---Q----NQEIAEKLYISS--------RTVDAHRRNLLQKTG---A-RNTAGLV--KYAFQ-NLISSGK
270	WP_066526487.1	------MIDVLVADDHPFLRAGLEAVLR-AG---ASVGDGDAALAAITD----PDVVVLDVAMPAR-GVATLAAMR--G--ERPVVILTASIDDK-LLAAIRHGASGIVLKEDAEDFLIDCI-RNASAGQRTI-D---PRLASR--LAS-------P---QRRIDKLGRREKEIVERVA---R----NRQIGEELSMSE--------GSVKVYLHTIFEKLE---V-RSRTELA--ILYHE-TS-----
271	WP_077508768.1	------MTKILVAEDDPLTAAGIGILLD-TN---ATVNTGTAALDALTR----PDMLVLDNSMPER-GMDVLRTLR--G--NRPVILLTGGINDV-SKEAMQLGVNGIVIKSTAPRDLLTCL-ESVAQGRRWL-D---QEVMQR--LAM-----TAE---RDPLEALSGRERAVASLVQ---R----NKEIADELGLTE--------GTVKVHLHKVFEKLG---V-RSRTDLI--LLAQG-DA-----
272	OFW53837.1	----MTRTRVLVVDDVDLFRTGLSAALR-AG---GEAASAEGAVTASLL----PDIVVLDILMPGL-GLEVVEKIL--S--TTRVILLTGSESVD-LLTGIKAGARGYLVKDTAFAGLATAI-EDVAAGGSAI-S---SKMGGK--ILRQ----DFS---GPRPPCLTGRELEVLRHVA---A----SRGIGRLLFISE--------NTVKNHIRNILDKLG---L-HTRNEAV--LFALR-HLIEL--
273	PZN51125.1	LQRKATAMRVLLAEDHRIVRQGTRLYLE-MG---GEASNGREAVEMALQ----PDVVIMDVHMPEL-GVEATRRIR--N--DVRILVLTAYDEPY-VHALLDAGADGFVLKTAELSGLYRAL-LEVAQGKTAF-D---QNVLDK----------DAM---PALVEDLTAREIEVLTQAA---R----NKQIGRALFISD--------RTVQGHLQNIYQKLG---V-TTRTEAV--TAALT-GLIALGE
274	TEX45309.1	GSTSPHPIDIVLVDDHAILRTALRRILE-RG---GEASNGKEAVGLSNP----TAVVVMDVSMPVM-GIEATRSIV--D--RIKVLVLTMHSERV-MDDALRAGARGYCTKSSSADELVSLI-GRVEAGDVAI-S---ADMTSH----------DDI---DRRTSPLSERETEVIALVA---R----NDEIAQILFISA--------RTVKNHLAAIYSKLD---V-DDKTKAL--IRALR-GLVEIE-
275	WP_164928601.1	TNNTSVQTRILVVDDQAVMRRGFCSMLR-DH---EEAADGIQALQQFLR----PDLVLLDVGLPGV-GIEVARRIH--E--LAKILMVSELEED--FLQAFRVDARGCLLKSVEAQELLNAV-GLVLSGYLVF-G---KAIVRL--HAYL----KPG---K-LAISLTKREQEILGLIA---Q----NSEIAKHLYISP--------RTVDSHRARLMQKLG---T-RNTAGLV--RIAVQ-GLLQEPT
276	WP_053618748.1	----MLTIRIVLADDHTLLREALREILL-PD---GEVGDGEAAVECVLR----PDVVLLDVDMPHN-PVETVRRLL--S--RTSVIVLTMYDEPL-VKEMLQVGVSGYLHKGIGRRDLVAAI-HRATREPRQV-T---MSVSRE--S--V------G---SNHSGPLSPREQEVLSLVA---G----NRQIATRLSITE--------GTVKRHLRNIFDKLG---A-ESRMDAV--NKVRA-GARLPHH
277	TMM05089.1	--MAGQKITVYVADDHPVFREAVARAAS-PE---GMGGDGRRALDDILS----PGVAVLDMRLPQL-GLDVVRAIQ--R--ETSVVMLSADSSRL-VYDAVQLGAAAFLTKASTLDQICDAI-VAVARGETVL-A---PEVHSG----------ERD---RSAVSLLSERESQVLLLIA---E----NPEIGERLFISS--------STVKTYVKSLLDKLG---V-HDRAAAV--AEAMR-GLME---
278	TEU01360.1	-----MTMRVLVADDHSLFRDGLVSLLE-AG---AQVGDGKEALIQATK----PDLILLDLSMPRL-GLDALPQLL--V--DVKIVILTVSEEDD-LLKVIQAGAHGYLEKNLNADDFLELL-GGLERGEAAV-T---RRTAAR--K--L----SPT---KMATEDLTARELELLELVG---D----NRAISENLSIST--------NTVKYHLKNIFQKLG---A-QNRAEAV--AYAIR-GILSSSQ
279	WP_109041128.1	-----MAIRFLLADDHRMFRETLCHMLE-PD---GQVGSGKELLDVLVK----ADLVVLDVGLPDM-GIELARKVR--H--LVFIVALSGYTDRF-VDEMLKAGAKGYVAKSAGADDLVRAM-RAVIEGNVFL-S---PEVAAV-----P----ENG---EAPLSLLGKREREILGLLA---S----SPDIALLLGISV--------GTVQVHRRNIKAKLG---L-RSVADLT--RYAIR-GLAHSQQ
280	TMK22239.1	-----MEIEILIADDHGLIREGLRTLLD-DD---GEARTADEALALALN----PDVVVLDVRLPDR-GIEVCAEIH--S--TTKVLVCSGLADGA-LVEAAKAGAEGFVSKEATNAEIVDAV-RRVAGGASVV-G---EGSAQT--Y--L----RGD---TPRLAALSDRERQVLGLLS---E----NREIGSRLFISE--------KTVRNHVSGLLRKLH---L-RHRTEAA--LFAAPLGELNPDS
281	WP_152412968.1	------------------MREGTRSCLE-RG---GTAGEGAKALQLIRH----PDVLLLDLHLPDM-GVEVARMVH--F--EIAILVLTGHDEAY-VRALLQMGIRGYLRKTARGEEIVAAV-RSVADGKQIL-I---SESLPD------------V---EIGPGTLTGRELQILRLLA---A----NSEIAAQLGVTV--------KTVEYHITHVLAKFG---V-RSRAEAV--RQAQQ-GILLPGE
282	NOK61879.1	------MIRVLLVDDHQLLREGTCALLN-PD---AEVGEGAEALILTLE----PDIVVLDIRLQDM-GIDVARTLR--F--HVKILILSAYHYEY-VRALFAIGVHGYLLKSASAPELINAV-QSIYQGQTVL-S---SEISNQ-----L----NTG---IAATNMLSEREQEVLELVG---R----NKEIALQLGIAT--------RTVETHVSNAMAKLT---A-HSRTEAV--NIAIQ-GIIAPP-
283	RIL10866.1	----MNPITVLVVDDHPLYRQGIRSALS-PD---AEAGSADEALACLGV----PDVVLLDINLPGA-GVETARTLR--W--ACGVVILTAHDDDY-VWALAEIGVQGYLLKSATDAEIVNAV-RTVAGGGSVF-T---PAVTAK-----R----VEV---DGAPVELTEREREVLTLVA---G----NREIGHALGISE--------RTAQAHLAHIFDKLG---A-ASRTEAV--TLALR-RLIAFDL
284	TAK22582.1	-----MTIRVVIVDDHPSLRAGTRAFFG-SD---GEATTGAEAISLALG----PDVVLLDIQLPDV-GVEVARQLR--A--RSAVIVLTGHNTEY-ATELAKLRIVAILDKTSTAREIVMAV-REAAFGR-------------R-----V----GEE---DGPIVALTERERQVLTLLA---G----NNQIGDALGMSE--------RTAEFHVGNVLAKLH---A-KGRGEAV--AIARQ-GLL----
285	OQY21673.1	RKGGRMSVRVLVTDDHGVLREGVISILD-AE---AEARDGEQALELAVQ----PDVIILDLMLPIL-GLQVARRLR--Q--DVKIVVLSALAEPV-VDQAKAIGVDAYVSKTRCVEDLVDAL-RLVAQGEKFV-S---PGLSRY--V-------TDR---NRQLDLLTLRERQVMSMIA---S----NKQIAHRLGISV--------HTVRSHRQRLMDKLD---V-HDIATLT--RIAVN-GVLGQ--
286	WP_130967044.1	-MPLNPSVRVMVADDQLLVRAGIVSLLS-DG---GAVSDGQQALEACTP----PDVLLLDLQMPGP-GVAITRVLH--Q--AVKVLILSASTEAV-ARNALAAGARGYVSKDFVMDELAMAL-KAVTAGQIYL-S---PSVATA----------P-------EPVPLTPRQQDVLRGIA---R----NKEIARDMGVSL--------KTVAYHRAELIQRLD---L-HDVASLT--RYALA-GLNV---
287	AJY40543.1	MVVERKCERVLVVDSHPIVRDGIEVVLG-YA---GGAADMAEASDRCDR----PDLVLMDVMLPGD-PLPAMSEIL--H--DVRFVVFTALGSER-AADAIRLGASGYLLKWCSPDGIVQAV-RRVMAGRVHI-D---PSLDGA--S-A-----RTP---PSPVDELTRREKQVLKLIA---D----NREIASLLNISP--------KTVDCHRQRLMQKLG---A-RNVANVI--HWAYR-GYANACA
288	CUJ73768.1	PTSPPPLLRILLADDHGIVREGLKMVLS-GA---DEAATGEQVLALLHG----ADVLVLDLGMPGV-GSGWVRALR--H--ALHIMVLTANTDAS-RQAILEAGADEYLAKTGSSRELMAAI-QRLHDGQAGR-P---AQ--------------THA---PAPAETLTRREQQVLALAA---Q----AAQIGAALHISP--------LTARKHRENLMRKLA---L-HSTAELV--AYAVR-GLPSA--
289	WP_005991461.1	---MSGPLKVLLIDDHPLFREGLRSLIA-TA---GEAGTAREALELVQS----PDIVVLDIGLPDA-GIEVIRQLR--S--PPRILVVSMHTRLL-VAESLRQGALGYVLKGSAPASLVHAL-DAVSRGDRYL-D---GAIVPQ--KLDE----RPV---DPAYDTLTRREQQILRLLA---E----VATIAAELFISR--------KTVENHRSNIFGKLS---F-SNMAELV--HYAVR-GIIDVNE
290	WP_153394160.1	--MGPPDVRVVICDDHSVYRRGLKDLFD-DG---GEASDGESALGVVTV----PDVVVMDLHLPGI-GVEATSRLL--Q--DLGVLVLTMFEDDS-LLAALRAGARGYVVKGADHDEIVTGI-QAVARGKVLL-S---RAVSTR--A-------PSR---PQPFADLSNREFEILELLV---R----TDRIAAHLFLSP--------KTVRNNVSAVLTKLG---V-ASRLEAV--ALARD-GMAAGPG
291	WP_042725328.1	-----MKTRVLVVDDHASIRQMLGIVLA-GP---GEAGTGFEALKVCVK----PQLVVLDLILPEL-GLEVLRALR--M--EVRCMVYSGTLDRL-IVEALQARPHGFVHKSDPLKIFCEAL-RAVTEGCSYF-T---PFATKL----M-----RHL---HTAASHLTDRERAILQMIA---E----NKEMAERISIAP--------KTVEHHRAQVMQKLG---M-HDVATLT--RYAVR-GLVPVEV
292	WP_055480862.1	------MTRVVIVDDHPVFRRGLAALLK-G----GEAASAGEAVAVVVA----PDVVLMDLGLPDM-GITVTAQIT--H--EVRVVVITMYNDGT-VHRALEAGAAGFVTKDALPAQIVAAI-RAAESGATML-G---PGVPLP--A-------DDE---PPGYQSLTERERAIAHLLA---Q----NPIIAERLGLSS--------KTVANYVSNVVLKLQ---A-EDRHDVA--RLMRR-DERRLGR
293	TMJ19892.1	LAPAHEPKKVMVVDDHLIVRRGIISLIA-PA---GEADDGAQALDLATL----PDIVVLDISLPKI-GIDVAIQLK--A--DAEILFLTMHDNEI-VADALRVGARAYLLKSECDDKLMEAL-RALARHQPFF-A---AHVSER--SY------VRT---DHSATPLTPRERQVVTLVA---E----NKAIAAILGVRV--------KTVETHRGSAMRKVG---A-KSAADLA--LYAAR-RLVQI--
294	WP_102649159.1	------MIRVLLADDHAVMRECLLHILE-QA---GQAHDGESTLALVTD----ADVLVLDLTMPAG-GIGLIERVR--N--RLRVLVLSMHAEPV-MERAFRAGATGYLTKESAAVELVAAV-RKVACGELYA-D---PGQAGS--Q-P-----PAA---RRPQAELTSREREVLHRLA---A----SRRIAQALDLTP--------QTISTHKKRILEKLA---L-ANDAALI--RYALR-GFGEDTD
295	OGR31901.1	GLDAMTPLRILLVDEYAILREGLRHILA-PE---GEAADTVSALEQVLQ----PDVVVLDIALPGM-GLDLTARLR--H--QTQVVILTGKSHEY-VLKALDAGATGFVHKRAESHMLIAAI-RAAGRHEHYL-C---PMIRDD--QFL-----GPA---NGHYDALSVREQQVLRLLA---E----TRKVAELLNISP--------KTVEKHRVNLMHKLG---L-PNLVALV--KYAVS-ELVGVEP
296	APR87113.1	DLATPRRVRIFLIDDHPVVREGLARAFA-GD---GEASTAAEALAQTAH----PDLVVVDLHLPDR-GPDLIAALR--L--NARLVVVSGYDDER-VTEALRAGAHGYLLKTSPLEQIVAGI-REAAAGGTPL-S---PQLTEG--A-M-----NGG---PGAIDVLTAREIQVLRLFA---S----TREVAQSLGISP--------KTVETHRIRIYDKLG---C-KGVVDLT--RIAVR-GLVEA--
297	RYY94907.1	-------------DDHALFREGLIQLLS-PE---AQASNAEDGLALLRA----PDVVLLDIGLPGM-GLAALARIK--H--AVHVLILTMHKDEY-LARALAAGASGYMLKESATDELVVAV-AAVFRGETFV-G---PGIAHL--V-R-----DST---ADTAEPLTARQRQVLTLLA---R----VKQVAATLQLGT--------KTVESHRALLMEKLG---L-RSTASLV--LYAVR-GLVSAGD
298	RMG31936.1	AARRTDPLGALLADDHPVVRKGLRECLE-GR---AEVGDGEAAYQTYVR----PDVVVLDLVMPGI-GFETIRRIR--D--EARILVFSAHDQEF-RERARQAGANGYLTKGEDPERIIEGV-LRAGCC--AS-P---QDWVT---Q-G-----GKG---NRRIRQLTLREFEIFQLLA---R----TAEVANLLNISV--------NTVGVHKTRIMHKLG---V-SNGAQLA--LFAIR-GIIRA--
299	WP_051527729.1	---MSTRIRVLLVDDHDVVRAGFSRLLE-GE---GEARDADSGTEAYLQ----PDVVIMDLSMPGQ-GLEAIKRIR--D--QARVLVLTVHENEF-PQRALAAGALGYLTKRCAPEELLEAV-SALAKGEGYI-A---SNIRPM--E-------AQS---GHSAEKLTQREFQIYELLA---R----VSSIAQTLYLSV--------KTVHTHRANLMRKLR---I-KNNAELV--MRAVQ-GIVEP--
300	TWI62615.1	------MTRIVLVDDHAIVRSGYRRLLS-PD---GEAATVQEANALVAA----PDVAIVDLSLKGS-GLEAIAGML--Q--ALRVLVLSMHDDAH-LLQALKAGAHGYLTKRSEPEEVIEAI-RGVMRGQRVL-S---QDLRGL--A-D-----AAG---DTALRDLKPREFELLRMLV---Q----VQAIATVMHLSP--------KTVLNYLTLIRQKLN---A-DNDFKLM--HLAAR-GLVEFGA
301	EWY42202.1	---------MLLVDDHPVVRTGCRRLLA-GG---LEAENGARALELHEK----PDCVVLDLGLPDM-GLDLLASIR--D--DARVLVFSMHEDPF-AARALDAGARGYVTKNDAPEELVAAV-ESVLAGDVYL-S---RDMARD--A-L-----GPN---RDPLRDLTPRELRVLAELG---R----IGDIAERLGVSY--------KTIANTCTIMKTKLR---A-GSIRDLI--RIAVE-RLDP---
302	WP_090870359.1	--MTTSAISVLLVDDHAVVREGYRRLLE-PD---GEAADAMQAYQRFLQ----PDVVVMDLAMPGA-GIEAMRRML--E--DARVLIFSVHEEAF-VRRAFDAGASGYVTKASAPDVLVEAV-RAVARRVRYL-S---ADVSHA--A-L-----FNE---GPPGRQLSAREFEVLRLLV---Q----LPVIAERLGLSQ--------KTIANHQSAIRQKFG---A-NNGVQLV--QIAQR-GLQFSEL
303	WP_156259308.1	ACSEARATTILLVDDHPVVRAGYRRFLE-PG---AEAESGEEAVAAYLS----PALVLMDLAMPGT-GLEAVRAIR--D--AARIVVISMHQGAF-ALRALEAGAMGYVTKSAPPDDLLSVV-AAVAGGRRAF-S---GDVAQE--A-L-----GQG---GAAITALTPREFEVLRLLT---S----QREIAEALGLSL--------KTVQNMLSQIRDKLD---A-RSDIDLM--RRALA-GLVTL--
304	PZU55453.1	-MAPNTPIRVLLVDDHAVVRAGYRRFLE-RM---GEAGSSDEAYQLFMK----PDVVVMDISLPGA-GIEAARRML--D--RARVLMFSMHAQPF-ARQALEAGAIGFLTKDTEPEALVQAV-IAAAQGRRTL-S---PRVAEQ--A-L-----MPD---EKRLDVLTPREFEICRLLL---A----VDEIADALKLSP--------KTISNRMSEIRQKLD---V-RSDVELV--RLATA-GLVPWAA
305	WP_110017502.1	APLPSRAPRVLLIDDHAVVRAGIRRLLE-GA---VEADSGERGYALFQP----CELVILDLNMGGR-GLETLRRLL--D--RVRVLVFSMHDEPF-ATQALEAGALGYVTKAAPSEELVEAV-AAVSAGRRYL-S---ADIARR--A-L-----DAA---DSPLEALSPREFEIFRLLA---D----PHAIAQRLSLSA--------KTVANYGSLIRAKLG---V-ASSAELA--RLAIR-GVAAV--
306	OIO02484.1	KEDDPKHYRVLLAEDHALLRQSLKAYLE-GL---GQAQDGREAMRLYLR----PDIVLMDLSMPGV-GMVAVKAIK--F--DARIIALTAHRSEY-LHAALDSGVDGYVVKAASAEDLLTAI-RAVCRGEAYV-S---PEVSAT--GYLR----EH----SSPLDSLTARERHILQMVL---K----NKEIAEKLFLST--------RTVEKHRANFMKKLD---L-HNLHQVR--TFVKT-AIEIEK-
307	OGU02909.1	FKSSIPSIRVVVVEDEELIREAICMLIG-NG---GCAADGREALRVVQL----PDVVLMDLRMPVM-GIEAARRIR--Y--SIKVLALTAHNDIE-ISRGVESGINGYVLKKLSSRELLVAI-ETVMEGKSYY-C---PEVAEV--AYLK----RR----HSPVMTLSPRELEVIKLIA---T----TKEVAGKLGISE--------KTVEKHRCNLRLKLG---A-TTSAEMM--RKYLE--------
308	WP_130481876.1	DTPPTAPARLALVDDHAIVRAGYARLIE-DD---AEFGDSEQALAALPL--GRIDLLVLDLSMPGR-GLELLRSIV--G--PLPVLVVSMHDSAL-VTQCLQAGARGFVSKSADPQALIDAL-RRVLRGDLVL-P---PGHGEP----------------RPPHHDLTAREVEVLRRLL---T----FEEIAHQLGVSE--------KTVSNHQTQIRQKLG---V-GNAVELL--HYARS-GLMP---
309	WP_026419466.1	PTGGRDPVRVFLVDDHALFRTGVRAELE-GD---GEAGSVAEAVAGVYQ----PDVVLLDVHMPDG-GAEVLRRVR--R--SVVFLALSVSDAAD-VIAVIRAGARGYVTKTISARELVDAV-VRVRNGDAVF-S---PRLAGF--AFAD----PIS---DPELDLLTPREREVLRLLA---R----YKEIASELFISV--------KTVETHVSSVLRKTQ---L-SNRYELS--RWASD-RLI----
310	TNF38389.1	SEPGLAVIRVLLVEDHGIVRDAISALLS-PD---AATGSGHDAVRLALH----PDVVVLDYGLPDL-GLEAARQLV--P--PPRILALSMSESPV-CRRMLAIGVTGYVLKAAPSSEFLEAL-RKASRGRRHV-S---PQLVEA-----D----TD----DAPEAALTERELQVLQRIA---S----SSDIARQLCISL--------STVETYRSRLKAKLG---L-HTTTDIV--RFALR-KLVAL--
311	KPJ79549.1	---MSNPTAVVLVDDHPVVRDGLAYLLG-PD---GEAEDPDSALEVIML----PDVVVLDLSLQGR-AIPLVGEMR--W--DLKILVLSMHDEDY-AERLLELGAHGYVMKQENPGEFLRAL-RRVVSGEIHV-S---RAMGER---ARM----RG----AMTKASLTDRERDVLQLVA---R----TREISERLDMSP--------KTVDSHRRNIRDKLG---L-ATARDLV--RYAVR--WAGDGA
312	RYZ07532.1	WELASPPRSVVIVDDHSCLRLGLRRTLE-PQ---GEAGDGEEALAVVLR----PDLVVMDLSLPLL-GLEVMRRLR--L--AIKFVAYSLREEAA-AREALEAGAAAYVCKNSPPSELLRAV-EQAAITDAVP-A---AQK--L---SSD----RV----RRQNLRLSEREAHVLRLLA---R----LKEAARSLQISV--------RTLETYRARGMQKLQ---L-RTRVDLM--RFAEH-GWLSAPE
313	WP_045245907.1	------MIRVVLVEDHVLVRSGIRHLLE-GP---GEAGSGREALALLLG--DLPDLAILDVSLPDC-GLELCRLLR--F--GLKVLALSMHEDPY-VRGFLQAGGHGYVSKAAVDHELLDAV-LAVVRGERYL-N----PG------MRL----RK----EAEEEPLSPREEEVLRLLA---Q----HKEVAERLGISE--------KTVATYRERGMEKLG---L-QSRSELL--RYAVR-GWLKG--
314	WP_062018146.1	-MADGRVHRVFIVDDHPVVASGLRSLLS-PD---GQAEDGESALAQILQ----PDLAIVDGSLPGM-GVELVRRLL--F--RLPTIALTRHNEGY-VRAFFRAGARGYVSKDSAADDLLLAI-RTVLAGGFHA-D----PA------SQI----KA----PSTGRILSDREAHVLRLIA---E----NKEIAARLDLSP--------KSVETYRARAFQKTG---L-RSRSDVV--RLAWA-GWFSERQ
315	RMG41417.1	MNNTGKSWSVIVADDHGIIRHALKDVLG-SS---GEAADSEQATQLVKK----PDLLILDLGLPGK-GIEVLYELK--E--ATKVLVLTMYDDEK-VRHALAAGADGYTIKNISPEEMLTAL-DTIRKGEIYL-H---PRFEYL--ID------DKF---ADPLQRLSRREREVFYMLA---D----NRVIAKKLFISP--------RTVETHRARVIKKLG---F-HSTTDLV--RYAIR-DLMCA--
316	ACC73450.1	IRNEPSMKRIVIVDDHPMIRGAIVSVFR-SE---GESGDGEEGLRMVLK----PDLAVLDLDLPSL-GLSMIRRIR--D--SMRILVLSAKPDHM-SLHTQQAGANGYVSKGRELTEMLTAA-RTVLLGFDCF-P---ANAP-----H--------K---AGGLDVLSPREMEVLQYLA---R----NKEIASRLFLSD--------KTVSTYKTRLCEKLG---L-SSLAALI--EFATL-KLID---
317	WP_085700734.1	-----MSKKILIVDDHPLICHAIRSALE-VG---GETADGVEAVRMILK----PDIVILDIGLEKV-GLTVLKRIR--K--DTRVLVYTSQAKEY-ASRCLQSGASGFVSKSEPISKLVKAM-ETVADGYIFF-P---KDAM-----P------------TTDVEGLTDRELQIFKLLA---E----NAEIATRLNLST--------KTVSGHKVNIQSKLG---A-NSLIELA--DIARR-NLI----
318	WP_097085040.1	------MYRALIVDDHPFIRASVALLLG-DG---GEADNGRLALQLALV----PDLAIVDLAMPQL-GLAVIARLR--C--PIRVLVLTSQPAEY-ALRCRRAGAMAFISKADDLGELRNAV-QAVAQGYSYF-P---AVAM-----S------DSE---VRALASLSDREMMVLHHLS---R----NKDTAANMALSV--------KTVSSYKLRLMQKLH---C-SSLVSLA--DVARR-ALC----
319	WP_134182598.1	------MCNILIVDDHPIIRLAMHMLLE-EK---GEASNGVTAIDLALK----PDIIVLDIGLPGL-GFEVIERLQ--D--KAKIIVLTGLSAEY-VGRCIRAGVAGFVSKDNNLTNLVGAI-KAVQMGFSCF-P---TTVS-----A------VYD---QELIESLSNREVTVLRYLA---R----NKEIARDLLISS--------KTVSTYKMRLMQKLN---A-KNIIELS--EFVAR-F------
320	PYR63823.1	TSASASAATILVVDDHAMFREALRMLLE-PT---GEAGDGRDAIRLALR----PDLILLDLRMPGT-GLQALREIA--T--PIRTLLLTAEVGED-VVEALRLGAKGVVMKESHPEVLFESI-HTVLAGQYWV-G---RDCVAD--TVRE----VEP---RDPALGLTARERQVVAAIV---V----NADIAQKFSISA--------KTVKHHLTKVFDKLG---V-SNRLELA--LFAVR-RFDAERF
321	PZM80486.1	----MSKPTILLVDDDANLRAGLKVLLE-EV---FEAADGMEALSVEHA----PDLVLLDVGMPLM-GIEACSLLK--R--ELKIIMLTSHDDDD-IFAALSAGANGYCLKDADFNRLEAAV-NAVICGDVWL-D---ASIAQK--A-------SQK---KAVYADLSERESQVLQLIV---D----NQEIADKLQIAR--------ETVKTHAKHLMDKLA---V-SDRTQAA--VKALR-GLVSSND
322	ACM06029.1	IGQRRAPVKVLVVDDHPLFRFAVRQFLD-ER---AEAASAHEAVQQAHR----PDLALVDLRLPGI-GLQVTRLLK--N--KLPVVLLSADENEW-LLGALQVGAAAFLAKDSEPREMLAVL-EAVVAGEDRL-P---QQILDR--ARRV----AGL---ESPDAVLTVRELQVLDCVA---Q----NKEIAEALFITE--------QTVKNHMTSILRKLG---A-QDRVDVI--LAAVR-GWVAITP
323	WP_132164333.1	-----MTSTVFVVDDHPVVRDGVTLLLR-PA---GSAESGRVAVECILR----PDVVLLDLRLPDM-APEVIRELR--Q--AVKIAIFTAHADHC-ITESLDAGANAALIKDLAGTDLLAAL-RQVLRGERVV-D---PRIRPH----------RSD---ALARSGLTRREYEVLRYAA---Q----NPEIAEATGLTR--------NTVKTYLQSALHKLG---A-RNRVEAI--VKASE-GLL----
324	TBR25728.1	GRTGKGKVRVILAHEYPLFVEGLRAALE-SR---ATAGDGDALSQRASR----PDVILVDLNLPGL-GLEALPRLI--A--KGRVIVLGARAEGL-VREAARCGAKGYLLMDSSPRRLAQAV-ASVSAGRTDF-V---MDPEDF----------------GGPAADLTAREREVLTLVA---E----SKQIAAELSIGP--------RTVETHRERLMDKLG---V-KNAVDLV--RSAFA-GLVKL--
325	WP_122031574.1	------MIRALIVDDHPLVREGLARLLA-G----GLAVDGEEGIRLAEG----PDLVLWDLAMPG--GLAGLARLK--A--QSRVLAVTALDDPL-GREAARAGADGFLSKAASPDELRGAI-EDCLRGRGPF-P---AA------------------------CDLSPREEEVFRLLA---A----NREVARALGISV--------KTVESHLEGLKAKLG---C-RTTAELR--ARALQ-GG-----
326	PYO00818.1	MRRRAGAIEVLLVDDHPVVREGLRSMLT-G----ADVGTAEEAIHLTLA----PDVVLLDMGLPDL-GVTALRRIK--R--ASAVLILTMHDDPL-VRGAVQAGASGYLLKGVSRRELLSAV-AAVHDGGAVF-D---PSLLQS---SAA----PSE---TTAEKSLTPIELDVLQLIA---F----NREIAGRMRWSV--------ATVKKYVRRLLAKLD---A-SDRTEAA--VTAVR-GLLGHDA
327	WP_114208832.1	GLEHQGPIRLLIVDDHPVVRTGLRSMFE-AE---NALASGEEALEFLNT----TDVVLLDLRMPGL-GLDVLRSLK--Q--KVRVLILTSFELDD-IYQAVSAGADGYLLKNTPDEEIIKAV-RIVLTGKRHI-P---DRVAAK------------E---RMMRTQLTARELEVLELMV---K----NRQLARVLEVSV--------HTIRNHVDSILRKLD---V-SDRTEAS--TTAIQ-GLIRLPD
328	WP_124849565.1	MKAASRPIKLLIVDDHPVVRAGLSSMLA-GE---DAVATCADALRRIEA----PDIILLDLRMPGM-GVAFLELPA--R--KARVIVLTSYERDE-IYRAVQAGAQGYLTKDASEDEMVSAI-LRVHEGRRVI-P---PHIAAR------------D---RLMRSTLTAREIEILKILA---E----NRQIGKRLSISE--------NTVRNHVKSLLDKLE---V-ADRTEAA--TIAIR-GIIQMDQ
329	WP_093186612.1	--MSRSPATLLIADDHDLLRNMLARRLA-PD---GTVADASAALDACHR----PDLVLMDIDMPGL-AFEAAHRMK--L--DTRILFLSAYVRDF-ISQALEVRAGGYLTKGRNPEALITCI-RTVIRGGTCF-A---PEVESR--GPGG----EKP---RSRLELLTAREKQILSYLA---R----KKEIARLDGTSV--------KTVDHHCQHVMEKLD---L-HDRVELT--RYAIR-GLVAP--
330	AJT66367.3	QLRRTVMTSVLVCDDSPLAREALRRAVA-PG---TTAANGEEVLRRWDR----SDLILMDVRMPGL-GVETVRRLL--D--GARIIMLTVAEDLG-VALAVAAGARGYLHKDASRAELRATV-TQALADPTWR-L---APRRLR------------E---MGAAPTLTAREIQVLEGMS---H----NAEIGRELFLSE--------DTVKTHARRLFKKLG---A-SDRAHAV--ALGFR-GLVR---
331	RIK24950.1	---MTESIRLLIVDDHAVVRKGLAMVLR-PG---GEAQNGRDGLEAALQ----PDIVLVDLVMPEM-GHEMALALR--N--GVKIMMLTGTEVDR-VFDLIAAGIEGYVLKNIEPAQLVGAI-RSVMRGEAYL-H---PDAMKR--RIQP------Q---AAPPISLTPRELEILEWMA---T----YKQIARQLNVSE--------ETIRSHAKNILEKMK---Q-PNRAQAV--LAAMK-DMIKLGD
332	WP_158886341.1	-MNIQAGIKVLVVDDHPVVRAGLCAIVG-ED---GEAANAAEAIALFRE----PDITLVDLSLPDM-GIELISVLR--S--TAQFIVLTANAGGE-IGKALHAGAHAYLFKNAPSDELLSAI-RTVFRGGRYM-S---ATAGKM--SSSC--------------PDLTARELEVLQWLA---R----NLQMAKEMSVTE--------DTVKFHVGNVLGKLD---V-TSRSKAV--ALSHK-GLVRS--
333	PKQ05729.1	RGKDVRKISVYLIDDHHVLRQAVVEMLE-GD---GQAGDARSGIEAVAR----PDIVILDLKMPGM-GLAAIGEIL--A--KTGIIVFTMYDSPY-VWETTNAGASGYVLKSASKDDLLRAV-RAVHAGAGYL-Q---AEVTKP--RLAQ----ARS---AGQKASLTSRELQVLECLA---E----NKVIAANLSITE--------DTVKAHLKSLYDKLG---A-SDRAHAV--AISLR-QLIE---
334	OJW57079.1	SPRTGGPITTLLVDDHELLRDGLRRLIE-PD---GELDDGQGALELVCK----PRVVVLDLQMPCM-GLEVARQIA--V--STKILVLSTFHNSQ-AIRAFEAGASGYVLKTSIRRELLEGI-RTVARGKRFV-C---AEIAKE--QLFE--------------ERLTEREIQLLNLIA---E----NKQIAWSLDLSE--------NTIKGLLKTLFQKLG---A-RDRTHAV--VLASR-GWIRL--
335	PZQ19925.1	----MKPIRIMVVDDHPLMIEGVASVIA-GD---CEAGDGEEAVGRYLR----PDVVLMDLRLPKM-GLEAMRHIR--H--EARIVVLTTYCADE-ALRAFEAGAQGYLLKSMLRAELLTAI-REVHAGKRWI-S---ARVAAA--HVTA--------------ESLTGRELQVLAQVA---E----NKAIANELGITV--------DTVKAHIKNILLKLG---A-NDRTHAV--TIALR-GIMQVSP
336	SEO93317.1	-----MAIRILTIDDHPLVRHGIAAMLE-PD---DEAGDVEGGLEKFLL----PDIVLVDLQMPGC-GIEFIRLLR--Y--DARVAVLTTFGGDN-AREAIAAGAYGYLLKSSLRGELIAAL-RDIAQGKRCV-S---VEVSQE--HIGE--------------ESLTARELTILTALA---R----NKRIASEMGISA--------ETVKSHLASIFEKID---A-GNRTEAF--QIALR-GLVRLDD
337	OYV06476.1	---MSTPIRILLADDHPPLREGLASILN-PE---AEAGSGSEVLEIVES----IDLFILDLRMPGG-GIQTIKELT--D--NSRILVLTTYDNED-VFNALEAGALGYLPKDTKRAEIIEAV-VQVHAGNRYL-T---KAIANR--RMVR----------------LTARELDVLRFLM---R----NKEMAAAMFISE--------ETVKTRMKTLFQKLG---V-HDRTEAV--AVALQ-GLLRL--
338	PAW63110.1	QRPMNPTCRILLVDDHYVVRIGMASSLN-PD---AEAENGEAAIALYHR----PDLVILDWRLPDL-GGDVIKALH--F--AARVLVLSAFESEV-IYQALQAGAVGYLAKSSRRPELIGAV-RLAAQGKAAF-S---ADIAAK--RIQR----------------LSPRELEVVAELV---K----NKEIATRLNISE--------NTVKLHITHIMQKLR---A-KDRTHVA--SIALQ-GLLENRA
339	EFM22152.1	KRRSRVAIRILLADDHALLRQGIKRVLN-DD---GEAEDGQEALARTLK----PDILLLDINMPGL-GLDVTKQLK--R--RVKIIALTIHDSDY-VLEMLKNGALGYLLKDVEPNVLIKAI-HMVNEGNPFV-Y---PKLAER--TPAI-MAKIWD---ESRGERLTPREMDVLGCIA---K----NQDIGKALGLSE--------KTVKNHLTSVFHKLK---V-NDRTQAL--VYVLK-KIVSLE-
340	WP_121444722.1	---MNERITILLADDHALFREGLRHILG-EG---GEARSGHEAVDKALT----PDVVLMDINMPEM-GIEATRKIR--Q--PTRVIVLSIHDDEY-VRRALLAGADGYLLKEIDAQTLVSAV-RAVHAGGAYL-H---PRLAGY--ELRR-AERSVL---GERWERLTARERDILLLMA---E----NGEIGKRLGISE--------KTVKNHLASIRIKLN---I-SERTKLA--IEALH-VRRVGES
341	WP_141264262.1	EVVPADKISIVIADDHPLVREGIRKILE-PG---AEAGDGQEAIAMAHH----PDVILIDINMPGL-GIEATKVIR--L--QTGILALTIHDDEY-IIELLKCGVSGYVLKDIGAEELVKAI-FQVARGYQVI-H---PGIAPK--YIQK------------GGLPLTPREREILVHVS---L----NREIARDLYISE--------KTVKNHLTNIFHKIG---V-SDRTQAA--LYALK-GLSGGNL
342	WP_161135528.1	-----MKTTVLIADDHAIVREGIRSLLE-DD---GEASDGQQAVTQTRA----PAMIILDLMMPGS-GASVIATLT--C--GSRIVVLSSTEDDL-AFSAIEAGAHSFLVKTMLGDELIDTL-RRVARGEAVI-H---PKIARR--VVR---RVTPQ---VDPFEPLSDRERAVLQELA---K----NNRIAETLHISE--------KTVKTHVSSVLAKLQ---L-GDRTEAV--AFAWR-GLMAADG
343	TMK85652.1	PMDTDVPIKVVIADDHSLVRQGLRRYLE-GD---GEASNGREVLGLMGE----PDIVLLDIRMPEM-GLEAARKIK--H--KVGVIMLTAYDDRF-VVEAVRSGARGYVLKARDAEHLIQTV-RLVAGGNMVI-D---PQLVVA--ELSQ----KEK---DRKAETLTAREVEVLQLLA---F----NKDIADQLFISP--------DTVKTHLEHIFEKLG---A-SDRTAAV--AEALR-HLIE---
344	WP_163299075.1	---MTERLTVAIVDDHAILRAGLRLLLE-PD---GEAGEAGEALSMIAR----PDVVLLDISLPGT-GLELVSRIR--S--DSRILILTMHEDTY-LERALEEGAAGFLLKKAMDVELLLGI-RTVARGEPFI-H---SSMVAG--AVQR-ATEGRD---RALWGTLSPREQEVMTAVA---H----SREIADRHHLSE--------KTVATYRSRAMAKLG---I-SSRAELV--DLVLR-GLMDRPS
345	WP_013873971.1	--MTNDRLRVLLCDDHRIVRGGLQRMLA-SG---ADVGTAAEAVAAALQ----PDIVVLDIGLPDG-GISAIGRIL--S--ASRVLMLTMHDDVY-LREAFASGALGYVLKAAADIELIQAI-HDVARGERYV-H---PTLGAA--RDT---NVGRS---VSTVAGLSEREAEILRLLA---L----NPEMAEVLDLSV--------RTVETYRYRLQQKVG---L-RSRAELV--RLARE-GLVR---
346	TAM45575.1	WWRCRVPIRIVIADDHAVVRSGLRALLR-PD---GEAGDGTEALRLALH----PDMILLDITMPPE-GIKTAKRLK--H--ELIVLFLTMHEDEL-LHGALRAGAAGYVIKRAEEPEILAAI-HAASQGDIYV-H---PAMTRA--QPV---TTHRR---GLPAVALTRRELDVLRLLA---K----NRQIAGLLGLSM--------RTVENHRANLMGKLG---L-VSRVELV--NYAEE-HLI----
347	WP_012936438.1	-MSVPNPLTVVLADDHVVVRSGLRLLLE-PA---AEAGDVTAAVDAVLR----PDVLVLDLHMPGE-SLPAIPRLR--S--QTRVVVLTAQRDPY-AGEALRLGATGYVPKEAAGGHLLEAI-AAVMAGGTYL-E---PQLGAR--TAA------AA---AGAAPELTARELEVLRLIA---R----NREIAERLFLSV--------RTVESHRARIQRKLG---R-SRRSDLV--DYALE-GLVDASD
348	WP_020539234.1	----MSPIKVALVDDQTLFLKGLRLILE-PE---IEANNGTDFLAAVQV----PDVVLLDLKMPEM-GIEVAEKLK--A--DVKIILLTMHDDEF-IHHVLSLGANGYLLKNEEPAILREAI-QKVMTQEYYL-N---DYVAKA--NIKK----DQN---KEALFTLTPREKEILQLIC---R----TSEIAQQLFISK--------RTVEGHRQNLLDKTG---V-RNTAGLV--IYALK-QLV----
349	TNE49570.1	------MTDILLVDDHQIIIDGLKTLLE-PG---KEALTGEATLEQVGS----VDLVLLDINLPDM-GFEVCAALK--H--SIKVIALTMHGNAY-INKMIKAGADGYLLKNTGKDELLKAV-EAVMKGERYF-S---QQVMES--GMQE-----KT---SDFIQKLTRREQEVLQLIV---D----TDEIAEKLFVSS--------TTVISHRKSLLRKLN---V-KNVAGLV--RKAFE-GLLEKD-
350	WP_044216448.1	---MKSPIRILIVDDHQLVLDGLQLMLS-ED---AVARHGKNALVQLQA----VDLILLDINMPEM-GVEVCREIR--N--TVRILALSMLREAL-IKEIMQQGANGYLLKNAGQEELLLAV-RQVMAGRDYL-S---ADVAQL--S--------AP---TSPFPRLSRREKQVLQLIV---E----TGEIADQLSIGF--------GTVETHRRNLLTKLG---A-RNTAGLV--RTALE-HLLEGKR
351	KGJ87309.1	-MKENIMIKVLLVDDHPLFREGLKHRLS-GS---GEAENGKQALELILD----FDIVLMDINMPEM-GMYVLELIK--D--DCKVLMLSMHDNKY-ILGAMRHGADGYILKDVPGTELIDAI-KKVISGKHYF-S---SEVTEI--ELAS-----------EQRGIVTRREQLVLRLIS---Q----NKRIAQELNVSV--------RTVETHKRNIKQKLG---I-DSTVGLM--RYAID-GLDR---
352	TLY31306.1	MAKKNNRIRVLIVEDHPLFREGLRNTLL-PG---GEAANGEEAVRMTLK----PDVVLVDISMPRM-GLTVMKRLT--A--KVKTIALTAHDSKY-IHETVRSGARGYLLKDISGDELTRAI-EAVYCGEVYC-S---KPVAKF--FRME-----RA---GKRRDGLSRREREVLALIA---E----NKEIADQLCVSM--------RTAETHRGHIMQKLG---I-HSAAALT--RFAIS-GIVTAGL
353	RPH39140.1	----MTPIRLLLADDHPIIREGLRAYLS-KS---GEASNGMEVLEKALA----PDVVLMDIAMPGL-GIDTTRHLH--G--TAKVLILSVHEERY-LLEAFRAGARGYLLKDSAPSDLIRAI-EAVHGGDPFY-T---VGTARL--NARA------K---TVDSQELTPREREILGMAC---E----SVEIARRLDLSV--------RTIDAHRRNIKRKLG---L-HTMAGLT---------------
354	TSA14521.1	KKQLVKKIRILLVDDHPIVREGIKSALS-KN---GEAATGEEAMVKALS----PDVILMDINMPGM-GLETSRRLR--V--DSKILALTMHENRY-VLEMTQLGARGYVFKDSSPSELLRAI-EAVHSGEFFF-S---PRASQQ--SFLK-----TD---SQASVDLSKREKDVLQLIT---E----TKEIARLLGVTD--------RTVETYRHRLMTKLS---V-HSIAALI--KHAVT-GIVKIE-
355	RME37077.1	GDGMSKAIRILVVDDHALIREALADRLR-HD---GKAADAGDAVALVTP----VDVVLMDIEMPGL-SFEATRRIQ--S--RTRVLFVSAFPHEF-VEQVQAVKGHGFVTKMDPPGVLTEAI-RAVARGERYY-S---PVIQKQ--SVDE----HPG---RSRLASLTPRELEILRGIA---R----QKEIAAQLHISV--------KTVETHCTNLMAKLG---L-HNRVELA--RFAIR-GIIQP--
356	WP_164654419.1	-----MAISLLLADDHVIFRQGLVLLMR-TD---GEASDGAEAVQLALQ----PQIAVLDVEMPVM-GLEAAHHIR--S--QTRILALSTYSDPY-RDQMFAAGARGYVLKNEAIDDLISAI-EAVLRDECFV-S---PCLANL--SPGR------V---EVDVKTLSERELEVLRLLA---E----TKEIAATLGISA--------RTVETYRQRLMLKLG---I-QTLPGLV--KFAVR-GLTQSKS
357	TAL18181.1	------MARVVIADDHAIFRQGLKELLS-PS---GTASNGAEALSVVLK----PDILILDISMPII-GYEVARLIR--N--PVKILMLSMHKEPS-VKKAMSVGADGYVLKEDAFDDLVSAI-KAVTSGKRFI-S---SSAGKL--TPDS-----------ESEDRLSPREKEIVTLIA---E----TKEIAASLGISA--------KTVETHRQRIMEKLG---C-HKATEIV--LYAVS-GMTKK--
358	RPI24614.1	------MITVLVVDDHTIFRQGIVSLLN-EG---AEAGSGSAAVALALK----PQVILMDVSMPDM-GIEAARRIR--G--HTRVILLTMHRGPL-LELAADSGIRGFLLKNDAFSDLLYAI-KAVVRGERFV-S---SSLAET--RPVA-----------VSASPLTPREAEIVALIA---D----SKEIAEKLVISV--------KTVETHRANVMEKLG---V-KNVPELV--RYAIR-GVIKA--
359	WP_085441823.1	MGESDAVIRLVLADDHGIFRQGLAHLLA-GR---GDAADGDEALALILQ----PDVAILDISMPGL-GIEVARRLG--E--ATRVILLTMHIDPL-ALEGERAGAMGFVVKDNTFSELADAI-DAVVRGEKFY-S---AAVRER--LDPG-----------PVTTALSPREREVLRLVA---S----NKEMAREMEISP--------KTVDTHRIRLMRKLN---V-HTTAELV--RYAMR-GLVK---
360	WP_052963492.1	--MSTGPLKILLVDDHILFRQGLAALLV-HD---GQAANGLEALALIQP----PDLVIIDLEMPLL-GIDTIARAR--A--ALQFLCVSAHGEQR-ISAALDAGASGYLLKDCAVDELVKAV-RTVAQGRSYL-S---PEIATA--SQR----NQHS---TPAGARLSPRERQILQLLV---E----TRAIADSMHISC--------KTVSTHREHIMSKLN---L-KGIAQLT--RYALR-GWL----
361	WP_107837177.1	-----MAIRILLVDDHPMLRGSVTDCLL-SK---GEAGSSEEALQKVLE----PNLIIMDVEIPGE-GIELTRRIR--Y--AVVVLILTAHGGIR-INNALDAGASGYLLKDCTAQELIAAV-DATISGQVYL-S---PAASTA--DYQ-----QMK---GEGNAGLTPREIDILRRIT---D----TKEIAYAMGLST--------KTVETHRVNIMTKLD---I-NTVAGLT--KYAIR-GLCRPE-
362	TVP76704.1	-MMHEGPIRVLLVDDHAIVRAGLCGLLQ-GQ---GQAASSEEACRLVLT----PDVIVLDISLPGI-GIEAITRLL--L--TVGILVLSMHESEF-PTMALERGALGYLSKRGAPEELVPAV-RKVAGGQRYL-G---NAVAQS--SH------GKD---RNPLSLLSSREVEVFVWLA---R----VNEIATAINLSP--------KTVHAHRANVMRKLE---V-RGIAELV--QLAVR-GAIDVHG
363	WP_090142752.1	----MKKIKVMLVDDHAVVRMGFRLLLQ-AD---AEASSGEEACQTVST----PDVVIMDIAMPGM-GIETIKRLS--C--GLGILALSAHEDIH-PMRALQAGALGYLSKRCAPEALMDAI-RSVAKGQPYM-D---AQIAQR--QS------KGR---ENPVEKLSAREFEVFAQLA---R----VAQISELLNLSA--------STVGTHLYNIKQKLG---L-NNQSELT--LLAVR-GVISVTD
364	WP_008522086.1	------MIRLVLIDDHRMFIAGLMEIFA-PD---GSAPDGESGLAVVQR----PDVAVLDMTMPSI-GVECARRLV--F--ETKILALSMHNDLF-ISELLRIGAKGYLLKDCATDELLTAV-RTVAEGRLYL-A---GGVVQL--DYLR----HDG---PARSMVLSEREKSVLALMA---Q----SKAIGDELGISK--------NTVDTHRRRMMDKLG---C-NSVAELL--RHAYR-ELLDLS-
365	WP_173196626.1	----MDTIKVILVEDHAIFRTGLKTILD-PA---GETGKGLESISMALR----PDIIIMDIGLPDL-GIESSRRIL--A--ECRVIMLSMHNEPI-VCAALDAGAHGYLLKDCAAEELLEGI-ATVLRGETFI-S---RHVAGA--TLLT----KPA---SPASPKLSPRETQILAMLT---Q----NKEIAFELAISI--------KTVETHRQQLTRKLN---L-YSLADLT--RYAIR-GLISP--
366	WP_028053098.1	-----MKIKVLLAEDHHLVRRGLALLIN-PD---GEVACGEDCCQAIVS----PDVVVLDLALPDI-GLKVLERLK--K--MPKVIILTMYEELF-LEEALKLGAKGYLIKRAAEEELIRAV-REVARGEYYI-H---PSLAGK----------RNA---LAAKCGLSPREMEVLVYWG---K----NEEIAKKLFISV--------KTVETHKTRIKEKLN---L-KTRADVV--RYCLE-NLI----
367	PYK99370.1	----MKKIRVLLADDHALMREALALLLN-HD---AEAANGRDAWQKALK----PDVVVLDLSMPEM-GLRVAQALQ--C--KVKVLALTMHEDEY-VRELVRAKAAGYVLKRTASEELLRAV-RNVASGGVHF-D---PALVTA-----E---TQGK---R-PARRLSRREEAVLRLAA---W----NKEIAKKLSLSS--------RTVESHKFRFGRKLG---L-RSRSEMV--RYASR-GWLIGQD
368	SBT11261.1	-----MKIKIILVDDHTMVREALRVVLE-NR---AEAGDGETALRLTLA----PDVVVMDVAMPGQ-GIETTRRLL--H--GIKVLALSTYLDRI-VQQMLDVGALGYIVKSAAGTELKEGI-RRVAEGHIYL-C---SAVNSL--NL-----KQLK---KPDRPTLSRRELQVATLLA---E----APEIAVKLSISP--------GTVDVHRRNLMRKLE---V-HNVVELT--KYAMR-GLIQP--
369	TAK80397.1	-----MAIRVVLAEDQRMVREALGALLA-PD---GEAANGREAIERALR----PDVLVLDISLPEV-GMEVARTLR--A--EVKVLALSVHNDPI-VREMLKAGAAGYVDKSSALEELVRAI-RLVVQGKLYL-S---PELTRQ--PRFT------------NNANLSQRERQVIALLA---S----SLQIAAELNISL--------ATVEAHRRNIMRKLG---L-HTVAELT--RYAVR-GLTSL--
370	OGG56479.1	---MEDKIRVLLAEDHTIVREGLRSLLE-GR---GEADNGRSAVEIALR----PDVAIVDVSMPEL-GVEATRQIK--A--QVRVIVLTMHSAEY-MKEVFRAGASGYLVKKTAARDLLMAV-EAVMRDEMYL-S---PAISKV--RYVE---PRE------GYNALSDREREVLKLVA---E----NKEVADRLNVAE--------KTVATHRANVMRKLE---L-HNMSELV--RYAIR-RLXXXDR
371	TMA34131.1	-----MTTRILLVDDHRLLRESLRSILE-AE---GEADGGREAVRLALR----PDVVVMDVAMRDL-GIEATRQIC--S--AIKVVALSSHSDRY-VQAILDAGASGYILKANAYDDLRRAF-EAVLHGRKYL-C---AEVTDG----VD---P-RD---ASAYEILGPREREVLQLLA---E----SSEIAERLSVAT--------STVDTHRRNLMRKLD---L-HNVADLT--RFAIR-GLTPLDS
372	WP_124704377.1	-----MTMRVLLVDDHKLLREALRYLLN-ED---GEAGNARDALDVAVD----PNIVIMDISMPGM-GIEATRQLI--Q--GVKVIALSGHSEWF-VDEMLNAGASGYVSKAAPGNELLNAI-RAVQRNEPYF-C---PEVLMM----MT---EREE---LDNSSILTSRERDVLRLLA---Q----SSEIADVLYIAV--------STVDVHRRNIMNKLD---L-HNVAELT--QYAIR-GYIAL--
373	OVE80023.1	------MAKIIIADDHIVLRDGLRSLLN-EG---AEASNGMEVVPLVHC----PDLVLLDLSMPNL-GIEAISRIQ--S--KPAILVLSARDDSS-VNEAMKAGAKGFVPKSAGSEELHFAI-TAVLKGQTYL-S---PSVAEG--S-------EGD---TSPISALSGREREVMKLLS---E----NREVAKLLHISP--------RTIDSHRANIMKKLG---L-SSNAELV--QVAIK-GLIE---
374	KAA3643515.1	----MDETKILIVDDHSIVRQGLRRVLE-PD---GEADDGIQVADCVLS----PNVLILDLMLPGL-GLDVTKQIV--S--HVQIIILSMHGTTY-VVEAINSGAQGYVLKATASQDLVIAI-REVLAGRRYL-S---PPLSEN--DYLK----TGQ---FDPWKPLSGREREVLQLLA---E----RTEIAAQLSISE--------RTVDSHRTHIMQKLN---L-ENQAELY--RVALS-GLILPKN
375	RME45679.1	----MSATTIVLAEAHEIFRKGVRTLLD-TE---GEVANGLEALEMVQQ----PDVLILALRLPGL-GVDVTREVG--S--HTQVLILSSYSDEH-VVQALKSGATGYLLKSSSAADLIEAV-RTVAAGKRYL-S---PVLYER--AYIQ----DTT---LDRYETLTVREQEVLQLVA---M----SEEIASLLGISS--------RTVEVHRRHVMQKLG---L-RNRAALI--RFALR-GIIPLED
376	PYR01785.1	PPSRRHRLRVLLADDHGIVRRGLRSLLE-AG---AEAADGLEAVRLVHR----PDLLIVDIGMPKL-GIEVAARAQ--D--PPGVIILSMHSDEY-IIRALAAGARAYLLKDATDEDLLPAV-RAVASGRPFF-S---PAVTAV--DYMR----RGL---TDSYHLLTDREKEVLHLLA---E----NKEVATLLDLGV--------STVETHRANLMQKLN---L-HNTAEIV--LYAVR-GIIV---
377	WP_106858751.1	----MAEVRILIADDHAIIRRGLKALLA-PD---AEAVDGREAVEMATH----PHVAVLDIAMPVL-GIEAARQIA--V--DVQVVMLTVHSDEY-LLSALKAGVRGYVLKSSAESETVEAV-RAVSRGKAFF-S---PKVSRI--DYVR----QNV---QDSYDLLTDRERQILRMLA---E----NKDVATVLNLSP--------TTVVCHRQHIFQKLN---F-HSLADLI--LYSIR-GVIPTGT
378	KQU87460.1	--MTMRTLKILIADDHSIVRAGIRAVLE-AE---AEADNGEQAVNLAGM----PDVAILDYSLPIL-GLEAARKIG--S--RTAVLMYTMHDDEL-IKDALQANVRGYLLKTGEDAELVAAV-EALGKGKTYF-S---QKVAEC--DFLS----VV------ASQTLTQREREVVQLVA---E----NKNIASRWGVSI--------KTVDSHRTSAMRKLS---L-RSAVDLA--RYAIR-RLIEP--
379	WP_007708458.1	--MAGRLDRILIADDHELVRKGIGGLLQ-AS---AEASNGRDALAAATR----PHIAILDYSLPLI-GLELTRLLK--L--DIEILIFTMHDREL-VTDLLRAGVRGYVLKSDGGVELRAAV-EALSLRKAYF-S---AAIAEM--QFVA----MG------RTTILTPREREVVQLIA---E----NKQIAYLLGVST--------KTVETHRAAAMHKLA---F-STTAELV--RYAVR-NIVQA--
380	PYX20921.1	---MTNAVSILLVDDHVAIRKGLHVLLS-PG---GEACNGREAIESAHQ----PDLIIADISMPQL-GLDAIPRLL--A--NARVVILSMHDEEL-IQRALQAGASAFVLKSDAEPSLLTAL-DRVLKGNKFV-S---PSVTRI--GLPG----HRG---AGNCGLLTEREQEVVQLLA---E----NKQVANQLMISV--------RTAENHRARLSKKLG---V-GSLSGLI--RYAIR-HIISP--
381	WP_082125518.1	----MRKLRIVVADDHPLMRRGICDLLE-PG---EEATNGREAVEAVAK----PDVLVIDLAMPEL-GLTATREIL--F--KVEVVLLTMHNTDA-IREVLESGARGYVLKSDAEQDLVTAV-KAVSDGKPFF-T---PNVAEV--GYLY----TEV---KDQLPELTTREREVVQLLA---E----NKDVAVAMQVSV--------KTVEAHRSNINRKLS---I-RSTSDLV--RYAVR-GIVAP--
382	OFW02670.1	MKKTPPRIRILIADDHEVVRRGLRDLLQ-AN---GEASTGQEAVEMALK----PDIVVLDISMPHS-GLEAARQIL--G--ETKVLIFTMHDSRA-VEEMLRIGAHGYVLKSEAARCLVTAV-EALHQGHTFL-C---PQIAKM--PCPA-----ER---GELRAGLTSRETEVVRLLA---A----NKQIAFMMGISV--------RTVEAHRRSIMNKLG---V-HTLSELI--RHLIR-RVIEP--
383	PYS87320.1	------MINVLLADDHDLMRQGIRALLE-PN---AEATNGAEAVEKAYK----PDVVVLDVTMPKM-GLDAARLIR--V--ATQIVMFTVHDTTM-VREILEAGAHGYILKSDASTQLAAAI-EAVAKKDLYF-S---AGVSGV--SITR----NPR---TFADVPLTPRETDVVKMLA---N----NKEIARSLFISV--------RTVETHRRTIHRKLK---I-TSLAELV--RFAIR-DLVRP--
384	PYV34874.1	RVPSTKPTRVLLVDDHEVVRKGLRSLLE-PE---GEAVDGREAVEKALK----PDLVILDIGMPGM-GLEATRHIV--S--QTKVLILTVHDSEM-ARETLRAGARGYLLKSDAGHDLLLAM-DSLRENKPFF-S---SKIADM--GFRG----NGK---NSKFLRLTARESEITRLLA---E----SKEIATILDISL--------KTVETHRANIMAKLG---I-HSVAELV--RYAIR-RIVEP--
385	WP_026762823.1	------MMNLMIIDDHLLIRAGIKLLLK-RD---AEAGSAEEALALLTP----VDLVILDISMPGM-GLAAIRAIG--Y--AVKILVLSMHEDEY-IYKAMQSGAMGYLPKTSADDELFDAL-HALAEGRRYL-S---PNAQQS--AMFS-----AE---EDPRARLTEREKEVFDRLI---R----VTETAEQLHLSG--------KTVDTHKTHIYEKLG---C-SRRSDLV--ALAIR-GLLQTPG
386	TMH90257.1	-----MTIRILLADDHPVVAEGLRLLID-GD---ALTGNGLDAVRSCTN----PDIAVMDQAMPEM-GTEAAEMLR--R--STRVIMLSMHSNAH-VKRALRAGASGYVPKASAVNELVDAI-RIVHAGRRYL-S---RALADE--QTMA-----AC---CGPLSVLSARERLVLKMIA---E----VVRIAARLSLSR--------KTVETYRGRMMLKLG---L-ENLPDLV--KFAIK-GVISLE-
387	TMB52039.1	VEGPAPSVRVLLADPQTVVRQGLRRILA-QA---GETGDGRSAVEMALQ----PDVVVMDVALPEL-GIDATRWIV--T--RTKVLILTTVTDDA-VRRGLKAGASGYLLKAAEDLDLLKAV-KAIARGASSF-S---PVVSQM--GYLG-----SV---EDDLALLTDREREVLRHIA---E----NKEIAAELSISA--------NTVETHRKRIMEKLD---L-HNTAALV--RFAMR-RIVT---
388	KPJ48352.1	----MSKVKVLLVDDHGLVREGIKMILE-RH---GEATDGRKALAALVT----ADVILMDISMPNL-GFEAIFQIK--Y--DAKILVLTVHTNEY-VYKSLKAGALGYLVKDSAVSELVGAV-RAVAEGKPYL-S---PSISKA--RLTH-----KE---DSPLERLTPREREILQLIG---E----YQQIADILNISY--------KTVENHRAHIVEKLG---V-RERAQIV--RYAID-GLVSEDS
389	TMH95347.1	SRNQGMKYRVLIADDHAIMREGVRALLL-GG---AAVDNGRDAVRLALK----PDLAVMGLTMPQM-GLSAIRELV--A--PTRVLVLTRHKTEH-VRASLKAGAWGYVVKDASAAELMLAI-HSVAQGKKFV-S---PAVAER--GYLS-----GA---GSPSDVLTPREKEVLKLIA---G----NREIAGCLSLSV--------KTVEKHRENVMKKLD---L-HNTAALT--AFAIN-ATLSAT-
390	WP_010939847.1	-----MPITVVIVEDLDIVREGIKALLD-GE---GEASDGIEALRIVHA----PDIVLMDLTLPVM-GAEAIREIK--R--TTKVLALTAHKKDL-IYKTLSAGADGYLLKNASRDILFQAM-QTVLAGRRYI-S---PEISDL--DFLR------E---ASMLDLLSDREKQVLKLVA---E----NKAVAEKLCISH--------KTVEKHKANLKRKLG---T-ASTAELV--TFAIE-GLTVPA-
391	RJR38350.1	EARNDEKWRVLIAEDETLVREGLKAMLL-PS---AEAADGMEAIRSVTK----PDLVLLDLNMPKM-GIAALRNIR--S--TVKILALTIHEGEY-VLDVFRLGGNGYCLKEASREELFLAI-RSVLAGKPYA-S---PEILDN--VYM------AR---EGPLNHLSVREQEILKLIG---E----VKEISEYLFISR--------RTVEKHRYNIMKKLN---L-HRTSALV--CFAME-GLVTSFR
392	RMG97340.1	---MGKPCRVLLVEDHRILREGLKAVLT-PE---GEAEDGREAVRAALA----PDVVILDLTLPRT-GLDAIAEIR--C--RAKIVVLTAHKAEL-VLSALREGAHAYVLKEASLEELTAAV-HRVRDGHRYL-S---PEVTGF--RSLA-----EP---ASAFETLTPREREILKLVA---E----NREIAEYLCISL--------RTVETHRARLMKKLG---V-ENTAALT--TYALE-GLVAR--
393	WP_026801243.1	---MTERTRVLIADDHVHAREAIREILS-GT---SEASNGEEAVAATLQ----PELVLMDINMPSV-GFEATRQIK--S--ETKIIMLTVSEDSH-LFQALKEGAQGYLLKNIGLTEWDRYI-QAVLDDDTPF-S---KQLIQE--SLVS----------ETKPNPLSTREQQVLELVV---A----NRVISEQLYISE--------HTVKNHIKSLLRKLN---V-HNRVELV--RVAYK-GWIT---
394	WP_006192497.1	MENKKEPLRILLADDHRVLRKGLSLLLS-ED---AEASDGEEALEKATP----VDIALLDLSMPHM-GLECLRRLK--Q--AVRVLILTMHSERY-VCECLRAGANGYLCKDTLDAELFRAL-RTVAAGGRYL-G---EREAEL--GALE-----------EEPAALSTREREVLELIV---H----LSTIADKLYLSI--------KTVSTYKTRLLQKLD---C-TQNSELV--DYALR-NILGKK-
395	WP_119109665.1	------MLRLLLVDDHTVVREGLKRLIC-AD---TEAGTGYQALELLQP----FDLAIVDLSLPGM-GLDLIRRIK--Y--SVAVLVLTMHSEEY-AIRALQAGANGYVTKDTAATDLVAAV-RKVASGGVFL-S---AQLAER--QLNG----------VPDIQVLSNRELDILQRIV---N----PVEIANALNLSI--------KTVSTHKRHVQEKLR---L-DSTAALV--RFGLE-RLGREIL
396	WP_116298498.1	------MIRIVLVDDHTIFREGLKRLLL-GD---AEACNGPEALSAIHA----FDVLVLDISMPGR-GLDLIPSIR--K--LLPIVVLSMYPAEY-AVRAFEAGASGYVTKDMDAVELVASI-RKVVQGKRYF-S---PQVAEK--NLDR----------KLPHRDLSSREYEIMRLIV---Q----LTEIGKQSFLSV--------KTVSTYRSRILKKIG---V-STNAELV--QYALR-KLID---
397	WP_150608224.1	------MTRIMIADDHAVVRDGLKHILE-GM---GEAADGAAIPLMVCS----PNVLLLDLSMPGR-GLELIRLLR--H--ALRILVLTMHSEEY-IVRAFQAGAAGYLTKESAADELVTAI-NHVAVGGTYV-S---QSIAGK--SFQG----------DVPHRRLSNRELEVYRRLV---R----LTTIANALCVSP--------KTVSTYKMRLMEKMQ---M-PNEVQLV--RYALR-HIFDEGD
398	TXI82733.1	------MIRLAICDDHRMVTEALGDLLG-ED---GTAASGEQALLLLIE----VDVLISDLDMPGM-GFELAAQAK--Y--ALRILILSMHEEAL-VKRAMEAGADGYVLKSAGKEELVRAI-REVHAGRSFF-G---GSVAEV--KTVV----------AALLSELTEREVEVLAALS---E----NKEIGKRLFISP--------RTVDTHRTNLMRKLD---T-HNVAGLV--RLAIK-GLVR---
399	REJ74093.1	-------MRVFLVDDHDLVRVGLRSILS-RD---ADSGDARQALRLLER----IDVLLADVALPGL-GLELCREVR--F--RCAVVMLSMHANEY-VLRALRYGASGYVLKNSSPEELAKAI-RVAHRGEIYL-S---SAVSRE--SYLE----------DQPLDALTARQREILQLVA---E----TREIAARLHLSV--------KTVESHRSNLMKRLG---I-RDLAGLV--RFAIH-RMVIPDR
400	OGF17086.1	-MKSLSRTRVLLADDHTLVRAGVRKILE-PE---GEVSDGDAALAALLS----ADVLVLDLSMPGR-GFQVLREVR--H--QLKVLVLTMHSSPY-VARAVKEGAHGYLLKDSAVQDLVSAI-QSVMAGAAHY-S---PAVQEE--LLRE----------RRALDLLTEREREVLKLVA---E----TKEIASRLDISS--------RTVEAHRANLMRKLD---L-RSVARLT--QFAIR-GLVKPAS
401	PYS24869.1	----MNPTRVLLVDDHALVRAGIRALIS-DG---GEAGSGDEALSLVLQ----PDLVLLDITMPGM-GLTALSEIR--F--KVRVIMLTMHEARY-AVQALHGGAAGFIPKRAAATELMQAI-ETVMRGKTYV-S---HEIAQE--ATEA----------HELLDKLTPRQREILILIA---E----MKQIGRALNISV--------KTVESHRAQLTERLD---I-HDIAGLV--RFAIR-GLIKVE-
402	RZO56833.1	FGGGRVRLRAVLVDDHRLVRAGLRRLLE-PR---GEAGEGRAALSLLLE----PDLLVTDIGLPGL-GLDVAKQAL--N--KLAVIVLSVHAEPY-VHRALELGVRGYVLKDGAPEELALAV-DAIDRGGKYL-S---PSVASA--TLVG----------TTPLDLLTDRQREILQLIA---E----TKEIASTLFISI--------KTVESHRAQLAKKLD---A-KNVAELT--RLAVR-GLIDA--
403	RZJ12777.1	----MTKRRVILADDHVLVRAGIRSLID-DD---DEAGDGARAIELAHR----PDLLVLDINMPRL-GIQALPGIK--S--DTRVLIMSMYDGAF-VMQALRAGADGYMLKDCAAVELSLAL-KALAAGRTYL-S---PAVSST--RAIA--AP------AAAELPLTARQVDILKRVV---S----MKEIAFELNLSV--------KTVESHRAQIMERLQ---I-RNLPQLV--LYAVR-GLVAPED
404	RPH46347.1	GPFPDLRRGVLIADDHVLVRAGLRTLLE-SR---GEAADVAGCLALMLQ----PPLLLLDIMLPDM-GIEAVARIR--D--AVRIVFLSSQDSRF-VTRALQTGADGFMSKDFVLSELELAL-DAVSAGQRYL-S---PRISNV--AMNA----------EVAPGGLTGRQLEVLRCVA---R----NKEIARELAISP--------KTVEFHRAQLMQRLD---I-HDVATLT--RYAVT-GLV----
405	WP_084300164.1	DTPASKRTSVVIADDHSLVRVGIQTLLG-DR---GEAIDGNEALALILK----PDIVLMDIAMPGL-GIEVAERLR--G--VSRVIMLSGNEDPV-VMTALKAGSHGYLAKDLLLAELEIAL-DAVLHGNSYL-S---PRVAHH--SAAR--APPAA---PVEESPLTERQRDVLAGVA---R----TKEIARELNISP--------KTVEFHRAQISERLG---V-RDIAGLV--RRAAK-GLVKLD-
406	WP_029897161.1	----MDQTRILIVDDHAIVREGLCRLLA-PD---AEAGDGDEAIRIATR----LDIVLMDIGMPQV-GIDATRTIK--S--PPKVLILTAHEDRL-LRLALAAGADGYLLKNSNKDKLAGAI-RDLLSQGVYF-E---PELDPD--SAAG-----PG---PTEFSNLTKREREIFSLVA---Q----NREISEQLHISI--------KTVEKHRANLMRKLG---L-HSVAELV--SCALK-GFLMRGG
407	ROL58457.1	EDLLPNEIKVIIADDHEIVRAGIRRILS-KR---AEAENGKVALSLIYQ----PDLVLLDINMPQL-GIELARMLK--N--EIVVLMLTALEDYN-IERALAAGADGYLSKDVSPNFLIEAI-YKSILGERVF-S---KSILRV--PRS-------S---DNSNVALTKREQEILNYVA---T----SQEIAEILGISV--------RTVQNHRANIMQKLG---I-KTAAGLV--RFAVI-STKQREE
408	WP_165396696.1	------MIRVVLADDHAILRAGLAELFA-PD---GQAGSAETLVEVLEP----PDVLLLDLNMPGE-GPVLLGRIR--W--SLPVLVLTMHGSPI-VQRSLEQGARGFLSKGCDIQTLMTAV-RKLAAGERFV-E---SALAQR--DGP-----------GDDEVRLTRREQEVLALIV---A----LGDIADRLFLSA--------KTVSTHKMNLMRKLD---V-DNNADLI--RLAMR-GLDM---
409	WP_068192004.1	------MTRILLADDHTILRDGIRALLS-AD---GEASNGAEVLSILTP----VDVVLMDVQMPVL-GFATVPELR--F--DVKVLVLTMLDHEY-VTRMLEAGAQGYVLKNAAISEITYAI-RTVAQGNPFL-C---TEIGLS--KAVA--LTDSG---DHHGADLTARELEVLKLIA---E----NGEISDKLFTSK--------RTIETHRQNIIAKTQ---A-KNTAALI--KLAVS-GLIS---
410	WP_158508950.1	VSLREAPVRVVLVDDHAVLRVGLRALLE-PD---GDGSNGVEAVALALA----PDVVVLDLDMPGG-GATATRALC--E--PPKVLILSMHAEEQ-LIPLLKDGATGYLSKEAAGRELVAAI-RVVASGDTYV-R---PHVARL--SVRQ-----AR---RLAFQSLSEREQRVVTLMA---E----GVEIGQQLDISP--------KTVDTYKQRIEKKLG---I-THRTEYV--RLALS-DLIRK--
411	WP_170039485.1	GAPRTGPIRVLLADDHSVLRLGLRALLS-PD---GEASDGAEALEQVLH----PDVVIMDVTMTGM-GVTATRELT--N--SAAVLALTMHDEEY-LVPLLKAGALGYVVKSAASATLLAAV-RTVAEGRRFV-R---PEAAPV--ELVR-----ET---RQRYDSLSERERTVFLLIA---Q----TSQAGERLFISA--------KTADTYRRRINAKLG---T-TERADYV--RLALE-GLLNSRA
412	WP_020674767.1	----MSEIRVALADDHALMREGLILLLQ-TD---GQASDGVEALELALK----PAVLLLDIGMPRM-GLETLELIR--V--ATAVVVLSRYEKEY-VHQALKAGALGYVVKGAPSADMLAAV-RAAAKGQFYL-S---SQVQAS--RYVE---R------GDQLENLSEREQQVFHLIV---K----SHQIADILCISS--------KTVDKHRANIGRKIG---T-DNPVQMV--QYALR-GLLASDF
413	KAB2895873.1	------MIRVVIAEDHNLIREALSRMLS-GK---AEAANGAAAVDLTYK----PDVLLLDVTMPGK-GIQALSELG--G--PTKVIMLTMHEDEH-GVRAMRAGAAGYVKKSGNLDELIGAI-EKVHAGEQVV-P---AEVEAA--KRS-----------EHPAQILSQREFQVMSYLA---A----NREIAAILEISV--------KTVDTHRGHVLKKLR---L-RNNSDIT--RFAIQ-GLMPV--
414	GBD06519.1	TRLSHESIRVVVADDHEVVRVGLRHLLS-PT---GEAATGEEAIALAHR----PDVVLLDIVMPRC-GIEAAKILR--L--ETRVVILTSYEDAH-VEQALRAGAHGYLTKNMRPEELVEAI-TAVVAGEQVF-S---PTILAF--LDIA------L---EQPLVRLTPQEGRVLQLIA---E----TKEIAHRLGISP--------RTVETHRAHLMEKLR---A-RNIAALV--RFALL-A----DY
415	PYP82702.1	-------MKCLLVDDHTLFRQGVRRLLE-SD---SEAADGGEAVEKAGR----PDIVLMDIGMPGL-SFEASRQIK--R--ETKILFLTMYEDEY-LVQCLEVGASGYVLKDTPAPQLLNAV-RDVYKGGKYL-S---SQVLGK--DFRS------M---RPRISTLTPREREILKLLA---E----VKEIAVILGLSV--------KTVEAHKFNLMRKLD---I-HNKAQLV--TYAIQ-KIIKIPV
416	PYQ19400.1	---MSRKVRLLLCDDHLLFRAGMKAVLQ-PD---GEAGDGQAALEEVLQ----PEVVLMDIEMPRL-GFDATRRIT--H--DVKILILTMYAEEL-VTRCLEAGASGYVLKDVPVSQLVYAI-EAVARGERYL-S---PRAVDT--ENGQ------G---RTKYDLLTDREREVLKLLA---D----VKEVATRLDRST--------KTVEVHKYNLMRKLG---V-HDRAELV--KYAIA-RLVQLPV
417	AEG61405.1	----MDKISIMLADDHVVVRESIRRFLE-DL---GEAGDGESAVHMALK----PRVVIMDIDMPGI-GIEATRRIK--C--ECSVLILTAYDYEY-IFALPEVGASGYLLKDVSARELVNAA-KAVYRGESVL-H---PTIAGK--RLGS------E---PENPDFLTDREKEVLILAA---A----NKQIAKKLFVSV--------RTIEAHMSNVYSKLG---V-TSRTEAM--LAAMK-GWINLNE
418	WP_105499836.1	----MKKPRLLLADDHTILIEGLKALLA------ATAADGRAVLEAAHK----PDLILLDISMPGL-GIEAARRLK--N--NAKLIILTMHADLF-VSAAFEAGVSGYVLKQSAATELVTAL-RQVDSGRHYI-S---SLIQKR--ETPA----------KELSAGLTSRQREVLQLLA---E----RKEIAQILGVSV--------KTVEFHKQKITEKLG---I-HTDAALT--AYAIR-GIASAE-
419	KUK26527.1	------MIRVVLADDHALVRAGLREILE-GD---AEASSGEEAVALALK----PDVVVMDLGMPGI-GIEATKHIT--S--RPAVLVLTVYREDY-GLRLLRAGARGYLEKRVAPQELVAAV-RTVARGEYYV-S---KELEQE--SQFE-----------SPAARLTDRELEVLCLLA---S----TREVAQELRLSR--------KTVDTYRARIRKKLG---L-RTPADYL--RFCLE-GLLECPA
420	OQB84964.1	-----MSTRVLLADDHQIVLEGLGGLLR-DG---GTATSGREAVELATR----PDVVVMDVTMPDL-GVTATRAIL--R--STRVLALSMHCSGI-ALRMFRAGARGYVVKSNSIEDILVGI-RAVVDGRRYV-S---PLLAGE--ERLE----------ESPADALSRREREVLCLVA---Q----TKQIAAELHVAK--------RTIDWHRRNIMDRVN---I-RTVAELT--KFAIR-GLTTLQA
421	PAW65018.1	-----MPLKLVIVDDHKIIRDGLRVLIQ-SD---GEAADGRAGVAETLR----PGVVLLDMAMPEL-GIEAARQLR--G--AGGIVMLSMHSERT-VIQARTAGVDAYVLKEYAFEQVRAAI-DAAARRETWF-S---PQLSDP--DE-------EL---PSIDRLLTPREREVLQMLA---E----AKEIAFRLGISP--------RTVEVHRANMMGKLK---V-DNVVDLT--RIAVR-GLATL--
422	WP_124543618.1	-------MRVLIADDHALVRSGMRLILA-EP---VEAEDGREAIAVAER----PQLCLLDISMPGL-GIDAIPQVL--C--ETRILVVSMHTDRF-VSEALRAGAQGYLLKDAAVDELADAI-RAIRAGRPFL-S---AQVADA--DFVR---S-RQ---AEEQKTLTPRQREVLQLIA---E----TREIAQRLHLSI--------KTVETHRAEIQRRLE---I-FDVAGLT--RYAIK-GIVSLDA
423	WP_133886217.1	PASAPAKIRILLADDHALVRRGVRLILD-PD---AEAGDGAEAIDMAHE----ADLAVLDIAMPRL-GLQAARELT--K--GLRILMLTMHDNEY-LFQALKSGACGYVLKSVADRDLVAAC-RAAMRDEPFL-Y---PGAVTA--NYLD---E--------SDHILTPREEEVLKLVA---E----SKEIAEILFISI--------KTVQRHRANLLQKLG---L-RDRLELT--RYAIR-GLIEP--
424	TDJ49718.1	---MTPLVRILIADDHVILRDGLESLLQ-PT---GTAGDGLEAVRLILR----PDVLILDIGMPEM-GLDVAQQVS--F--SVKIVGLSVHTDPY-IERMLQNGAVGYLPKDCAAEELCTAI-RTVVAGGTYI-G---KSLSDT--KIIG---AQDR---PGRIDRLSVRERQVLQLLA---E----AKESADRLNISA--------KTIEVHRKNIRQKLG---I-SSIAELT--KYAIR-GITES--
425	RMG45213.1	AMIGRDTVRILLADDHIIVCDALASLLE-PR---GQAHSGLEALEKILR----PNIIVVDIGMPGL-GIEVIKRVK--D--HIKAIVLSMHKDEY-IYWALRAGASGYVLKQSAARELVDAI-SQVRLGNTYL-S---PSISNT--GYLR---A------PDPLALLTDREREILQLVA---E----SKEIAQKLNLST--------RTIDAHRANIMNKLN---I-HTTPGLV--KFAIR-RLTTLDD
426	OFW63972.1	------MIRVAVVDDHTVMRQGLVGLLE-PD---GEAGDAETALAMLTT----PDVALIDIGLPGT-GVDLTAQVK--V--GVAVLIVTMHEREY-LFQALRAGASGYVLKGADVRDLLAAV-RTVASGETYV-S---QKLTGN--DYLR---D-------TDYDGLSEREVEILRLIA---E----TPEIGAALHVSP--------HTVQSHRDHIMTKLD---L-HSRVALT--KYAIR-GLIQLDP
427	TFH20646.1	-----MSIRIVIADDHRILRHGVARLLT-PD---GEANDGREAVELALQ----PDVVLMDVTMPEL-GIDAAARLR--V--AARVLAMSMHADAV-VTRMLEAGATGYVVKGCSFEELCTAL-RATAENRPYL-S---SQISDE--DYFE----------SRKRPVLTPREREVLQLLA---E----TKGIASRLGLST--------KTVENHRKQLRDKLG---L-HSIAELT--KYAVR-GLTDLEH
428	WP_173298062.1	-----MVIKVMLVEDHVVVREGLKTLLA-ED---GEASTGEEALEVATD----PQVVVMDLRLPRM-GIEATRALR--F--NLGIVVLSMYDDET-ILRALKAGASGYVLKRAGVSQLVEAI-RLVAQGEVYL-D---PAVSRR--GLQR---RA-----EEAGPELTPREQEILRLVA---K----NAEIARRLFISV--------KTVQAHRANLMKKLG---V-HDRVDLV--KYALR-GFWTLEE
429	WP_173200715.1	-------MRVIIADDHRIVRDGIRQILE-AD---ADADNGAAAVELALA----PDVIVMDMTMPGM-GIHATRKIL--P--KTRVLILSMHSDRF-VIQALQAGANGYILKDCPADELVRAV-RTVADAELYF-C---REIIRI--DYMK----------EFRTYDLSPRELETLRLIA---N----TKEIAFEMGLNP--------KTVESHRRNIMNKLK---L-HTVAELT--RFAVR-GFTSLN-
430	ADU51485.1	DDDGLRPIRVLVADDHAILRDGIRTLLE-PD---GEAADGREAVELALR----PDVVLLDIGMPGM-GIEATRAIL--R--ETRVLILSMHDNEY-IFPILEAGAAGYVLKRSAATELVSAL-RAVVQGHTIL-H---PDVAAK--GAAR---PEGV---PRRVDGLTERETEVLTLIA---Q----NQEIADRLFISI--------KTVQAHRSNIMEKLD---L-HDAVELT--KYAIR-GLISLDD
431	OGT26144.1	MPIPSEKIRVLVADDHTIVRAGVRLLLE-PD---GEALTGEQAIELALR----PTLVLMDIAMPGL-GLEATRQIK--A--DTHILVLTMHRSDY-FFEMLKAGASGYVLKAAETDELVNAI-RVVARGDTFL-F---PTMAKK--DYIR---EAG-------QPMLTGREKEILRLVA---Q----NKEIAEKLTLSP--------STIHSHRSNLMRKLD---L-NSQHALI--QYARE-GWISDSS
432	TDI49923.1	-MSEPDRARVFLVEDHPLMLFGIEKYLE--R---GSASEVKPAVDL-VL--RRPDLVLLDVRI-PG-GAAVIEAVK--V--DIKFLAFTVSTNAD-VKRLFEAGVDGYVVKTTEGFQLAEQI-DQVLAGGRPV-S---RYVANY--IDD-----AAA---NSELESLTPKEREVMTLIA---R----YRETAEELDMSI--------KTLETHMKHIFDKLG---V-ASRYELT--RLAFE-GFVEPGE
433	RLT06568.1	LRNSCHVIRILIVDDHPVFRAGLSNLLE-PD---GKAGNGQTALAL-WQ--HTPHILLLDLRL-SI-GFETLRRIR--Q--DAKAIILTSSESAD-SSRAMQAGAWGYLTKHIDQKEIIAAI-RNVHRGERFF-Q---KGLVTS----------SSG---MVGPGGLSTREIDVLTCLR---R----NAEIGNTLGITE--------RTAKAHVSAIFKKLH---A-ADRAEAV--GIGFD-GILKTSA
434	TNE68385.1	NMMSATPIRLFIVEDHTLNYEGILALLQ-DD---GHARSGEQALEQ-LQ--EVPEVILMDLKL-PI-GLETTSKLL--H--ETHVLILSVDDDLM-VRDAIRRGARGYLTKNVDREELVDAI-RKVASGKRHL-A---DELIEQ--QPDP---ATTT---NSGAHPFTRRELDVLGLMA---E----NKQIAEALFVSL--------HTVETHIKNMYSKCD---A-SNKVELI--RYGQK-GVLE---
435	TAK43751.1	--MKFPSYRVLVADDHQIFIEGLKVVLG-KG---GAACTGNAIVKL-AC--QEADLLLLDMNL-PM-GLEVLSQIK--E--PLHIIILSMYDEPI-VKAAFKGGVDGYVLKSNNVEELYSAI-TAVMEGETYI-S---SSLSFT--RLMT-KITDDR---FLKKFNLTRREMEVMKMVG---H----NKEIAGELYISD--------QTVSVHRKNIMRKLG---V-CSSASLI--KMAFE-NLL----
436	RWX51177.1	------MKKIVLIDDHDTFRAGLRQLIE-SD---GEGADARQGEEA-VR--IKPDIAVVDLSL-PK-GIQLTRILK--V--ETRIIIVSMHSKIY-ILGALRAGAIGYIVKESVSGCLHNAL-EAAMQDEYYL-D---SALSRE--AAE--S--DLS---DSTYGNLTAREQEIFRLLA---Q----AADIADKLCISA--------KTVTNHRANILSKLD---L-HSTVDLV--RYAAK-GILEDIS
437	WP_098077115.1	-----MLTSIVIAEDHQLTADGIQGMLD-LG---ARCTRGGEVIPS-LR--HTPDILTLDLNL-PI-GLDLLTQIQ--S--NTRTIVYSGHEEDY-VVRAFHLGARGYVLKGDAPSELIAAV-KAAIHGERYL-S---PSLPER--MAD--EEESAT---TDRFDLLTKREIEVMNLVV---E----SAEIGDELFISK--------RTVDKHRQNLMAKLD---V-SRTADLI--HLVNQ-TVQPSD-
438	TAK91176.1	ESKPKTQKRIFIVDDHPVFREGLVSLAK-PA---GEADNAPQAFTA-IE--AKPDLVLADIGL-QR-GLELLKDLR--E--DLAVLVISMHDETY-AERALRAGARGYIMKQEPPEKLLEAM-RQVLNGQIYL-S---GPMSAR--AFT--G-RAKG---GSPIAQLSDRELEILNLIG---R----SHAIARQLNVSP--------KTVDAHRGHIKQKLH---I-RSGTELI--SYAAR-VEAESAG
439	CAB1127674.1	SGPESGPVRIFLVDDHPVVRAGLAAGLG-PD---GQAGTLAEATEA-VL--LNPDVVVLDILL-PG-GLQLPGRLQ--G--KARVLVYTQWDEAA-LMRSLAAGARGVLSKAAALPTVAEAI-RVVAAGHLFL-T---GAAAEQ--GVR--ASAPSQ---PAGGPTLSPRERAVVRGVA---L----SAQIAEEMGLSP--------KTVETYRARAMQKLG---A-TSRRAMV--QAALA-GILSGSE
440	TSA10421.1	------MTRLYLVDDHQIVREGLRAMLE-KG---GDSADMTQALAD-LL--LNPQVLLLDLNL-GR-GFELLAEMQ--N--PIRCIVLSMSAQPD-VAEALRLGASAYVLKGSAGIELTNAI-EAAAQGRRYL-G---AEVSAL---LE--VLVPDR---IDPFGKLSPRERQIVNMVI---I----SSRIGLELHLSP--------KTVATYRSRLMAKLG---V-ADVTALV--RLAIQ-RLLDAAA
441	WP_121311421.1	-----MSGTIYLVDDHAVLRDGLRALLE-AG---GEGWIPQTVLQD-IM--APPDVVLLDLSL-GH-GLELLGEMH--K--PSRVLVLSMLSQPQ-VLDAVRMGAMGYVLKGSKGGEVIDAL-RNVLAGRHYW-S---AEIAAT---QK--AMSPAV---QEPAVTLSLRERQVLNLVV---R----SASIAESLHLSV--------KTVETYRLRLMRKLG---V-SDITGLM--RLAFK-GMLDAEG
442	WP_170274615.1	------MTRVAIIDDDAWAVRGIASALE-TG---AEEYNGSNGVKA--L--HHPDVVLMDVNMPGT-GIAATAQIR--C--TARVIVLTTLSPGG-LARALEAGAIGVVTKSDPPDVLVAAI-RQVMDDDEPG-A---LKNLAE----FI-M--PDS---PAVPPRLTSAEQSILEYIA---R----YADIAEELTISP--------ATVRTHAQRLREKLN---A-HSLSQLV--YRGLQ-RFISVY-
443	TAL05698.1	VSTVAPTITVSIVEDDAPARGIMQEWIR-PG---GAHSSVEAALEK-LA--EKPAVVLMDINLPGL-GIEGVRQLK--L--HTQFVMLTVYEDSH-IFSALMAGASGYLLKQTPREELFAAL-LDVHAGGSPM-T---S-NIAR--LAFQ-----TQ---RSEAGELSPREREVLELLA---R----YKDIADSLHLSV--------PTVSTYIRRVYEKLH---V-RSRAQAV--AKFTQ-PGAAVTD
444	WP_013108655.1	MTKTNERRNIWLIEDNQSFRRALSKTID-PA---ANFSTAEEALTA-LV--SAPELILLDIGLPGM-GISAMKPLR--S--ALKIIILTVFDDHR-IFGAICAGADGYLLKTSSAEEIARAI-EEVLSGGASM-T---P-QIAR--ELMS-K--ATV---PKSPSDLSLREQDVLKQVV---R----KDEIARALKLSP--------HTIDTHLRNIYQKLH---V-HNRAGAV--AIAIR--G-LV--
445	PIP98256.1	LAENPAARTILVIDDHPLFCEALTMALK-LG---ASVNALGAGVAL-LQ--LEVDAVVLDLNL-PV-GVDGLLRLK--T--RTPVVVVSALTDPI-IAQVLKAGAAGFVRKDTPGDALVAAF-RRVLEGHVYT-P---PDYAPP--ASAD--ASDDA---IGRLGELTPQQMRILGLVR---E----NKQIAFDLAIAE--------TTVKAHITAILRKLG---V-QSRTQAV--LVAQK-SYADILK
446	WP_075220073.1	PAR-APYASALIVEDHPLFCDALAMTLQ-CG---ATADRLEDAARL-ID--VEVDVIVLDLQL-PI-GMDGLARLK--A--ATPVLIVSSVTDAV-IAAAVRMGAVGYVPKHSPRDVFREAF-DAISRGERYF-P---EESLLL----AA--SKDGL---ATKLGSLTRQQSRILDLMC---E----NKQIAYDLSIAE--------TTVKAHVTAIMRKLG---V-QNRTQAV--LLARE-GTALHLR
447	TWT70455.1	------MFSLMIVDDHPVVCDALSLFLR-DI---ATCGTGKDALRQ-AE--RTLDVVLLDVRL-PM-GLLVLEKLL--V--DLPIVMFSGHENPY-VARAAAMGAVDFLDKSASVAVVATTL-VEARNGSQLL-R---IQNLMQ--E-------PEE---LPDGMPLTSREAQVLRHMG---F----NREIANSLRISV--------ETVKEHVQNVLRKLN---A-SDRTAAA--VRAVR-GLV----
448	WP_046480281.1	-----MSDRILIADDHPVFREGMRRIVQ-VP---IEVGTTAELLRE-AN--PPPFLMLLDLCF-PF-GEDSIRTLR--F--TTSLVVVSMSDDST-VDGVMKAGADGFISKAVSGQDMAAAV-SDALAGDIIV-R---IESTIS----------PLP---SDVLARLSDRQREVLRLIG---T----NKEIGRELNISP--------YTVRIHVSAVLRSLE---V-STRSAAA--RVAAE-GLL----
449	WP_126719430.1	QPGERGGVHVLIADDHDLLRDSLAAFLN--G---SEAADLGSALRM-AA--GRFDLVLLDYSM-PM-GFDGLGAML--S--GTPVAVMSGALNPL-GERALERGAAGFIPKTLAARELVAAI-RTMIGGARFT-P---DPEWKP------------P---VEPGVALSRREEQVLGLLN---G----NREIAERLGLQE--------VTAKLHVKNLCRKLD---A-RNRTHAV--LIGQQ-GLI----
450	WP_173980555.1	-------MQILVADDHKLVRDGLKPFLH-DP---LDAATLDEALEA-AK--TSLGLVLLDLMM-PM-GLKGLETIR--H--TVPVVIVSGFTTRH-VVSAVQAGAAGFIPKTVSGSAMVNAL-RLVLSGEKYL-P---SSTFFD--SQMP-SGRSGT---PAPFDKLSRRESEILALLV---D----NKEIAISLDLQE--------ITIKVHLRNVYRKIG---A-ANRAQAV--RIAMS-GWADTHV
451	RIK83682.1	----MGRVSIAFVDDHPVLLDGLAHIFS-AR---AVGRCASDVVEL-AT--KHPDVVLLDLNMPGA--FAAIVRTR--S--ETKIVVFTASAGIH-AVRALEAGATGYVLKGSTDDELMQAI-DTVLAGETFI-T---PSFASK--ALRA--ASRRT---AAQKVKLSVREEQIVRLLL---L----NKEIAQRLQISE--------KTVKHYMTLLMQKLQ---A-RNRVEVV--LAAQE-GGYASDR
452	WP_017625864.1	----MNRIRILIADDHTLLRNALAELLR-ED---AGAADASEMIRM-AE--TLPHIVLMDLEMPGG-PTAVVRRLR--V--TARVLILSMHDSPL-VQSLLPLGIRGFLHKTVTHQALTAAV-RDACAPGSHV-T---LSLSA-----ES-HAA-------SGDDVLSTRERQVIELAA---R----NQQIARRLEIVE--------ATVKRHMRNIFDKLE---A-RSRVEAA--NKAVE-GLISSPV
453	WP_144846445.1	-----MPCRLLLVDDHPVLTRGLATLLS-PD---GQFASGDALLKA-AS--LPADVLLLDLRLPPH-GLSLLPRLR--W--ALKVLIFSSATSPL-VSQVAAAGAHGFLDKAVEASALLAAI-RAVHTEQLVF-P---ARVQVR--LAQP-DQQADT---LLRLRQLSAREREVAGLVR---E----TRVIAARLSLSE--------LTVSTHRRNLMQKLG---V-HGLADLV--RFAHE-GL-----
454	TMA06969.1	GNDFDSKVKILIADGYPIFREGLKHVLS-QD---GEAADSVETLRL-MD--LKPDVLLLDMAM-PL-GIEVLARSE--L--TTRVIILSASANSQ-TVKALELGACGVLRKEVSSEILLKSI-RAVAQGQYWV-G---RRDMAG--ALRA-E--SEN---TSRNFGLTPREIQILQSLF---E----NKDIARGFGISQ--------QTVKHHISSIFNKTG---M-SNRLELV--IFSIN-GLNRSAR
455	OCP05729.1	AADAAIVLRTIVVDDHRIVLDGLRRLIE-PG---ATCERAADALQI-LS--CTVDIVVADLRM-PM-GLEFIRRLR--R--GIAIVILTADIGDQ-IAEAMKLGVNGIVLKEQAPDTLLDCI-GAVAAGKTYF-Q---DQALKS-----R-E--AER---TRGVDLLTQREIEVSRLAA---S----SKEIGARLGISP--------GTVKLHLHSIYSKLG---I-STRVELA--NLASR-PRNSA--
456	WP_151005330.1	-MTGEAKVTIVVADDHPVVLSGLAMLLN-PG---AACADGASALQK-IE--LEPTIACLDISM-PL-GLDVLRIVR--G--KTRIVILTASTDEE-LIEAAACGAWAVLHKESAADALVGCL-ETVAAGRRWT-W---VHQAGC--M--S-R--DTR---ISKAAFLTPREQEITQLVS---E----NKDIARATHISE--------GTVKIHLYNIYQKLG---I-SNRTSLA--SYAHQ-RASSTTS
457	RKR66646.1	ALDPLNGFALLLVDDHPLFRDGLAAALR-AP---AVGIDLLAGHGE-GE--EGFDLVLLDYRL-PM-GLRCAALLM--H--GMGVGLMSGVDDPL-ARRTQDAGLVAYLPKTLEVPALLAQL-RQLAEGEPSF-A---VAAQ---------D--AEQ---PTGPYGLTARQIDVLHMLA---S----NKEIARAMGISP--------GTVKNHLNAIFTKMG---A-ANRVQAV--MMAQ--AVIREAT
458	WP_068769748.1	---------MAVADDHRVIRDGIAALLR-QG---GEASSGTELAGL-VE--AEPDVLVTDLSM-PS-GMEFLRGLR--R--EMFIVVLTMHATLA-MQEAFEAGAHAFVAKDDSFEDFIKIL-RRVCAGEKCV-R---SRTLEE----------LGE---SERAPQLTAREREVLELMT---R----SKEIGSRLGISQ--------RTVEIHRGNLFQKFK---V-TKVTELV--ALGLA-GVVPMTP
459	SFH24479.1	QAANGRPLRIILVDDHEMVLEGLKALLA-RG---AQSVSADAAEPM-VA--LDPDLVVSDVRLRGV-GLDLCRRLV--T--GRRVVLLSAYDDEY-LFQALRAGAAGYLLKSIDREELVRML-ERAARGETVV-D---PSMAGR--SAAR-G--EFW---PGAHLGLSQRESEVLGFLV---S----NRAIAGKLVLGE--------ETVKTHVRSIFRKLS---V-NDRAGAV--AVALR-GIFR---
460	TMM09890.1	VAENGASANVVIVEDHVALRRGLELLL--SD---GTADDAASAEPL-IE--RRPDVAIVDINL-PG-GIDLCRRLL--H--DLGVLLYTGVDDRV-LSSALDCGARGFAMKAGAPEELLTAI-RAVAHGETYV-D---RRLRPL--RFTT-----------ERIGVLSPREREVLDLLA---K----GEEAATQLSLSP--------ETIRTHVRNAMDKLE---A-HTRVHAV--AIALR-GEI----
461	RFS86535.1	HRRWMEPIRVLIVDDHALFAEALAARLD-PD---PIAADVRRAVAL-AA--ERPRVLLLDMTL-GE-GLDVLDRVR--Q--ELRVVVLTAMSDLT-MVRAVRRGAVGWLEKTEGADRVAQVI-RSAARRGGWI-P---VDVLGE--RLVR-P--HGG---AGTLAALTPREREVLQCMV---D----RAEIAERLGLST--------NTIRTHTQNLLAKLD---M-HSALEAI--TLAMR-GMRPSDH
462	TPW14093.1	TATILSTVKVLIVDDHRSYAEALSLAVS-PG---GSVPDVMSAITT-VL--QRPDVVIIDWQL-PV-GVEGVRRLL--D--RLKLVMITGHADAL-RRLAALAGASAFLAKESSISEILQAV-RDAMNGDAFI-D---V----T-------A--NED---TMSALSLTPREIEVLYLLA---K----TPTIATSLYLSV--------HTVRGYVKEVLRKLG---A-HSQLEAV--AVARR-GLLPDAH
463	WP_107765078.1	ASDARPRVSVLVVDDHRTFTDLVRLALD-PD---GAAHTVAVARVL-AA--HRPDVVLMDVNL-KE-GLDLTAELV--R--ELRVVVLTAHGDKV-MKRAAVAGACALLPKDGSLPELLESL-RGARAGEFRV-H---P----A--HLVV-P--VPM---AGTGPSLTPRERRVLELLA---Q----VRGIARELAISV--------HTCRGYVKALLSKLG---A-HSQLEAV--AAARA-GLLDDLR
464	WP_094237772.1	GTSALSHLRIVLADDQVLLRDALKTIIN-DD---ATAGNGLEAFEK-AK--LQPDLVLMDIKMPGV-GIEGITIIK--L--EMKVLILTTFDEEF-IVEGLLKGAVGYLLKDIQGDKLIQSI-REAVNGQLML-P---VQVANR--RLHH-SAEERS---KRRGFYLTDREREVAVLMV---Q----NRQIADALFMSE--------GTVKNYVSVIYSKVG---I-HDRATVV--TLLQE---LEEDG
465	WP_096541236.1	------MTTLFLAEDQIMLNTTLTTILN-DD---ASAADGKEALDK-IR--LQPEVVILDIEMPRL-GLEVAKEIR--G--PIKIIILTTFAREY-FQEAVEYNVDAYLLKDSPSDYLIASI-HQILTGNRVF-S---PELVTS--A---------------EKNPLTKREMSVLAGLQ---T----TAKMAEELFLSE--------GTLRNYISSILSKTG---T-HSRIEAI--NIAKK-------G
466	WP_073451066.1	---MEKRIRVLIVDDQTLLRRSLTTILE-GS---GESSCGADAIKE-AL--LKPDIILMDIRMPGI-GVETTRRIH--L--KAKVCMLTVFSEDR-VVQALRNGAVGYITKDAPPEEVINAV-RSLHLGHSIL-P---SEALAL--P----SPSHLD---TGIEEELTPRQMEVLKLIA---A----NTEIETALNIAH--------STLKSHVAALLKTLN---A-RDRAQLI--VAAYE-GLVQPGY
467	WP_119793243.1	EEQTIQTVKIMIVDDHALLRAGLKLLLH-PS---GEAADGVEALRL-YE--VQPHLLLLDISMPRL-GIQVLAEIK--H--QAKVIVLTMHEDEY-ITSIMRAGASGYIPKAAVDEELYTAI-DSVMSGYVYL-R---PQETRI--SMLK--PYTEA---GDPYRLLSPREIEVLRFLA---R----LVETARELMVSI--------KTVDTHKTRMMNKLN---V-TRRSQLV--EYAMK-HLLQGGP
468	WP_149115253.1	----MNRIEVVVADDHAVLRDGLRMAIH-AD---GEAGTGPEAVDR-VR--TEPRVLCLDLSMPGW-STTTIEKVR--S--RTRVLVFTMHDDPY-ARTALAAGADGFLLKTNPTAVLLNAI-RTVAAGKSVI-D---PILRPA---------VDHP---LQGVAGLSRREREVLDLLV---R----HQEIADRLFVSV--------KTVETYRARVREKTG---L-KTRADFV--CYGVD-GLLATKD
469	TAK24560.1	SAGRDGDTTVLIVDDHAVVRDGLRYLLG-DG---GEAADGIDAVEQ-VE--LRPRVVLMDISMSGL-GLDAARQVK--H--ETAVVFLTMHESEY-FLEALRCGAEGYVPKSAPAADVADAV-RSAAEGRVYI-H---PSVARF--NFLR--HQGNS---EDPYSSLTAREREVLSLIA---G----TPEIATRLTLSP--------NTVHRHRVSLMQKLG---L-HDRMEIL--RYCIR-GLVDPLT
470	WP_008474634.1	SHASSRVIRVLLADDHAIVRAGLRALME-PD---GEVGTGQDALQQ-SQ--LTPDVVIMDISMPG--GLEATREIA--G--PTRILILTVHAEEY-LLPVLEAGGSGYVRKSSLHTDLIDAV-RTVCRGEVFL-E---PAATRM--GYLD--HAGSE---LDPGKFLSEREREVLKLTA---E----AQEIADRLYLSP--------KTVETYRHRVTQKLG---L-SHRSELV--RYALR-GLLDPAS
471	WP_013360729.1	------MIKTIVVDNDALIRDIVQKILE-SQ---HKAEDGFDALEY-LE--NKVDLVLLDIGMPKI-GIEVLQKIK--Y--HIKVIMLTSCKDKI-VLKCLNLGADGYLSKDVGCEGIIDAI-LRVYDGEMVT-F---PKVSDL--DMDY-VRKIEE---NTKSQKLTKRELQVMSLIS---K----NKAIAKHLEISD--------KTVKNHVSSILRKLS---L-NDRTQIA--VYTLS-NIF----
472	ACB51715.1	PCYLITSMRILIVEDDPLMQLGLEQALS-PN---GQAEDGYTGVQQ-AL--LKPDLVVMDIGLPRL-GIAATKQIK--E--NIHVVMLTSHTLQE-VVAALSSGADAYCIKGASLERLLAAI-EAAQDGATYL-D---PQIARL--NLKS----E-P---NQNIALLSERELEVLKLIV---E----NNEIAEDLYLST--------NTIKTHVRGIMNKLA---V-DDRVQAA--VVALR-GLV----
473	WP_111818828.1	----------MIVDDDPVTRSAYGKLIG-DD---GEAESGLDALRK-LP--TRPNVVLMDLHMPAM-GVEATRKMV--A--DVRVLVVTIFDQPD-VEAAVAAGASGFVIKNSPVRDLLRAV-RLVGSGQGVL-S---PEVTGG--MLRG-VKEETG---LGVPVSLTQRESEVLRLIA---M----NSEIADELFLAP--------TSVKTYVSRLRAKLK---A-RSRAELV--TLYYV-AISDAPG
474	WP_068563523.1	--MTAGPIRVVIADDQEVIRDSFREYLD-PD---AVAENGADLVRL-VE--PGIDVVIVDVRMPVL-GLEAMRSLS--R--RPAVIVVTTFNVEY-VEMAITYGARGFLLKDCAPEDLADAV-REVHAGGVVL-AE----ATAH-------IRPAAT---DPIATRLSDREREVLTLIG---A----NGEIAEHLFVAE--------STVKTHVRALLVKLQ---C-RDRVALV--RVAFR-DQ-----
475	WP_162435134.1	VSIPPRQLRVALADDQALVRAGLRALLE--G---FEAEDGQGLLDA-LQ--QPVDVVLSDIRMPGL-GITALRELR--G--RTPVLLLTTFDDSL-LLHAREAGAQGFLLKDAAPEDLHEAI-VRVAAGETLL-APTDPVRARY---------RHDD---TPPSDTFGEREVAILRLLA---G----NKEIARTLFLAE--------GTVKNYVSTILDKLG---T-RDRTRAV--LKAIT-RII----
476	KAB2671735.1	VPSPTATTTVAVVEDDPGLRRTLERMLN-TG---CSCGSAEEALKA-IP--TPPDVVLMDIHLPNR-GIECTALLR--M--GLQIIILTVYDDAT-LFKALRAGACGYLLKRARPEEILEAI-REAQRGGAPM-S---SEIARQ-------FEETPV---AGPDDALSRREHEILDHLL---R----NKEIATRLSISV--------FTVKNHLRHIYEKLH---V-RSRTEVL--LK-FR-ARGETDG
477	WP_077616226.1	------MINVMLVDDHAILRDGLRYILD-TD---AEAASGEEMVEK-LL--EKPDVIIMDISLPGM-GLEATGYVK--Y--GIKVLILTVSNHDS-LMRALAKGADGYLLKESPAAELIEAI-RTVAKGESIL-H---PSLTKK--YHRQ----------ENKDMGLTQREKEVLLCLV---Q----NKEIARKLFISD--------KTVKIHVSRIFKKLN---V-KNRAQAV--INAVK-DLVDLPQ
478	OQY93701.1	----MDKIRVVIVDDHPIFRQGVVDSFS-PD---AQADSGEKGLEL-IR--QHPDVAVLDINLPGM-GQQVTRQIM--K--PVRVILLTAYADVQ-KIQGLLQGANAFCTKDIQPELLARAV-RVVVNGKYWI-DRYEPDEIRR--RQTS-AFEADI---NKISEPLSAREMEILTYIT---K----NKEIAANLDISH--------QTVKNHVTSILHKLG---V-NDRTQAT--LAAFK-GWVRFDD
479	PLS85732.1	GFWGYRVIRVAIVDDQPLFTDGLGRMIG-PE---GTAHDGESGVKM-CL--LKPDVVLMDISMPVM-GVEATRKLR--L--TARVLILTVHADDH-VFQGIKAGANGYLLKDCTPDDLSRAI-RTIYAGDTIM-A---PEIARK-------AFEADE---EPTAPQLTDRELQIIKSLA---R----NKQIARSLDISE--------KTVRNHVSNIYKKLH---V-YDRTQAV--LYAIR-GLVDVDG
480	WP_084614350.1	TVTPRDRATVLIIDDHKVFAELLAEVLG--G---GSYGSLADGLAA-VA--LVPDLVLLDHRFPGD-GASSVTALK--S--STRVLMLTAADERV-LLEAMNAGCDGFVTKRQDIDEVLAAV-AAVLRGDTPI-S---PDMVGA--GR--------P---SPLGSDLTPRESEVLQLIG---A----NQQIATALGISV--------NTVRNHVQHLLGKLG---A-HSQLQAV--SIASH-GLLRSNR
481	WP_116173061.1	------MTHVLVVEDQRTLAGALEIAID-PD---GAVGTVEDALAL-IG--RRPDVVLMDIGLPGV-GIEGTRRIK--Y--HVRVLVLTANPDAL-LVEALAAGATGFLAKDSALPVILTAI-RTPLDGKLLI-E---KTSGAA--AV--------L---VPNQTGLTRREREVLGLMG---E----TGAIAQRLVVSA--------HTARGHVKNVMRKLG---A-HTQLEAV--VIATR-GLLSTPP
482	TMC66426.1	LTADPKPIRVLLVDDHQLLTGALAHTLA-PD---GTARTVAEAKDL-AR---EPDVVLMDYRLPDG-GAEAARAIK--W--AARVVMLTALADDT-VLESIQAGADGYLTKDRAVEDVVSAV-RSAHAGETLL-P---RAVIVG--RVAA-R--RGE---RWQVEPLTPREIEVLRALT---E----TPEICERLFIAP--------NTLRTHVQNIMGKLR---V-HSKLEAV--AFALR-RLVEPPR
483	WP_141788527.1	--MAAQTIRVLVVDDHPVFAEALAQFLG-PD---GTASTADQALRV-MQ--HPVDVVTLDLDLAGE-GLELGRKIA--Y--ETALVVVTGARDTR-MLEAVQVGARGWVTKDGEIEGLVSAL-RGAARGETHV-P---AAMLQR--GLAG-GRESAE---GEAVERLTPREREVLRCLM---Q----RKQIGELLQVSP--------NTVRTHVQSILHKLE---V-HSALTAV--ALARR-GLDEEPT
484	TML27623.1	----MRRLKVLIADDHELMVQAVRLALE-DD---ATTTRGQQVLPL-TA--HEPDVVLLDLCMPGM-GLACLEHLR--H--QVKAIVLSGVDEEV-IQAAFMRGAIAFIRKHVEARDLPAAL-RTAVRGAVAQ-P---IFG-DA---------QAAT---AADEAGLSERELTILTALG---D----NKAIAKRLWLAE--------QTVKFHLTNIYRKLG---V-ATRTEAV--NAAYR-GLLETPL
485	PIV28649.1	GSDPVKPIRLFVVDDHALFRRGLISLFS-KE---GEAGSGEDALRV-VA--AAPDIVLLDVNMPGI-GVETLQAMR--G--ETRVLMLTVSMDED-LVGAITAGASGYLLKNAEPEMLRRTL-LDVAGGKSVLSP---EVTEQV---MRR-----QS---AHPQELVSGRELEVLRCLA---R----TTQVASELYISE--------NTVKTHIRHILEKMK---V-SNRAEAV--AKALQ-GLI----
486	WP_082948511.1	SGGTGERVQVVVGDDHPMFREGVVRALV-GS---AEADDGVSALEA-IR--HQPRVALLDYRMPGM-GAEVAAAVQ--Q--PTRVLLVSAHDESI-VYQALQNGAAGFLPKESTRAELVQAV-LDCAKGRDVVAP---SLAAGL---IRR-----A----DNEGPVLSPRERDVLRLIA---A----IPAMAKELFLAP--------STVKTHVQRLYEKLG---V-NDRAAAV--AEAMR-KLLD---
487	WP_156028111.1	QLTVGRRLRVLVSDDHPLYRDGIARAVR-LE---AEPGDGRAALEA-IR--LSPDVAVIDLRLPGL-GIEILNAVR--N--PTRVLVLSAATDGV-VHEAMSAGASGYLAKSADRVEVCDAV-AAVARGQAVLDR---ELQAGL---VRT-----GT---AVERPTLTRREAEVLRLIA---D----APAIGRELFLAP--------ATVKTHMAHLYEKLG---V-GDRAACV--AQAMR-GLLE---
488	WP_093253607.1	VSTMPGPIRVLLVDDDAVLLLQLRRRLD-PG---GVADSGCAAIEK-AR--LLPDVVLMDIRMPGM-GVTATRTLM--P--PPKVVAVTALGDDT-FNAAVRAGAVGFILKTASAEELSKAI-HKAVAGYNPLDE---RLISLL---YQR------L---RFEVPALSPKQQELLRHVG---Q----NSEIAERMHLSE--------ATVRTYVSRLLQATG---C-ESRAQLV--AFAYR-GLAFD--
489	WP_075838499.1	----MTDIRIAVVDDHPVFRLGLAALLS-SG---VQASSATEALAS-ID--N-IDVVLMDLELGDG-GIEVTRSLS--H--ALRILVLTMHEDHW-LVASIRAGARGYLVKGAEPDEVERAI-RAVASGGMIVGA---SVAATA---FAP--TPGPA---TELFPQLTQREREVLALVA---D----NAAISRRLFLSP--------KTVRNNVSNILGKLG---L-PSRAAAV--AAAQE-RNRSI--
490	WP_028651799.1	PDDTEQVVRVFLVDDHAVVLDGLSELLG-PG---GTATSASQALAR-IP--AAPTVAVLDVQLGDA-GVDVCREVR--M--QTYCLMLTSHDDHA-VVASVLAGASGYVLKEVQTSGLVDAI-RQVAMGRSLLDP---AVIARV---VRQ--TS-AP---STALGELTPREREVLDLVT---D----NRQIGERMFLSE--------RTVKNYVSSILGKLG---I-ERRAQAA--VLRAE-RRHELEA
491	WP_166877871.1	LDRVPRRTRVFVLDDHEVVRRGVAHLIE-PD---GEASSVREARAR-IP--TTPDVALLDVRLPDG-GIDLCRELN--A--PTGFLIFTAHDDEA-RHAALIAGAAGYLVKDIRGNQLVAAI-RAVAAGKSIPDR---IPHERT---LAL--GE-RS---DPRLDSLSMRERQVLALIS---S----NRQIGERLTIAE--------KTVKNYVSGLLAKLG---F-EHRTQAA--IFAVR-TRSDD--
492	KQX65969.1	EPAPVAPLRLVVADDNPVVRAGMSNLLS-PG---GSAPDGRAALAM-VD--LRPDLALLDVRMPHV-GIAVAQAIA-----TVPVLMLTHSDEPI-IASALAAGARGYVVHEFDVDEIVAAI-RTVAAGGAHL-S---PAAGRM--SVSA-ATPQSA---PRRTWGLSQREQEVMELIA---E----NGEIARTCFLSE--------KTVKNHVNRIFAKLC---V-TSRAEAV--SVWLR--------
493	WP_051569974.1	GEASGGVTTVLLVDDHDLIRQGLRHAFE-PG---GEAGSVADALRK-AA--LKPDVVIMDLRLPDG-GLEATKALR--R--DIGIVVLTMYAGDQ-LFGALEAGASAFVPKNAPADEVVASA-RHAASSPNAFTA---SDLASA--RL------------TPSGPHLSPRESQVLRLLA---D----VAGIAKQLYVSE--------STAKTHISKLYEKLG---A-GNRAQAL--MTALR-GLLEAPN
494	WP_158675080.1	----MKEICILIADDHPLMREALRIGIK-PG---GEAADGREAVRL-AT--GQPDIILLDLYMPAM-GMKVLDEIN--K--DCKVIILTSSHDDN-IQKAVRKGAYGYLLKDFPRETILECI-RTVASGEKYF-P---ACVVEM--GSRM----------SERTACLTRREEQVLNLIG---E----NQEIADKLNLSR--------STIRVHIYNILKKLH---L-QNRWQAM--QYSIK-RLSEEEK
495	RPJ85779.1	-MSSEPKIRVMIVDDHFMIRVGLAAIIN-PD---AEGRNGLEAIEL-YD--HQPDVTLLDLRLPGL-GVKAIGEII--F--EARIIVISTYGGDD-IFRAMQAGARTYYMKHVDGQELVNAI-RAVHAGECPI-P---PDVASR--RM--------------RRSELSPREMEVCELLV---R----NKEIGNELKISE--------GTVRVHVSHLLPKLG---C-TDRAQAI--AEAFR-GIVHVTD
496	PYU83815.1	KEERSGSVRIFIVDDHVAIRIGLTSMLR-SG---GTAASGRDALAC-FE--GVPDIVLVDLRMADM-GITLLRELH--F--SVRTIVLTSYDADD-IYNAVCAGAKGYVVKDAPEQDLLDAI-CAVRDGRTYY-P---PLVASR--RL--------------QRASLSSRELEVLEMLS---K----NKEIAGALNLSR--------HTVRCHVANITAKLS---V-SDRTEAV--AVAFK-GIIH---
497	WP_114208576.1	QRTSASSIRILIVDDHPVMCSGLSNLLN-AG---GTCGSGSEAIKM-VN--YSPDLLLLDVRMPGM-GIAVLQALQ--A--APKVVVLTSYEQDL-IYQAIRAGAQGYVLKDAAEADLIAAI-TVVHAGKRYI-P---LHIAAK--RM--------------MRADLTPREVQTLELLA---K----NKQIGSTLHLSD--------YTIRHYVHSIMDKLA---V-SDRTEAV--AMAFR-GLLSDVE
498	SDE76507.1	QRARPVPVRIVLVDDHSIMRQGLRAVLE-ED---GEAGTPKDAVAA-VA--TRPHVVLLDLKLPQT-GLDVCRSLC--H--GIGVLVLTTFAEDL-VVEAVQAGARGYVVKDVDTTELVRAI-RAVSRGESAF-D---ARSASA--SLSG----------VPDRERLTERELDVLRLLA---R----NRAIGAELFISE--------TTVKFHVGNLMRKLM---V-SRRAEAV--YAATK-GLL----
499	WP_087484154.1	CPVTAEPLRIVLADDHPIFRSGLRAVLE-AG---AEAGSGDEAVSRVSE--QRPDLVLMDLRMPGT-GVSATRTLA--D--PVPVLVLTTYDTDA-ILRAIEAGATGYLLKDTPAPQLLEAI-ASATSGRTTL-A---PAAASV--SLRG-----------PRPEELTGRELEVLRLVA---E----NSQIGTRLSIAE--------STVKSHLLRVFAKLG---V-DDRTRAV--TLALE-GLL----
500	KRP32195.1	ATHAADRITILIVDDHSVVRAGIRALLG-AG---GEGENGQKAVEM-YR--LQPQIVLMDLRMPLL-GVEATRAIR--D--QARIVMLTTHQGDE-IHAAFEAGAVGYILKNSPGDDLAAAL-RAVANGKNWI-P---DDIAKK--HA--------------GKDKLTERELDVLQRLV---G----NKELADKMGVTE--------HTVKAHLKSIIAKLR---V-RDRTEA----------------
501	SHN20088.1	DAMEQAPITVVTADDHPVFRQGIASVLA-PG---AEATGGREAIAL-YR--HRPDLVLMDIQMPDL-GVEATHSIR--F--HAAIVVLTTYEGDL-VMRAMKAGAAGYLLKSAARHEMLETL-RAIHSGQRHV-P---PLLIQA--QT--------------PGDELTPREIQVLELAS---L----NRLIGQQLCIAE--------ETVKVHMKNLMAKLQ---A-NDRTHAV--LLALG-GIISIRN
502	WP_130188495.1	EQRAFAPITIVIADDHPLLRYGLVSLLA-AD---GEAANGREALDL-CA--LRPDVVLMDLQMPIL-GFDAIEAIK--S--ETHILVVTTFDGDH-IARALKAGATGYLLKASLRTELHAAI-RATHHGQRYL-A---AEAAMA--RF--------------DERDVAPREREVLRLVG---Q----NKQVAREMGITE--------ETVKCHMKTILSKLG---A-NDRTHAV--AIAIR-GIIDL--
503	WP_103472811.1	------MARVLIVDDHPAIRMAVSMLLK-G----AEVDNGVDAIAS-AR--HQPDIVILDIGIPRL-GIEVIKRLK--D--SIKVVILSAQSTHV-MVRCLQAGADGFMSKLDELSLLRRAI-VKIEKDQLYF-P---RDIIAG--AH------VDR---EDLLSALSDREMSVLLQIC---Q----NKQIAESMLLSE--------KTVSTYKTRLMQKLN---V-TNMVDLI--NLAKR-KLI----
504	WP_163458855.1	-MNLLTPTRLLLADDHAIFREGLRLFLA-PG---GEVASVDAVLPQ-VQ--LAPDLVLLDFHMPGG-VHALIRYLK--D--RLKVVLLTGSGSGV-LQQADLAGADGLLLKEMGGAALLGHL-QAVMQGITVR-P---PEVMER----------------AEVQVQLTPRELQIARLVC---E----NATMGELLHLSP--------KTVDKHRENLMRKLQ---T-RNVAQLI--GKLQA-GWLDPPA
505	WP_035882399.1	MTALPSPTRIALADDHAIVLEGLKLLLS-DG---GTAVDGAALRTL-LA--QPVDLLVLDLHMPAL-VRQFLGEAR--F--AMRVLVLTGDGDAA-MSVAMAAGAHGFLVKRSDVSELLPAI-EALRLGQPYI-G---AGIGHG---DQR-TVPA--------DDVLTRRECQILALIA---R----ASEIAAELGISP--------LTVRKHRENLMRKLS---L-HNTAELV--AHAVR-GLRTV--
506	RMD75032.1	MPETLVVKRVVLADDHPLFRSAVASLLR-DQF--ASIRTGNECLQA-VR--HNPDLLILDLNMPGM-GFEVLEALD--W--EMKVLVLTAYDDCL-AKKAFKLGADGYVLKSSEPGEILQAV-ESILQGQTVF-G---EGVALV--SAQR-RARQDP---FLRKQLLTKRELEVLRLIS---Q----TKEIAQKLFISD--------QTVSVHRKNIMRKLG---V-SNTAGLL--KAAYE-CLI----
507	RYZ00674.1	-----MTYRILLADDHPFLLNGIQAMLQ-PG---GTATNGTELLDL-VK--QHPDLVLMDLNMPGN-GLECLHRIR--H--AVRVLIFSSYQHAL-VDEARRGGAAGYVFKTAGPGELRAAV-QAVLAGGTSF-P---DPQG---------EAPYDD---FLKKYQLTRREAEIIRLIV---R----SRQIAQELHLSE--------LTVNTHRKNIMRKLE---V-GNVAGLV--SFGRA-NLY----
508	WP_009147600.1	PPPPPLPIRVLLVDDHVMVRDGLGALLR-PS---GVAGDGDEAVRM-SE--LEPDVVVLDVCMPGM-GIEAAARIR--S--GVRVIALSAHGDQF-VQQMAAAGATGFVQKDQSVEDLLDAI-RQVKLGEAFF-S---RAPEPA------------E---EAGFNRLSARERALLEAMA---R----LRNIAEDMGIST--------KTVDTYRRRIMKKLG---F-TTPDELL--RYVTA-GVGVGVG
509	WP_146533506.1	-----MTLRVLIVDDHEVARNGISDLLQ-G----GSVSSGEEALVH-LD----VDLVLLDIQMPKL-GLNVLQKMQ--H--SLKVVVMSAYDNPY-IARAAALGAVDYLLKGVSFQKMHDAL-SCVASGLSRP-S---ESRLEK--LM-----IPKD---LPPELPLTGREAQVLRHMA---L----NKEIAKSLSISV--------ETAKEHVQNILRKVG---A-TDRTDAA--VRAVK-GLAD---
510	WP_054687344.1	----MSEIRVYLVDDHEIVRRGLSAFLG-TD---GETGDAREALRD-LH--LGVDVLLTDLMMPTL-GFDLIQQLT--P--PPRVIVLSAYGDTR-VRRALELDAAGYVMKSARPDSILEAI-RAAAQGRQYV-D---PELAIQ--TA--------V---DPEVQALTPREREVVALVA---R----NLDIARELFISE--------RTARTHVSHILGKLG---F-ESRVQLA--LWALD-APGRDAT
511	WP_149391169.1	NTLFPDVARVILVDDHPLFRRGVAELLN-GC---ADFDSAAALLEV-LP--LEADLALLDLQMPGE-GLSLLKRLK--R--DWRVVMLSASDDHH-LVQAMESGADGYLLKETDAQEILRRL-EAVLAGKIAL-D---DEALLR--GL---PSSLEA---HPLHNEMTQRENQTLQLIA---R----NKLIARELGISD--------GTVKVYVKSLLRKLN---L-HSRLELA--AWVHA-PEFQSTG
512	OYV64680.1	QPVVRATARVLIVDDHVLVREGTRELLQ-DF---ASSGSAEDALLV-LE--TPVDVALVDVNLPGA-GLDLAQRLA--H--LIRVVILSAYDEYY-VARALEVGVAGYLLKTASAQELINAV-HAVFDGVFVL-D---HELSKR--PR--------G---PGDAAGLTPRESDVLELLA---Q----NKQIASQLELGT--------RTVEGYVSNVLAKLG---V-TSRTEAV--THAFS-HLVSAPS
513	TMK56130.1	GARQEGKMTVVLVDDHSVVRGALKALLE-ED---GEAGDIASARAI-LA--AQPRVLVLDVNLPDG-AVDSLAELR--S--ATEIVLLTMERDLL-ARRALGAGAKGYLFKDSAHLELIEAV-RAAAGGEQHL-A---PGVAAG------------G---DEERPLLSPRETDVLRLMA---L----NREIGEQLSLSV--------RTVETHRAHIQQKLG---L-SSRPELT--RYALS-GLIGT--
514	WP_160473172.1	HPPSGAPARVLLIDDHALVRDGMRMHLS-PG---GEADDGEGALAW-LA--AAPELVITDIGMRGM-GIALAGALH--Y--ELAVLIVSMHDNLY-VRQAIRAGARGYVLKDAPADELMAAI-QAVLAGRVFY-S---ARIARG------------A---VSPLDALTPRERDILQGIG---K----NKEIAAQLGVSV--------RTVETHRLNLKRKLA---I-EGRAGLV--KYAVQ-VG-----
515	VVP43122.1	-MNLPSPIRVALVDDHSLVRDGIKALLA-SP---GEAENGAAAIEM-VG--CQPDLLLVDISLPDM-GLELTRVLR--Y--SLKVLVLSMYDNYY-VSESVRSGASGYVLKNAPSREIIAAI-EAITSGGTFY-S---AEIAQR------------D---RNTDNELTPRESQVLSKMA---Q----NKEMARELDISV--------RTVETHRLSIRRKLN---I-DKPAALV--KYAID-GLISRSH
516	PWJ18055.1	GMSSKAPIRVLVVDDHAMVADGLRALLE-DD---GTCRDGQSAVEA-CA--QAPNVVLLDLNMPRM-GLAATEILQ--Y--AIAVLILSMHDTPY-VATAMRHGAVGYCLKDQPGDEIRRAI-ETVARGERYL-C---PGAEEA------------G---PDGTEPLTSREQTILLLLA---R----NKEVAHELDISV--------RTVETHRKNIKRKLG---I-SSTAGLT--RYAME-GVLQGTG
517	WP_053843370.1	SPPLERPVRLFLVDDHALVRDGLRARLG-PW---GEASGADEAEPL-IA--LAPGIVLMDVGMKDV-GLDLAARLL--S--APRVLMLSMYDNPY-VQRALQVGASGYVLKDAPASELVAAL-EAVAAGGTFL-S---PAVSQR------------N---QAPKPLLTPRESEILAALG---R----SKQIACDLGLSV--------RTVEAHRQNIRRRLE---L-GSLAELI--RYAVE-AKRFDTG
518	KAB2642258.1	----MTTRKILLVDDHPLMTEGLRQLLA-AG---GIAGSVQQAIAL-VE--TKPDLIITDLTLPGR-GLELIKDLG--H--AIPIIVLSMHDELY-AERVLRAGGRGYVTKNSPTERILEAI-HRVLDGGVFA-S---PAVTSH--AMLP--RSAKP---SFPLDRLTDREIEVFELIG---H----NHDISSQLGIST--------RTVDVHRAHIREKLG---L-EDGNALT--RHAIR-VEVGMIG
519	RTZ75509.1	RINGMDSLHALVVDDHPIFRKGLISLLQ-AR---TEAGDGSKALAL-LR--RTPDLSFLDLCMPGR-GLDVLAEFT--R--RMKVIILTAADDGS-LTQAFALGAVGFLLKADAADKLYCCL-DTVLDHSTYV-S---PGIRLA--GT------PEE---EQKLSLLTPSECRVLALVG---E----SRQIADRLYISP--------RTVQNHRANICRKLG---I-QGVHRLT--RFAVR-AQWLKEA
520	PLX28288.1	---MPETLSILVADDHPLFLTGLRQVIE-GH---AEANDGPTALQR-LR--IRPEIAVLDLRMPAM-GLAVAREAL--S--ETRIIILTAYDDEM-FNDAMDIGVLGYVLKDSATAEIVRCI-DAVAMGEYFV-S---PALTSA--SRTR--GDMDT---VHGLDLLTPTERRVLRLVA---R----TAEIAEMLSVSP--------RTVDHHRANICRKLN---I-SGINALL--RFALQ-RALI---
521	WP_124874173.1	----MNTLHLLIADDHPIFLKGLREVLE-EN---AQAGNGPDALRA-LQ--QSVDVAVLDLDMPGL-GLEVADRIL--K--DLPIILLTMHKDQH-FFRALEIGILGYVLKENAVIDVVQAI-RKVVEGQAYI-S---PDMSVF--RTVK--TVRKP---PDALAQLTPAERQILELVA---E----SKEMADQLSISE--------RTVNNHRMNIVRKLG---L-AGKNSLL--RFAME-AGGLRGG
522	WP_059005612.1	----MTAVPVLVVDDHAVVRAGVARLIG-PE---AEASDAESALGA-AA--FAPRVVVLDLSLPGP-GLRTIRALR--E--APDVVVLSMHGEPV-VRQALAAGAVGYVMKQSVTSELLAAV-LAAGRGSVYL-S---AEVSHV--GVT------GT---RTAADRLSARERQVVALIV---E----TREIAARLAVSP--------KTVEKQRRDAMHKLE---V-TNVAGLV--RAALE-GLGDA--
523	RJP31075.1	YTKMKDTIRLAIVDDHEIVRLGINRVLE-DG---GEAQNGEEALEL-AR--EMPQVILVDVKLPDI-GIEVVQRLKEDT--GIQAIILTVYDDLI-ATEALRVGAIGYILKDCGKEQLIKAI-NSAADGVPLV-A---SSITQK--VLRT-STSVRG---EDSLLSLTDRESDVLRLVA---K----NKAVARELNITI--------STVKTHLRNIFRKLG---V-EDRAQVI--IKAIK-GII----
524	WP_156275817.1	----MDKINVIIVDDHPLVRDGLLGIIN-SD---GEAGQAGEALEI-AK--LKPQVMVLDISLPDF-GLEVAYQLKVAG--QTQVVILSMYSNEF-VFRALDAGALGYVHKNSPGREIVEAI-RSVTRGKYFL-S---SDISST--EYLK----QRA---EPSYERLTHREQEIFRLVV---E----NRDIARLLTISK--------KTVEKHRANIMRKLG---A-HNYAELV--KHAIK-GILDTDI
525	WP_002726749.1	----MTTIRVMLADDHRMFREALRVPLE-AD---GEASTGEETLST-LA--ICPDVLLLDIGLHDI-GIDVARKVA--Y--AVRVIALSGYADRY-IEEMLKAGARGYVVKSAGADELISAI-RSIAAGHNFL-S---QEATQV--RIQ-----KAL---APPPSVISPREREVLCRLA---N----AAEIAARMGITV--------STVEVHRRNLKRKLG---L-HTTAELT--RYAMR-GLVSAYE
526	RME72811.1	SGVKPVPIRVVLADDHGIVRDGLVAMLG-PD---GVCDTGEAAYRE-IV--QRPDVGVLDIAMPGM-GIEVCRRVR--G--KTAIVLLSMHEDEV-VRQGLEAGASGYVLKEGAGSELIDAV-RKAAEGEVYL-S---PGVAGS--ALR-----------GTRPPELSPRERDVLRLLA---D----SKEIAMKLGISR--------RTVDGHRAAIMHKLN---I-HHVPGLV--KYAIR-HLTGLDA
527	OGA46706.1	-----MEIRIILVDDHAILREGVKHLLE-PD---GSFASGRSAVEF-VA--EHVDVAIVDMAMPEL-GIEIVHRLQ--S--DTQILMLSMHSNPH-VYRALRAGAQGYVVKGALGNALFDAV-RAVHGRQRYL-S---EVIDRN--RYF-------T---SDPLDWLSVREREVLQLTV---E----IAETAQRLGISP--------KSVETYRGRVTAKLG---I-ADLPALV--KFAIR-GITSLE-
528	WP_015250057.1	--MNKNKIRVILADAHALVRAGIRCLLT-DA---AEASDGDEALIA-VE--HRPEVLISDLVMPHH-GLELTEHVA--Y--ETKVLILSMYSSEH-VIQALRAGAAGYLLKNSSANELELAV-RTVAQGESYL-S---PPISKH--RCL-----NE----AAVSVALTARQREILKRIA---E----TKEIASSMNISL--------KTVAAHRAKLMDRLK---I-YEIASLT--RYAIQ-GISKVEK
529	PYN09264.1	ASGSQATTRIVLADDQNVVREAIKCLLE-AD---GETADGLSVVSL-VD--LKPEVLIVDVAMPGL-GLEVTRQVR--S--KTAVIVLSRYVNEY-VTEALRNGASGYVVKQAEAHELTRAV-RMVAQGRRYL-S---SPLSPE--SWL-----RLT---GDSYESLTSREREVLQLVA---E----STRIARRLSISV--------RTAEAHRANVMRKLR---L-KNYAGLI--KYALA-GVLPPIE
530	WP_105012312.1	-----MLISSLIAEDHDLTRQGIRSLLE-LD---ATTGNGLDVFSL-LQ--HEPDLLVLDLGLPHL-GLDVLRQIQ--A--SVQVVVLSMHAEDY-VSRAFELGAAGYVLKGASLDEMVRAV-RTVVGGNRYL-S---DDLSDA--AP------GDA---DDRYQTLTAREREVLQLTA---E----SQEIGEHLHISP--------RTADKHRQNIKAKLE---L-KNVAEMT--AYAHR-GLITG--
531	OFZ05152.1	--MTLDPIRVLLVDDHPLFRAGLNTHLS-SD---GDANDGAAGLAE-AE--LNPNVVILDVGLPKM-GFETAKRLR--R--QVEILVLSAHNRRY-CSRFFELGAKGYLVKDSSIDLLCPAI-RMVAKSQEFI-D---PRIMQS--NKL-----LQE---QGAIESLSSREREVLRLFV---K----NKEIAEKLGISV--------RTVEGHRRKIMSKLA---I-DNASDLI--RFSML-QIPETGG
532	WP_126793583.1	MSFTEQKIRLVVADDHTLVRQGIVQMLR-EE---CECEDGVALMQA-VV--HNPDVVLMDISMPKM-GLVAIDRVL--R--ETKVLVLTMHDEIY-MHALHRAGAKGYLLKESSTDQLAQAI-RAINRGKTFF-P---DVLLQS--EVD-----GDN---TNVLAPLTRREREVFFLVI---A----TKDIAQLLDMSH--------KTAENHRGRILKKMQ---V-ENTAELI--RLAAR-GILE---
533	PWK89854.1	GLQGLRMYSIVLVDDHAIVREGFKRLIE-PD---AECRCADDAVEV-IN--HRPDLVALDLSLPDG-GLPLIEHLR--S--STRIVVLSMHDGEY-VSEALRRGASGYVTKGVAPEELVAGL-RAVMVGGNYL-S---SDLRQR----------SEA---LDPVSRLTAREREVFLLLA---A----PKQVAAELGVGQ--------KTIYIHRASLMSKLG---A-GSELDLY--RMATE-GLLPHGH
534	TDJ71807.1	PMQNGGMITIYLVDDQAMIRAAFRSLLS-AR---GDNADARKAIAE-IE--LRPDVVLLDITMPNL-GIDAIPMIH--S--RSKIVMATNHEGEF-VDQALRAGADGYLSKDSDPDELALAI-EAVHRGDPFV-S---PKVSAG--KVRG----GQS---SSGLSSLTPREREVFQLLA---T----NKEVARELGVSL--------GTAKKHRENLQRKLK---C-QSASELT--RLAIR-GLLST--
535	OGU26765.1	------MIRIFIADDHVLIREGFKKLLR-KD---GEAQTAAEILDQ-IV--SECDILVLDLGLPDR-GLEVLREVK--L--HLCVLILSMFPEDF-ALRALKAGADGYLSKDSAANELARAI-RRIASGKKYI-S---ENLSQD--K-------EIP---VMMHEALSDREFQILQMIA---S----ISAIASQLNLSV--------STVNTHRAHILEKMN---M-HTNAELM--RYVIE-KLV----
536	RMG54404.1	-----MTTRVLLVDDHDIVREGVGLLLQ-GRL--ALLSTAEEALDF-VR--EPVDVVFLDLRLPGM-GEEAVRRLL--R--ELRILMLSGTASGL-PRRVLNDGAVGYLTKGSGIDEMIKAV-QTVMTGGRYI-S---QEVAAD--S-------GSA---SEMASQLSNRELQILRLLA---E----PKEIASQLNLSP--------QTVSTYKKRLNQKLN---T-RTTVDLL--RVAME-GLIEQPG
537	RKZ83773.1	---MKPTITILVVDDHPIVRAGCRQLIQ-PS----EAETGEEGYRL-FQ--NYPDMVLLDITLPGI-GLEVLRKMR--R--NAKILMFSMHEDPF-ASRAMQAGAKGYITKNNAADHLVEAI-EKVLAGKTYL-S---PDTAQQ----------GAE---TSALSDLSRRELEILRLLG---E----MTEISEVLGISY--------KTVANNLTQIKSKLD---I-SKTAELM--RFAIG-GLSS---
538	RTL56038.1	GSVTNKVIRIVLADDHAVVRTGYRRLLE-PG---AEFPDGEAVYQW-LK--NTADVLILDLSMPGR-GLETLLRLR--G--GLAVLIFTMHDAAM-VSQALQAGATGYVTKSSHPDVLVAAV-RSAALGVAVF-S---DDVA-G----------RQT---VSPPSKLSLREFEIFRLLA---Q----VAEIADRLCLSE--------KTIFNYQTTIRQKTG---L-NSVLDMH--KYASR-RLIPP--
539	TXT25631.1	ESVDRKPIAVLLVDDHPVVCDGYRRLLE-PD---AEAGNGETGYVQ-YK--HEPDVVVLDLSMPGI-GLETIRRIR--D--GARILIFSMHSSEM-VRHALQAGATGYLTKQGGMGQMVQAV-REVARGATFI-G---AGNSIG--NQ------AAP---DDPLQVLSSREFQLFKLMA---E----ISEIAATLSISP--------KTVGVHHTNIMKKLG---L-HNLSQIV--RLAIR-SVIEP--
540	WP_142251309.1	----MAGNEVFILEDDLTMRAMLRIVLE-G-Y--VFFADGGALLAR-L--R--PACILLDLCLPAE-GLDVLGELRN-S--PTPVLIVSGQGDIT-AVRALHLGAADFVEKPFNAGDLIARIEDAGASADTGS-------------------PAADG---FKTSWRLTKREQEVLDHLL---A----SKVIGRKLNLSP--------RTIEDHRASIMRKAG---V-KTIAQLA--IAAFEATRSNRTV
541	RYE50188.1	IFEAPSRGTVLVVDDDRTVCENLCAILE-G-F--EGVNSSEGLFEL-V--T--PACIVLDLQMPGM-GLEILGELSR-P--KVPVIMMSGHGDIA-AVEAMKLGASDFIVKPFMAASLIARIDAVVDAASASP---------------------HVD---LASKHGLTPREQEVLNQIT---R----NKEAGRTLGISP--------RTVEVHRAHVMSKLG---A-RNTADLM--RIILSHVQAKNKR
542	WP_152539802.1	SFQPGPAREIFIVDDDSSVCDALKLLLG-G-F--RVFRDAESFLEA-L--H--PLCVVMDVQMPGY-GLEVLRILKA-H--EAPVFMMSGRSDIM-AVEAMKTGAYDFIEKPFAAGMMIERIRAAVAAQTARD-C---GR------------VDIPQ---FAEARLLTARERDVLSLIA---K----NKEAGRRLGISP--------RTIEVHRARIMDKLG---A-KNAADLM--RIVLMNAGPKTRG
543	WP_157138873.1	SDPPQTVPLIHVVDDDCLIRDGLRHLLE-G-H--ADYGSGEDFLSA-Y--P--ADCLLLDARLPGM-GLDVLQGVRS-G--TMPVVMITGHGDIM-AVDAMKAGASDFLEKPVTRRRLMDCVDAAVKASRQLN-T---SE------------TERSV---AARVARLTQRQGDILALIL---A----NKNIAVDMGISQ--------RTVENHRASIMKKMQ---A-RSLAELV--RIVTSAGPEPAQE
544	KAF0136255.1	RTEAVRSGDLFIVDDDAAVRDSLCLVFE-G-Y--TSFSDGTALLMA-L--Q--PDAVLLDFCLPGS-GLELLRQIAM-R--DGPVVMMSGRADIM-AVAVIQAGAADLVEKPVDADKVLRQMGQALATYARRS-A---ERSDP---------V-ALG---PGGASLLTPRERDVLQELV---R----NKEAGRSLGISP--------RTIEVHRARIMEKLG---A-RNAADLV--RVIYDERRHDAR-
545	SFO59884.1	MVEQSSRGEIFVVDDDPAVRDTLSMVLK-G-Y--ICFADGAALLSV-A--N--PAAILLDVHIPGK-GLDILKELHG-D--PAPIFMISGQGDIM-AVGAIKSGALDFIEKPFRGSEIVGRLDEAIGAYARRQ-A---ENASP---------KFSLH---FPGREPLTRREREVLEQFA---A----NKEAGRTLGISP--------RTIEDHRANIMKKLG---A-RNAADLI--RIVMTAAQRAS--
546	WP_151983257.1	--MTDHAKLIHVVDDDAAVLDALGIILR-G-Y--QGFESGDAFVRA-I--H--PDCLLLDVHMPGR-GLDILRVLEQ-R--PAPVIVITGQGDIM-AVQAVKLGALDFLEKPFDVDRLIERVRQAIDGAPA---------------------DSQSG---FAGDDRLSEREAEVLAQVV---G----DKEAAIALGISP--------RTVEAHRKSIMAKLG---A-RTLADLL--RIVYSKRR-----
547	WP_132960988.1	QQVSVGGNHVIVVDDDKNLLIALRRTLS-G-W--DCFLSIAEFETR-IP-P--PGILLLDMEFPGE-GLELQARMTA-G--RRPIVFMTGRDEVL-AVQAIRGGALDYLVKPFAEETLLDVVARAIRLEADQQ---------LE-------RTECAL---EESFDSLSTREKEVMAHVV---A----NKQIAGELSLAE--------ITVKVYRSRMMQKMK---A-SSVAALV--SLHERLRRR----
548	WP_133636225.1	TNQATSEPRVYVVEDDDSVRRSLGRLLM-G-Y--ACHESAESMLTT-LK-N--TGCALLDIGLPDM-GVQLQALLAT-S--ALAVIFLTGNGELA-AVNGMKHGAVDYLIKPASEETLLPVVREALRRSACTL---------AR-------LAAQRV---CEAMARLTRRELEVLEHVV---G----NKQIAADLGIAE--------KTVKVHRSRVMAKMR---V-RSVAELA--RQCQMLGIVGPHL
549	TME33903.1	---MNESAIVYVVDDDESVRSALLRLLK-G-Y--RAFASAQALLAE-QP-D--LVVVLTDLRMPGI-GIELAEKLSA-P--PPPIVFLSAHGDVA-SVKAMKDGAVDFLEKPVQEEDLFDALERAVTRSREES---------LR-------RRGVDL---TQNFAKLTPRERQVFALVI---S----NKEVAWELGISE--------KTIKVHRARVVEKMG---A-RSLPDLV--RMAGRLGIPSDRP
550	RPH41668.1	MSTEGARGVVHLVDDDEAIRVALTRLFT-G-Y--HAYGSAGAFLIA-TT-E--DGCLVLDLHMPGP-GLALHDALRQ-G--TVPTVFLTGRGDIS-SVRALKAGASDFLTKPVRSEVLLEAVRAALEADAPRR---------AA-------RERREA---RTRFGSLDARERTVLRRVV---E----TKQIAWELGVSE--------RTVKADRASVMRKMG---A-TTLPELV--RLSEGLSPDGE--
551	TLD46642.1	------MRTVFLVDDDPGVRRSLSRVLR-G-F--RGYESAEAFLAR-PT-T--RGCIVLDVTMPGL-GLALQRRLSE-G--QMPIVFLTGYGDIT-SVRAIKAGAADFLTKPVASATLVAAVRAAIEQDSVAR---------QT-------EDEAEL---AQRFGSLTAREREVLSALV---G----NKQIAADLGVVE--------QTVKFHRARIMERMG---A-RTVAELM--HMVAKLGSTRAAQ
552	WP_146907013.1	-----MKPVVFIVDDDPSVRKALGRILS-G-L--VAFASGGEFLEC-FP-D--PGCLVLDLEMPGL-GLELQHTLVE-G--NLPVLFLSGRGSIT-SVCAMKDGAVDFLTKPVDAEALLAAVKLAIARDQATR---------EA-------SDERRI---ERRLATLTPREREVLPYVL---T----SKQIASDLNIVE--------KTVKVHRSRIMHKLE---T-KSVAELV--RLAGRAGILPPNA
553	WP_075083213.1	MNDLSLEPVVYLVDDDLSVLRANRRLLR-G-W--REFNSADEFLEI-AA-E--LGCLILDYAMPDR-GLQLLQELRN-G--RIPAIMLTAHADWL-AVSAMKQGAIDFLAKPCPPDVLLSSVRAAVDRQLRTY---------QD-------DLEIQF---RDRLKSLTPREHEVIKLVS---T----NKQVATELGIVE--------KTVKVHRGRVMRKLE---L-SSVAEMV--QSLNRLRQFEDAD
554	WP_139082778.1	-----MTPLVHLIDDDEAVLRATVRLLR-G-Y--AGYATAELFLKG-HP-S--PGCVVLDLGLPDM-GLIVQDI----G--VYPVIILTGTADVG-TVQAMKKGPVEFLTKPFLAEDLLEAVRVALERDAVMR---------LD-------RDREVA---LKRLSLLTPREREVLAGVV---A----NKQIAWLLGMSE--------KTVKVHRGRVMDKLE---A-RSVPDLL--RTLRDAGVDPGTT
555	PYP79876.1	DDLRVVTPTLLLVDDDESVRRGLRRLLS-G-Y--ETFANATELLAR-DL-S--PGCLILDVHLPDL-GLDLHALLRS-G--DKATVFVTGHDDVA-SVRAMRGGAIDFLTKPIDEAVLISAVERALARDRRER---------SD-------VAEDVL---RRRADRLTPREREVCALVA---S----NKQIAAVLGTSE--------KTVKVHRARVMTKLE---A-SSVPDLV--RVADRLGLRYRDM
556	WP_158272598.1	--MHVAQGTVHIVDDEPEVRDGLSRLLR-G-W--ITYPTGRDFLER-ID-T--PGCVLLDMGMPGM-GAEVHERLRS-G--TMPVVFLTGCGTVV-GIHAMTHGAFHFLEKPIDEEALLPVISSAVERDRRLR---------AE-------KAADQI---RRSLECLSPREREVLEHVV---E----NKQIAGEMNIQI--------KTVKVHRGRVMAKMQ---V-RSVAQLV--RAYDRFGARST--
557	WP_081440717.1	P--LEPTKLIHIVDDEDSVRAATAFLLE-G-Y--RTWQRGTHFLAA-A--N--LGCVIMDLRMPEM-GIEVQRRLNE-E--YFPIIMLTGHGDIS-TVTAMKMGAVDFLVKPFERETLLRAVENCWMLFQDTG---------AR-------RQRVRA---GAMVEKLTPRERDVLSGLT---M----NKHIALQLGISP--------RTVEIHRANLMSKLE---T-RSLSDAL--RVAFAAGIGRQLD
558	WP_066661850.1	D--AIPADPVYLVDDDTDLRHELADALE-G-Y--QGFDSGEAFLAV-Q--D--PGCVVLDLTMPGM-GMQVHTALVD-S--RHVVVMLTGTGSIT-AVAALRTGVVDFVEKPVQLDTLKECIEIAQVRRMAVA---------AT-------REKDAA---RARFAPLTPREMDVVYGMM---M----AKMTARRLDLSF--------RTVESYRANLMVKLG---V-RTLAEVV--RMAIEAEITPTGP
559	OQW48852.1	-------MHVYIVDDEPELLTSLAILLR-G-H--AGFATAGAFLSV-A--D--LGCVLLDLHLPDL-GLQVQTRLNE-E--GHPVVLLTGAGDVD-AVAAMRAGALDFIRKPYRAAELHEALERADAALEL-A---------RE-------RRRAKR---LVALERLSLREREVLAALA---H----SKTVAYDLGISV--------RTVEMHRANILKKLD---V-PNIGAAL--LMAQAGNMLNLQ-
560	WP_063688764.1	P--DTPTAHAYVVDDDAALRAELADTLV-G-L--RTFPDGRAFLHE-Q--M--EGCVVLDVNMPGL-GREVQDELRR-G--HHQIVMLTGAATVL-AVEALHAGAADFIEKPMRPATLRQAVMRALERLRQDQ---------RA-------RGRAAA---QRCLERLSDRERDVLAGLV---L----NKIIAYRLGLST--------RTVETYRAHLMDKLE---V-SSLSDAV--RLALEAGLEPKGA
561	WP_097065201.1	-----MIRAVYIVDDDAGIREELSELLA-D-V--QAFDSGEALLKA-S--T--SGCVILDLNLPGE-GIAVQQRLRE-G--DHQVIMLTGEGDVT-AVQAMQAGASDFLLKPFAVRSLLASLEAAFGRLAEEQ---------HA-------QSALQA---QAALARLSPRERDVLRELI---N----NKVIAFTLGLST--------RTVEMYRGNLMEKLG---V-RSLPDAM--RLALAAGFATVEQ
562	WP_139750961.1	-MTSPSCPPLYLVDDDEAVLDSLRFMLE-DER--FSFSDGERFLAE-V--L--PACLILDCRMPGL-GPEVQQRLKA-Q--PIAILFLTGHGEVL-AVESLKLGAVDFLQKPVQLAPLLAAIARAEQATLSAA--------------------TFAH---LAAFERLTPREHQLLLLIA---R----NQQIAQDLCISV--------RTVEVCRASLMKRLE---V-NSLAELM--LCYAAVNGQP---
563	WP_062332636.1	-MTDTLNPIVRVVDDDVRVRESEAFILR-G-W--QEFESAADFLEK-D--P--PGCLVLDIRMPGM-GLELQEVLRR-K--TVPILFLTGHGDIS-AVMALKRGAADFVRKPMNPDDLQSAVRRLVDWHVRLC---------LR-------MKKQEL---LRLHDSLTDKEKIICRMVA---R----SKQIAIDLSISE--------QTVKTHRSNLTHKLG---L-RSAVELA--DFLRQIDEPIETT
564	WP_013261984.1	------MATVVVVDDDDALREAVVASLQ-G-L--EGFASASAFLDR-YANS--PRCAVMDVRMPGL-GLEALRRLRE-G--SLPVVFVTGHGDVM-AVSAMKLGAVDFLQKPFREQKLIDLVQAMLASTASVQ-S---AESGQD-------APRQAL---DEQLKKLTQREREVFLLVA---D----SKQIAGVMGISE--------KTVEEYRRRIFEKLE---V-KSAPMLA--SLATEMRMLKLLQ
565	WP_025280534.1	--MPTHKPHIHLVDDDPDVRAGVSLLLK--DF--RAFADAQAVLDF-V--P--PGCLILDVRLPDM-GLTLQRRLKE-D--HMPIVFITGHGDIM-AVRALSEGALDFLEKPFSDQALIEGVRHALERDAEQR---------AG-------AQEAHL---QARLDSLTPRERDVLEGLL---D----NKLIARDLDVSV--------RTVEIHRSNLMQKMG---A-KSASHLA--RLALACSEYQHRL
566	WP_139081367.1	--MP--DLPIYIVDDDDAHRRSLTLLLN-GYR--RSFPSAEAFLPW-A--S--EGVLLLDQILPGL-GLGLLRRLRD-D--TMPVVMITGRGDVF-AVRAVRAGALDVLEKPFDRSRLIEVLREIERHLPPPR---------AT-------GQPGPA---RKRLLALTPRERDVLNLLV---A----NKAIAHDLGISP--------RTVEVHRAHIMDKVG---A-RNLSSLL--QIALEAGVGQ---
567	WP_163457656.1	-MTHNPEGTVHLVDDDEGTRTAIARLLR-G-Y--QAYAGAEAVLE--L--P--PSCLLLDVRMPGL-GLQAQTLLQD-R--RLPIVFLTGHGDIM-SVTAMRAGAEDFLTKPVSAETLQPALDRALARSRQAL---------AS-------GTDRDI---ARRLASLTPREREVCELLR---R----NKQIADALGMAE--------QTVKIHRRHVLEKFG---V-RSAVEAA--TLLERLDAGQRPQ
568	RTL54474.1	ISPPSVTPVVYVVDDDDGVRTSLRWLIE-G-Y--LAFRNGQEFLDG-Y--P--PGCLLLDVRMPAM-GFELLEKIQG-G--AFPVLFLTGHGTIM-SVKAMKQGAFDFIEKPFNDQDLIDRIQVAANQSMDAY---------RR-------KKEDKT---SNSLASLSPREREVVDHLI---A----SKVIAYELGISK--------KTVEVHRANIREKLK---V-ASVAQLV--KLVLDSGASQGVE
569	5XSO	NSVMTTKGHIYVIDDDAAMRDSLNFLLD-G-F--TLFDDAQAFLDA-L--G--FGCVVSDVRMPGL-GIELLKRMKA-Q--PFPILIMTGHGDVL-AVEAMKLGAVDFLEKPFEDDRLTAMIESAIRQAEPAA---------KS-------EAVQDI---AARVASLSPRERQVMEGLI---A----NKLIAREYDISP--------RTIEVYRANVMTKMQ---A-NSLSELV--RLAMRAGMLND--
570	WP_129210379.1	-----MQRRLAIIDDDAAVRDALLWLLE-G-F--DGYDSAEAFLGA-G--V--YQCVVLDLRLTGM-GIMLLESLAE-A--VPPVIMLTAHGDVH-AVAALKLGAFDFLEKPFDNARLLALVEAGIKKDDDAR---------GK-------HRRSRV---EAALASLTEREKQVMALVL---A----NKQIADTLAISM--------KTVEVHRARVFDKMG---V-KSAVELA--NLVAVLGDETASR
571	WP_125974672.1	------MKTVYLLDDDIAVRDSLGLLLL-G-Y--HAFEGGEAFLAA-I--A--EGVVLLDVRMPGL-GPEVFKRLYE-G--ELIVLFLSGHGDIM-AVQAIRQGAFDFLEKPCSEKRLLERIDDALEVAIGRQ---------SV-------RGNQLL---EKRLASITPREREVMDWIL---Q----NKQIADEMQIAI--------RTVEVHRANVFAKMG---V-RSALDLS--QLLKGA-------
572	WP_131310984.1	---GTGDIAVHVVDDDPAIRDSLAWLLT-G-L--TVWASGEDFLAA-W--A--RGCVVLDVRMGGL-GLDVLARLAA-G--LLPVIVLTGHGDVL-AVRSLKHGAFDFMEKPFDPAELTARVRAALDLETRRH---------AD-------HLQRDL---HARLDSLSPREREVMELML---G----NKQIADEIGIAL--------RTVELHRARILEKFA---V-RSAVELA--GRLAEVRRDERR-
573	WP_142903815.1	ATKAIARGTVFIVDDDTAVLNAIDLFLR-G-L--QIFADAASFLEV-F--P--PQCLLLDVRMPEI-GLALLKTLKA-S--STPVIMLTGHGDVM-AVRAIKLGAYDFFQKPFNDNDLLGCIHKALERDGQTT---------LP-------GDMADV---RRRLQELTPRERQVLDGVV---A----TKVIAAELGLSS--------RTVDVYRSSMMRKMK---T-KSPVELL--SLLTGYKIGEYEE
574	TAG01108.1	--MSIHPGIVYIVDDDEAFRDSVAWLLQ-G-Y--RLFPDAESLLKE-I--P--PRCIVLDVRMPTM-GPEAQEALKA-E--DVPVIFVTAHADVI-AVNAIKRGAFDFLEKPFAESDLLKRIEEALSFASETA---------AQ-------QTHATI---QTRLTSLSEREKQVLDAVV---T----NKTIAYDLDISI--------KTVEAHRARVMEKME---A-NSLAHLI--RMVALTGG-----
575	WP_115672535.1	MIDNNDQPLVLIVDDDEAMRRSMAFLFS-G-L--QIFASAAELLEA-L--A--PGALVLDVRMPGM-GLELQRHLTD-G--LLPILIVTGHGDVM-AVEALKAGAFDFIEKPFKEQLLLDAVAAAIRFSRENL---------TR-------GARRSI---KGRLARLGRREWEVMERVL---A----NKVIAYELDLSI--------KTIEVYRASVMTKME---A-RSLAELA--LMVSSVAGGWTE-
576	WP_114279830.1	-MTSAPAGTVYVVDDDPAIREAIAVLAR-H-L--REFDSALAFLEA-Y--P--PACLVTDVCLPGM-GLELQQALAE-D--GLPVIVVSGHGDIM-AVEMMRRGALDFIEKPFRNHVLLARIREALERDAERW---------RR-------QRAAGA---ALRLARLTPRETEVAHHLA---R----NKQVARAFALSP--------RTVEAHRASILRKLE---V-RSVAGLA--TLLLAAGAGAA-A
577	WP_013031809.1	MNSESHPAIVFVVDDDEAVRDSLRWVIE-G-F--KTYPSAGEFLKK-L--P--SGCLVLDVRMPEM-GLQLQKLLSE-N--PLPVIFISAHGSVD-AVGALHGGAIDFLMKPFDNQILLERIERSIKLDRKRR---------ET-------RQQEEI---AQRVAQLTSRERQVMELIV---K----NKVVAIELGIST--------KTVEIHRARVMEKLE---A-KNLADLI--HLARFLEDTNVES
578	PIE23292.1	MTGEQLTGTVFVVDDDQAIRDSLERLLR-G-L--ECFDSAQAFLAR-F--P--PGALVIDVRMPGM-GLDVQKKLLD-G--ETPVIIVTGHGDVM-AVEALKRGAMDFVEKPFRPQVLLDTIRQALEEDRLLR---------DA-------KHRLDI---ASRFKLLTVREREVVDRVV---N----NKGVAAELGVSP--------QAIDARRARAMRKLQ---V-GTVPELV--QLFVKAQYAGVI-
579	CDH46374.1	LLRMSKPPTVFIIDDDPAVRDALGLLLR-G-L--DTFASAAEFLAA-D--A--PGCVVLDVRMPGM-GLELQKQLQT-G--RIPIIFMTGHGDVM-AIRAMKAGAFDFIEKPFQGEMLRARIHEALELDSRER---------RR-------QTLADA---AARMARLSPREREVLDRVA---M----NKVIAAELGISL--------STVEIHRKRVMEKVQ---A-ESLSDLI--RMLALLNNTG---
580	WP_011629570.1	DHYSESDATVFVVDDDHAVRESICDLMR-G-L--RGFSDAWTFLEA-V--E--RGCVVLDVRMPGL-GLGLQKALNA-G--ELPVIIVTGHGDAT-AITAMKHGAVDFLCKPFRGAELLRKVREALDEDAERR---------ES-------QRRVLI---RERLARLNPGERAVLEAVV---E----NKVIARELHVSL--------STVEARRRRIREKLG---T-GNLSVLV--RMVDSERVGG---
581	WP_162560016.1	---MQCEGTVVVVDDDRDIRESMQWLVE-G-L--RAFKSAEDFLAH-P--A--ASCLLLDVRMPGM-GLSLLRQLQV-R--HLPVIMLTAHGDIM-AVQAVKSGAFDFIEKPL-PEQILERVRDALRASEETR---------VR-------DVATTF---NKLFNQLTEREQGILVRVV---Q----NKKIGTDLAISE--------RTVEKHRESILKKMH---T-RSFAQVI--RDFSLYRSGG---
582	GBD35916.1	---MPEEGCVYVVDDDPAVGDSLRFMLG-G-L--EVFSSAPEFLQR-Y--P--PSCLVLDVRMPGM-GLELQEEMKQ-G--AIPVIILTAHGEVA-AARAFKNGALDFLEKPCSDQQLLDAVNKALRTDRQWR---------QE-------RQASQI---AACLERLTERERDVLRLIV---A----SREISQRFGLQS--------KTVESHRMNILRKMQ---A-RNVADLV--RQITQVAQSPWFP
583	TVS10091.1	TARNAEQGTVLIVDDDSAVRDGLRMLID-G-F--ETFACGQALLDW-T--T--PACILLDLHMPDM-GLEVQRILQA-N--EIPIIFLTANGDVA-AVEAIRNGAMNFLEKPFTRLELLGLIRQAISRHREAL---------RR-------RKQQQI---SERIAKLTRRELEIARLVA---E----NKVIAVELGISE--------RTVEVHRSRAMKKLE---L-RQLADLV--RLEHMLGPS----
584	WP_012969973.1	---MTPEPVVYVIDDDPNFRQMLGWLFE-A-I--QEFGSAQDFLAK-L--T--CGCLILDLRMPDM-GLALLETLRS-W--LLPVIVVSAHGEIT-AVRSLHLGAIDFLEKPVNHQRLLERVRAALEANLEFR---------RV-------FGSRQL---AERLASLTPREREVMEALV---Q----NKVIAADLGASI--------RTIESHRANLMHKLG---V-RSLPGLV--QLKLYLSNTNPFA
585	TCO37192.1	DAAVEAAPIVFVVDDEEHMGTALRRLFV-G-L--EVYATGEAFLAR-P--L--PGCVVLDVGMPGM-GLEVQARLHE-A--DLPVIFLTGAAEVV-AVTAMRAGAADFVEKPFDNEDLLRRVQAAIARQAALR---------EA-------ALRREF---ARRLATLTPREGEVLEWIV---A----SKEIARALGGSH--------RTIEIHRGRIMEKTA---A-ASLADLI--RMRLLVGAPAPAR
586	PWB47719.1	---MKPDPTVFIVDDDAGMRSALYRLVR-G-M--ESFASALEFLAV-Y--S--PGCLLLDVQMPRM-GLELQRRLKL-R--DIPIIFLTAYGNVA-AVGAMKLGALDFLEKPFDNEELLDRLRQAIQMDAAAR---------LK-------RRRSQI---SQRLAQLTPREHEIMDMLV---A----NKAIAGLLGLSV--------RTVETHRANIMDKMR---A-GSLSELV--RMDLDFKAAKHDN
587	WP_046859361.1	--MQSVEQTVYIVDDEEPVRKALRFLTK-G-I--ESFATGQAFLDS-L--R--PGCLLLDVCMPDM-GLELQEALRE-D--EIPVIVLTGHADVT-AVRAMKGGASDFVEKPFDGEELLARIHQCLSGEAKRR---------RT-------IEWKQA---AERLARLTRREREVMEGLV---A----NKQIAEELFISF--------RTVELHRSSIMAKFE---A-NSLSDVV--RIALLAESDEEFV
588	WP_114416695.1	-----MKACIWLLDDDAGIRDSLSWLLA-D-W--RSFAEPEAFLQE-IA-A--PGCLLLDIRMPGM-GLEVLEEVGV-A--GLPVIIITGHADVL-AVAALKAGAFDFVEKPFNDDQLLARINQAVRLHQSYL---------DR-------VKGEAQ---ERLWLTLTPREQEVMRQLV---Q----AREIAEALAISP--------KTVDVHRHHLLQKMQ---V-RSLAELI--HAGYRLGLLSQ--
589	OYW40834.1	-----MKPTVFVVDDDDAMRDALTQLLE-G-L--ESHADGPAFLAA-Y--P--TGCLLLDMAMPGM-GQQVQEALNA-G--VVPIVFLTGHGDIM-AVHAVQSGAVDFLEKPIQGSILIERVQRALQLDREWR---------LE-------RGSRAI---QQRFALLSPREREVMAQVV---S----CKEIAKKLDLSP--------RTVEVHRAHVMHKMG---V-STLAGLV--RLVAEQTADTA--
590	RPI47702.1	KIPD-DTQTICVVDDDEGFRDSLVWLLQ-G-H--ASFASGEGFLSH-W--P--PGCLLVDIRMPGM-GLELQVELER-G--GAPVIFITGHGDVM-AVSALRNGAFHFLEKPFNDESMLAIVEQALAVDRQRR---------RS-------QAHAEV---VARVEKLTPREREVMNCVI---A----NKVTADELGVSI--------KTVEAHRSQLMRKLE---V-DSTAALI--RLLLEPSAEPVDA
591	WP_163676761.1	GSPDPCVPTIHVVDDDEAIRHSLAFLLK-G-V--ECHPSAEAFLAA-R--P--PGCVVLDVRMPGM-GLELQALLNR-G--TLGIVFLSGHGDIM-AVQAMSDGAVHFLEKPCNDEVLLEQVERALNRSRDIC---------GR-------AAAQAV---QRRVDTLTQREKDVMALVV---Q----NKVIAFELDISI--------KTVEVHRAHVMEKMQ---A-DSVADLT--RMLMATA------
592	WP_013300511.1	------MTTIAIIDDDQGLRRALVALLE-N-R--VSYESGEAFLDE-V--D--IDLAVLDLRLPGL-GIKVLERLR--P--SFPVVMMSANGDIT-AVDAIKLGATDFIEKPFTPEDLESLIDRVLGDEELRD---------GT-------DAPPED---WPQLDALTPREREVALALN---E----NKEVARRLGCSP--------RTIEVHRARVFHKLG---V-SNIAGLV--RTVSGFDLPP---
593	WP_116236025.1	------MTKIILVDDDPAILDALGSRLE-G-Y--ETHEDAERFLDS-A--L--ADCIMLDIRMPKH-GMEVLERLQK-D--ALPVVMMTGHGDVL-AVAAIQKGAMDFLEKPFPDARLMDVVEKAAVRRETGR---------DE-------SRYADL---ATKAEQLTPREVEVFRELV---T----NKVIAYNLGCSP--------RTVEIHRARVMTKMG---A-QNLAEIV--RMAIQLGIQPEI-
594	WP_151118478.1	-MTMAPEGIVYIVDDDEAVRDSLVMLLE-G-H--SSFASAEAFLGA-V--P--PGCLLLDVNMPGT-GLGLLGEIGR-A--RLPVLMITGRGEVI-AVQAMKAGARDFLEKPLDPDTLFALVDQALAASAQAA---------QA-------EEESKA---QASLDRLTPRERSVFDRLA---E----NKQVAAELNISP--------RTIEIHRAKLMEKLR---V-TSVSELI--GLSARIDS-----
595	OIP11389.1	SEPKSAAPIVYVVDDEPAVRDSLRLLFQ-G-L--QGFPDAASFLAQ-P--G--PACLVSDLRMPMT-GIDLLEALQK-G--RIPAVMISGHGDVL-AVRALKSGAIDFIEKPFDDQELLDAVNGALKNAQRSP---------GI-------EPDAEC---GRHVDQLTPREKEVLQLVV---S----NKLIARALDIST--------RTVEAHRAHLMEKLE---V-GSLAELV--RLALQCGIAGVPE
596	WP_068437021.1	---MTAAPEIHVVDDDPAVRDSLRMLLE-G-H--KVYADAESFIAA-G--G--PGCVVADVRMPGL-GLDLLRILQD-D--DLPLIVITGHADVM-AVQALKEGASDFIEKPFDDAIFLAAVNKALLGSQRAW---------VE-------RRRDGI---EARANSLTPREYEVMILVA---Q----NKAAAAELGISV--------RTVEIHRARVMEKMA---A-DSLSVLV--RMVLELEESGRLV
597	WP_130452718.1	PQEAAPRERVFIVDDDDELRASLEWLLE-G-I--RSFNSAADFLAE-F--P--VACLVTDVRMPGL-GLRLQEILRD-G--KIPTIFVSAHGSIM-SVQALQAGALTFLEKPYEPQQLVDLVQDGLARARALH---------KT-------AHEARL---TALIDALTPREREVLSFVL---E----SKVIAFALGIST--------RTVDVHRARIREKTG---A-ASITHLV--RDLLQAGLEPEHV
598	WP_165094065.1	--MTGSGVSVVVVEDDDDVAESLEALLG-G-Y--FRYASAEALLAA-P--P--ADCLLIDMKLPGL-GLELLETLRA-G--TTPAIFVTGHGDVL-AVRSLRAGARDFIEKPYDDVDLIARIEAAMREA---S---------DA-------DPEAVY---LRRFKGLTPREREVMIEVV---A----NKVIAHRLGLSP--------KTVEVHRARVMEKTG---A-ANLSHLV--RLALKAGFDPEGD
599	CDA44354.1	--MTTSNPIIRIVDDEAVVRKALKFLLE-G-W--EAYEKGSEFLIE-D--P--IGCLILDVAMPEM-GLELYRRLRE-N--EVPVIFLTGHGDVM-AVQAMKDGAIDFIQKPINEERLLSAVAKAVRYDESHR---------GW-------TISEEE---KKRYQTLTAREKQILSLIA---K----NKEVSERLGLSP--------RTIEVHRQKGLHKLG---V-QTVSELV--RLLSHIEENALS-
600	WP_120176840.1	SRLPDADALVRIVDDDTVLTDALAFMLQ-G-W--QTYPNAAAFLAG-D--P--PGVLILDHQMPGM-GAELQFELER-G--QLPIVFLTAHGDVL-AVQTLRRGAYHFLQKPVDPEALLTTIAEAAEADRRRR---------GA-------IPDREA---KEKLAALTARERQVIELLG---K----NKQIAERLALSV--------RTVEVYRASAYRKLG---V-RSVAEIA--RILQALEP-----
601	TVQ90009.1	-------MDVWIVDDDPEVRAATSALLR-G-F--GTFASGEALLES-Q--L--AAVILLDLRMEGL-GLETLSRLRE-G--EHSVMVVTGRADVS-AVEAMRLGAADLIEKPFSPQVLIEKVQEIARRSRHRV---------EE-------SETDEL---RERFTALTPREAEVLQGML---K----NKVIAYDLNIST--------RTVEVHRANVMRKTG---F-DSLAQLV--RAWVVVHPDAPIE
602	WP_140048071.1	TVSSPATGTVHIVDDDAAIRESLSLVLA-G-H--HCWEDGCGFLAA-A--A--PACAILDVRMPLI-GLAVQREVVA-R--PIAVIILTGHADVS-AVRTLRAGAVNFLEKPVETSALLQAVTDALATIDPGG---------GS-------DHAAQA---RRKLALLSPRELEVLRGLA---A----NKSIAIDLGISH--------RTVEVYRANIMEKLD---A-ASLSEVL--YVAFAGHVLSTAS
603	WP_007184179.1	HHPATLTGTVFIVDDDASVRDSTALYLS-G-F--QLFACGEDFLSA-M--D--VGCVLLDLRMPGL-GIEVHQQLLR-R--ELPVIFLTAHGDVT-VRQCLKAGASDFIEKPVDHDMLIEAVNKALAQQASLA---------AD-------RDRSQK---QSRLSRLTPRESEVLRLLA---E----NRDVAVKLDISP--------RTVEVYKARLMEKLQ---T-RTLADLI--RVVFDEKQQ----
604	TMB76164.1	--MIPAAGTVFVVDDNAAVRASLRTLFG-G-L--ETYASGADFLAA-Y--S--PGCLVLDLKLRGE-GLDLLEQLPP-P--TLPVIVLTAYGSVA-SVRAMNAGAIDFVEKSMRPAQLLGCVRTALELAGRQH---------EV-------EAAQAI---VQRAARLTPREQQIAELLV---A----SKEIAASLGVSP--------RTVDSYRSRLLDKMH---V-ESTTELI--AALLRLRRVPPR-
605	EDP64638.1	----MSTPCAYVVDDIELNREMLVGLLG-D-I--RSFASAQQFLDA-L--P--PGCILLDIRMPGM-GLDLQKTLNE-H--VLPVVMITAHADVI-AIEAMRDGAYDFIEKPFDNQHLVDVVRRAFVDCEDRQ---------RV-------QVEDSV---RSCYGTLSARELQVLEAMV---A----NKQIAHDLGISQ--------RTVEVHRANVMEKMR---A-SSLAELV--RMSVRLNDSGERP
606	WP_014238396.1	LSIPPNAPTVYVVDDDAAIRDSLGLLLN-G-Y--QAFGSAEDYLAA-V--P--PGCLIADVRLPGM-GLSLQATLAE-G--QLPVIVISAHGDAT-ARTAFKAQAVDFLEKPIDDNQLFNAVATALALDTARR---------KE-------AATAEM---RDRLERLSRREREVMRLAA---A----NREIGEVLGISP--------RTVEVYKARMMEKLQ---A-RNLSELV--RIVVQFDNEVPPP
607	WP_038250066.1	---MTLGAVVYVVDDDAAIRDSLALLLE-G-L--QQFSSCYDFLSK-K--Y--PACILLDVCMPDM-GLELLLELKQ-R--RIPTIMMTAFADVL-AVQTMQNGAVDFIEKPIDSRVLLQSINRCLERQHITN---------AQ-------TANKAE---RKRLALLTCRERQVMDLLV---Q----NKQIATRLVISP--------RTVEVHRARIKEKLG---V-STLAGIV--RIALLHDDSTS--
608	WP_098738495.1	AAGSGATPVAFVVDDDEAVRDALALHLD-G-L--RCCASAAEFLET-A--P--PGCAILDIRMPGM-GLELQQEMIR-G--TLPVIVITGHGDVA-AVRAFRAGAVDFLQKPFDEDLLIERVQEAFARDLAAR---------SA-------EAEGEI---RRRLALLSPRELEVMEMVA---Q----NKTIATRLAIGI--------RTVETHRARVLEKME---A-RNAPELA--LMRMKLGERLE--
609	WP_045226253.1	---MKHDPTVFVIDDDDAVRDALKLSLS-G-Y--VCYANGENFLNG-Y--Q--PGCLLLDLCMPGM-GLAVQQELLQ-H--NLPIIFMTAYGSID-SVSAVKAGALDFLEKPVSAAVLIERIRQALELDAQQR---------AL-------QNGADI---RARYARLSPREREIMAFIA---E----SKQVAQLLGISP--------RTVDAHRARLMVKMR---A-SSLAELG--SLCAQCGSTPPLS
610	WP_086488598.1	---MKTEPVVFIVDDDEAIRESLSYLLE-D-F--SCYDSAQTFLEQ-F--Q--PGCLLLDIRLPKM-GLELLKKLVA-D--SLPIIMLSGHGDIM-AVRAIKDGAFDFLEKPFESSVLLERVQQAIARDLKLR---------QE-------SKEQEV---LERLAILTAREREVMVELI---K----NKSVARELNISY--------KTVEIHRGRIMEKMK---A-DGIVELV--RMAMLCGLLSESM
611	TVP83130.1	---MSDGPIVILVDDDAELRRSLSLVLG-G-Y--VTYPSAEALLQE-LV-C--LGCIVLDLRMPEM-GLELQEALHA-E--LLPVIFITAFGDVA-SVQALKGGAVDFLEKPFATESLLARIDEAVEVNGRLR---------AR-------VQGRET---QERVNELTPREREVLQHVT---A----NKEIARELDISP--------RTVEKYRARMMEKMQ---A-ESIAELC--QMSRDGEARGVGL
612	WP_096461460.1	-----MNPIVFLVDDDAAVRDALRGLLE-G-F--EAYDSATAFLQR-Y--P--PGCLILDVRMPGM-GAELQAELGA-R--RMPIIFLTGHGTIL-SVRAVKAGAVDFLEKPVNLDTLLARIREAIVVDTRER---------AV-------GAVAQA---RSKLARLSAREREIAVHVL---G----SKEIARALGISS--------RTVEVHRGRMMLKLG---A-LSVLELA--AIVQASGLDLSSP
613	SBT10262.1	---MAAKDTVFVIDDDSAIRNLLARMLE-G-I--ECFESGEDFLQV-C--W--RSCAIVDMNLPGL-GTQIQAELAR-D--LLPIVFLTGHGDIM-SVRAIKAGASDFLSKPVSSAALLASVEAALNESERLN---------SR-------IGDVDA---AVRLASLTEREQDVLRLAV---E----NKVIARELGISH--------RTVEIHKARIMQKTG---A-TTLLELA--RLYDSSIETSN--
614	WP_151603453.1	-----MKATVFLVDDDAAVLRGLEKIVE-G-F--KTFESAELLLQS-C--P--AGCVVLDMRMPAM-GLQAQAELKR-G--LMPVIFLTGHGDVM-SVRAMKAGAYDFLEKPVAADTLLARVRGALKLDEYRW---------LR-------QSEDAA---QVRLSLLTSREEGVLALLL---S----NKEVARQLGLSP--------RTVEIHRKNILAKTG---T-SNLIELG--QLYYIADSV----
615	WP_091333663.1	---MTTEQTVFLVDDDPGMRDSLTLILE-G-Y--RSFASPAAFLAV-F--A--RGCLVLDLRLPDM-GLELQRELLE-G--LLPIIFLSAFGDVT-TVRAIQNGAIDFLEKPASTEQLLQRIAAALIEDHRRR---------TE-------AATHAI---RERFRQLTPREYEVLTLTT---G----NKDIARQLGISP--------RTVENHRARMMEKMG---A-ANLAELC--RMAAVCQVSPAQS
616	WP_153111506.1	-MSQATTPTVFIVDDDPAIRDSLSLLLE-G-H--ECHDSAESFLAA-G--E--PGCLILDVRMKQM-GPELHAELVR-G--QLPVIFLTAHGDIM-TVRAIKAGAKDFLTKPINGTELLERVEAALQSDQARH---------CQ-------QQTARE---RQRLQQLTQRENEVMMLAL---A----NKGIAKQLGISY--------RTVEIHRSRILQKTG---A-ANMLELA--QLAASWGLNNEAG
617	PHS56191.1	TIETKYPYSILFVEDEKAIRDNYVSYLK------EVYEAEDGEVAYNYK-T--PQILLIDINIPKI-GIDLLKKIRE-D--STKAIILTAFANTY-LLEAASLKLTKYLIKPINRKELNDALKLSISELLRFN---------TLSKSFIW-DLELNC---NNKLIRLTNKEKKVFVLFV---NKILSTNEIIYEVWNNE---NEGNSTGLKTIIKNLRKKLP---R-NSIENIF--GIGYKLNI-----
618	WP_091706919.1	-MGIEGDGAYGLVVTGEPVRADYVRLLG-G-M--DAFADSHSAAAA-LR-D--PVVAILEVE---H-GCELLRELRD-G--DLPVVLVSADRTAADVVAGLLVGADDYAAESMDADEFLARVRRLIDRTGRAP---------H-----------TAD---LRRLSALTDRERQVLGLLT---D----HKQVASELGISV--------KTVGTHVQNLLSKLG---L-HTRVEAV--ALAVRAGELGPSS
619	WP_051341204.1	VFEVMGQAIIHIIDDEAPVRAALHKALA-G-H--RSYESGEQFLEA--E-V--RDCVVADMYLPDM-GIALLETLSE-G--IAPVLVITGQATIL-AVRAMKAGAVDFLAKPFATRDLAEKVDTCLAIGRLRA---------AE-------RERQAA---AEKLSSLSEREIEVLGVVI---E----NRAISDILCISV--------KTVEAHRARIMEKTG---A-LSLIHLT--RLWDTAGRSASVG
620	WP_127002727.1	PMLLQTACLVHVVDGDLPTRSTLARALG-G-I--RVHSTGADALSV--L-G--SACLVIRNDLPDM-AQELMSEAAL-G--DLPVLVITEQGDVA-AVGAMKAGAVDCLAHPFQTATFLERVRACLASENPQA---------QQ-------RDRRDA---ARRLTLLSRRESEVLRLIV---E----SKTIAWELGISI--------KTVEVHRARIMEKTG---C-RSIVGLG--RLWEAAEMLRARS
621	WP_143511563.1	VSTHKEKAIIHVIDDDHGIRAALNRLLV-G-Y--KLYSSGTDFIEK--Y-D--PGCVILDLAMPGL-GEQVLHEITK-R--NLAVLILTGHATIT-AIKLVKAGALDLIEKPFDNEQLLNKLSKLLESAQAFF---------AK-------NILADY---QKRVSSLTPSERSVMELLL---T----SQEIANHLHNSK--------KTIDIHRARVMKKMD---A-TSLRDLL--EGWIRLGTADPAD
622	KAB2873523.1	GRRVTRAPAVYVVDDDQSTRDLFRLLLK-D-V--AIYALPSDFIAA-FD-P--PGCVVLDLLMPES-GVETLTRLRA-S--TVPVVMISGHGDLT-VVRCMKLGAVEFLEKPLNKELVLETIRYWTRWDTASH---------QV-------QQQKVT---LARLEKLSSRERQVLECVL---D----NKETARHLGVSP--------KAVELYRAKVMHKME---A-TNIVTLV--VQVAGCLKRD-GR
623	WP_137939669.1	DSGVGSHMSVLIVEDDSALRDALSTLLR-G-F--IAVGAGNDLLLI-EK-W--MACVLLDLNLPDI-GLEVLAAIRQ-R--KMPVVMMTAKGQIT-AVEAMKIGAMDFLEKPLEESVLLDRLNQAHQRYVAEA---------G----------KYAS---SGMMSRLTTREREILACLA---E----SKEVGQRLSISP--------RTVDVHRANILAKLE---A-KTVAAAV--QLHAKQSVGQ---
624	SLN35222.1	NGREEADFTVYLVDDDPDVRRALSRAIS-G-L--STFDRAEAFLQA-FD-P--PGCLILDYGLPGM-GLDLQAQVVD-G--PLPIIFITGHGGVE-AVQAIRGGAIDFLEKPFRQDRLIERIQAARGVAAEMA---------AA-------RAQSEL---TARLRRLTPREAEIVRHMLDTPA----SKEVGRHLDISP--------RTVDHHRARILEKLE---V-ASVIEIF--GLVAELPRDMVGD
625	TPG54872.1	ATTLPRPTIVYIVDDDAQVRSSTWFMLS-G-F--RVFAGGSDFLDA-LP-D--RGAVLLDLQMPDV-GFDVLQAIIA-E--AFPVIVVTGFGGVG-AVRAMKLGAVDFIEKPYVEDVLIGLIDSAMVVSRDAD---------EA-------NKRRAA---RRKLEQLTPREREVLELMV---A----NKLIAYRLQISN--------RTVEMHRASMMERLG---Q-TSFSAAI--RLAIAGGLDPLPA
626	WP_096612342.1	GTGPGMKGVVHIVDDDLSVRNSLYQLVTTH-M--RTFRSGDEFLGA-LP-D--RGIVLLDLDMPGM-GVEVLAILRA-R--DFIPLILTGYGDVT-TVSAMRLGAFDVIEKPFEIAALLRTLEQAMAKLERDR---------DV-------QDNRAA---REQIDKLSDREREVLLLLV---A----NKAVARELGVSP--------RTVEGHRASMMAKLE---I-ASLPEAM--RLAYAAGLIPLA-
627	WP_126820178.1	--MKKSKLPVYVVDDDAAVTNSLKSVLE-G-H--FCFASANEFLRS--Q-P--SGVLILDLKLPDI-GLEVQQRLVK-G--YLPIIIYSGTADID-TVSALKDGAYTVLQKPVAARQLIEVITEAAEHAEKVR---------QD-------IVSKKA---AEQVAKLSPRELSIALLTA---E----ATQIAEKLFISK--------RTAETHKSNIFKKLD---I-GSTALLI--RMLMLSEHLN---
628	WP_134764110.1	HGGRSMERVLGVIDDDLAVRESLTALFE-G-F--HAFSKPQHFLESESG-S--LDCLVVDLRLPGM-GVELQRHLSE-E--DFPVIVITAFGEVA-AVEALKLGAEDFIEKPFDDDVLVTAVENAITRAETIR---------ER-------TLQRRA---AERLATLSQREREILAQVA---A----SKVIAHNLGISR--------RTVEIHRTNIMRKVN---A-QNLVELV--GLAYQANYEPDEG
629	RTK98113.1	ATTHPPIPFVGIVDDDAELRAALRLLLE-G-H--ETWAEADACLAA-LH-P--RGCLLLDLRLPGM-GLSLQKALHE-G--ELPVILLSGHADTI-AVRAMHEGAFDVLQKPCEPAVLLATVADAIAEDAARR---------QR-------RAPEHA---RQRLAQLSERERAVFDGIV---A----NKCIAAELGLTE--------STIEVHRRNLMRKLG---A-GTLTELV--QLHVAANTDGPDP
630	WP_135511238.1	KPNLATGTIIYLIEDDPALREAGRDLFE-G-W--RDFFSAEAFLAA-PR-P--DVCLILDVLLPGL-GLTLLEKLRA-G--VVPAIMLTGLGDAT-AVAALKAGAADFIEKPAERTALIASIADAIKGAKEVR---------TQ-------AQLDKA---KARFRAFTTRETEVLTMML---E----NKNIAAGLSISQ--------RTVEGHRARLMHKCG---V-KSLPALM--ELYLLAHQTN---
631	WP_005431183.1	LLDPRLPPLVRIVDDDDRVRQSEAFVLR-G-F--REYSSAEDFLHF-DD-V--AGCIVLDIRMPGM-GLELQSELLR-G--SLPILFLTGHGDVM-AVDALKRGAADFIQKPVKAERLAALTHELVAWHQQYT---------QR-------LTQRHA---IEKLKALTPKELEVCRLAA---S----NKAIAKELGIAE--------QTVRIHRWSAAKKLG---G-SSAVAFS--RAIAAAESESDTD
632	TMJ54049.1	SATGGPRPTVFVVDDDRTVRDDMQELLH-G-Y--EAYASGEAFLAV-DR-P--KGCLVTDALMPGM-GIALLERLKA-N--GLPAIMITGHGDIM-AIQAMKAGAADFLEKPVRPDELLASIGRALERIRDSG---------KL-------AEWKTA---AERLARLTPRERDVLDLVV---R----NKIIAHDLGISQ--------RTVENHRAAVMKRTG---V-ASLPDLI--RLVMAAADRPPHS
633	WP_012695695.1	TLQTECLPVAHIVDDDEPFRQSLTFLLE-G-W--VEYDSAAAFLAA-PP-Y--AGCLILDIRMPRM-GLELYQELVR-G--TFPVLFMTGHGDVL-AVEAMKAGATDFLQKPFREQQLLTALESAHRHGQMRQ---------RL-------RDSQQA---QDRLDRLTPREYEIACLAA---A----NKRIAAQLGISE--------KTVHSHRLNLMDKTG---A-GNLADLV--RLVMSAAPEALSR
634	OHC83213.1	QGPKALVSRVHIVDDDPVIRRLLGGIVE-G-W--EVHDSAEGFLAA-FR-A--PGCVLLDMRMPGM-GLDCLREMKK-E--LLPVIMVTAHADVL-AVQAMKDGALDFLEKPVAVPRVLEVVRGAVERSLAEF---------GV-------RRIAKR---ERRLASLTPRERQVLDRIA---R----NKSVAKRLGISE--------KTVEVHRARVMSKLD---A-KSLAELI--RIVRGEEFSDPAP
635	WP_086438196.1	SEKRVTEYPVYLVDDDDDVRRSVGFMLK-G-Y--ESFENGTDFLKE-SR-M--PGCVLLDIQMPEM-GLEVQEEMRQ-G--PFPVVVMTGHGDIV-AVKAMKAGAIDFIEKPFAKEEMLGAISEAFDRLDHND---------AR-------RQHADA---QVLINALTPREYEVLEGLV---K----NKTIGYDLGISP--------RTVEIHRANVMKKLD---V-SNLSDLL--RIAFAADVGEVRP
636	APH59993.1	GGMMLPRPVIHVVDDDPAIRSSLAFLLE-G-M--MLYQDGQDFLARLFD-P--PACILTDLLMPEI-GLQLQAHLES-G--ELPLIMMTAHGQVS-AVRAMKAGAIDFLEKPFQDTQLLEAISRALITCIQRR---------RQ-------EEISAA---ASRLSILTQREQEVFDLLV---G----NKEIGRVLGISP--------RTVDVHRARVFHKLE---V-DTLPDLV--RLSLDSGRSGVQ-
637	WP_166936927.1	---MNTNPAICIVDDDGDIRTSLRVLLE-D-F--RDYASAVEFLD--AD-V--AACVIADLCMPEM-GLMLQREVAR-R--DLPVVFVSGHGEVL-AVKAMKAGAVDFLEKPVDVETLLASIRRAIGIGEDIR---------AR-------SAERTA---RRLLALLTPREQHVLDELV---A----NKTTAQKLGISP--------RTVEVYRAQIMNKLN---A-HSLSDMV--RIALAARRPSAGN
638	WP_086485541.1	---MGERRVVHLVDDDEAIRKSVGFTLR-G-F--QLYTSGVEFLQN-AD-E--TGCVLLDMHMPVI-GLQVQAAMAE-G--AMPVVVLTANGDVL-AVQAMKGGAVDFLAKPIEKASLLDAIERGFARIEHVD---------RR-------TAEAQA---REQIAALTPREQEVLEGMA---Q----NKTIAYDLGISS--------RTVEVHRASLMLKLG---V-QTQADAL--RIAFTAGMGKGAE
639	WP_135982834.1	---MPEKGIVHVVDDELPIRRSVAFVLQ-G-Y--KTWSSGAEFIRH-IK-R--RACVILDLHMPDI-GLGVQEWMNT-G--LLPVIILTGQGDIT-AVRATQNGALDFLEKPVSRHALLEVVERAFNQLEDLS---------TQ-------VDREHA---RRRLGVLTDREQEILDRLA---R----NKEIALMFGISP--------RTVEVHRANIMLKLR---V-PSFPDAL--RIAFLSELGEPEN
640	WP_083457779.1	------MKRVLVVEDDPHGAEAVARVVR-A-E--IRSTRADALAEL-DG-R--WIAVIIDVGLADG-GLELLADIRQ-W--DLPALVVTGQDSRL-ANRAQ-ALRAEFAFKPFGPDNVLRFVESAIARDPDAR---------VA---------QIDE---LATAWGLTPREREIVTLVV---A----RDGVMVILGVTE--------NTLKSQTRSLLHKAR---A-ASLEAVA--RAVLERAVGLPLA
641	WP_155165698.1	-----MNQLIRIVDDDESVRESLSMVLK-G-Y--KAWSNAKDFFRE-DF-M--PGCLLLDVMMPEM-GYEVQQILIE-S--FIPIIFISAYGEIG-VVRSMKLGAVDFLQKPLDPEKVLAAVAKAIKNFGQRP---------L--------EIEAEA---YRRYSSLTEKEKHILELID---I----SSAIAERLSLSK--------RTIENRRVLIYRKLQ---V-QSAEEMK--RILRAVES-RDET
642	WP_008865110.1	SENDPILPLIRIVDDDMDLLEGLAYMLE-G-W--KTYPTAESFLVL-DD-S--PGCLVLDYLMPKM-GVELQNRLKE-G--SHPILFLTAHADLM-AISVFRKGADNLLKKPVDPQELIDAISEGIRKDSAEQ---------T--------QGNEDL---NKRFQSLSMREKQVLALVK---E----NFEIAERLGLSE--------RTVESHRFHAYGKLG---L-KSKMTEQ--TQLKEILS----R
643	CDE46814.1	LEEMQDETLIRIVDDDLDLRKGLSFMLE-G-W--AAYPSARDFLTQ-DS-P--PGCLILDVQMAGM-GIELQHEMNR-G--TLPIIFLTGHGDIM-AVTAMIDGAANFIQKPPESGKLLAAIETCVLQSLKNA---------EG-------TSSAVL---RQRLSLLTRRELEIAELVA---A----SRQIAERLVISE--------RTVEVHRSSLHQKLR---M-QITASSL--SQILKNKF----P
644	RHH07285.1	LETVKELSLVRVVDDDLAHCSAMSFMLE-G-W--AAYNSAKEFLIN-DK-P--PGCLILDVNMPEM-GLELQEHLNQ-G--TVPIIFLTSYGDIM-AVNALHSGAADFLQKPVKSEKLLASVEKAATASVTLA---------EP----L--VMSEEA---KQKLSLITEREIQILKLTS---L----SRAVGERLGISD--------RTVESHRASAGKKLQ---L-HTKEEIL--QLIDLANG----T
645	WP_165648113.1	AAAEKESALVRIIDDEIDVREALALMLR-G-W--KTYPNARAFLIE-DD-V--PGCLVLDVRMPLM-GLELQNEMLR-G--MLPTIFLTGHADIV-AVSSLKRGAVDFLIKPVNDEILLESIAAAVHCDFLRR---------AG-------VAGEGV---RERLRLLSARELDVLGYFL---N----DEQVADKLSLSE--------RTVEGHRARIYRKFG---I-HTAKELA--LLMPDIKA-VWQR
646	WP_005431975.1	MKKPLQPPLIRIIDDDAQALEAVDFMLK-G-Y--VAYSSAAEFLVD-DI-P--PGCLLSDIRMPDM-GTELFDELLN-N--PHPVLFMTAFGDIS-AVTAMKKGAVDYLVKPVAAEKLFAGVVNALKIDRKRR---------EG-------LVGPFW---SDRWASLTDREREVVKLVA---K----SRQIAIELDISQ--------RTVEVHRASGLKKLQ---I-QTPAQAA--LVLSEIED-QNRT
647	WP_016474450.1	MLKPEHQPLIRVIDDEEGVRTALSFMLT-G-F--KTYESAQTFLVD-DT-P--PGCIIADVRMPGM-GIELFDELRA-S--PVPLLFLSGHGDIM-AVSAVLHGAVDFVTKPVVPKRLLSAVANALDKDRHAR---------AG-------WGVTNA---SARWNILTDREQEIVNLII---A----NREVADDLHISV--------RTVEGHRATAFKKLG---V-KTPEEAA--NLKKQAEG-ELSP
648	WP_167071185.1	---MASSLPIYVLDDDANMLGMIARLVE-G-Y--TSFASATAFIDK-LE-D--FGCLLLDIGMPAP-GLEILSALSQ-Q--AWPVIMVSGTTDVD-AVEAFRRGAIQFLRKPFRRAELEHILSEAIDIGLKRL---------AE-------HERQ-----RAGKISLTGREREVLCAIA---R----TKKIAWSLGLSS--------RTIDMHRGNVLKKLA---A-RNATQAV--ALARELKL-IE--
649	WP_157029280.1	REGASMYPIVHLVDDDPDVLRALSRALW-G-Y--VPSSSGEEFLEV-YQ-P--AGCVILDLMMPGK-GMDVQAELAR-G--VPPIIYITGMVEIC-AVEIMKSGAVDLLTKPVELDLLIEAVSQGLARDARIR---------NL-------LSRAVA---RARLESLSSREREVLQYVS---N----NAVVAEALGITV--------RTVKVHREHIRFKLE---V-RTTPELI--HLLTEGGF-SSMP
650	WP_119738315.1	---MNNAPTVFIVDDDPAILKALERLLR-G-Y--RDFQSAEEFLAG-HD-P--PGCIVLDMIMPNV-GLALQQALRA-G--DRFIVFMTGLSDIA-SVRAMKDGAVDFLSKPFSDNMFLAAVRDAIAKDCIAR---------EI-------FAEKSI---RDRIAMLTPREYEVLQHII---S----NKQIAADLGTVE--------KTIKVHRARVMEKMQ---V-ASLAELV--CVTMRIGL-PHSG
651	WP_082597430.1	PVRGTRDPIINIVEDDVSMRESLIDLFQ-N-L--TAFASPEEFLER-AE-L--PGCIVLDVRLPGL-GLDLQEHLER-G--ILPIVFMTGFGDIM-SVRAMKAGAIDFLTKPFRDQDMLDSVLAAIEQDSVRR---------KK-------MCDDRF---SSRMDTLSPRERDVLEAVV---E----NKQIAYKLGISE--------ITVKLHRASMMKKME---V-TSVAELV--RANERVSR-HRAL
652	WP_165211768.1	-MEKPATATIGLVDDDEGMLRALGRLLR-G-Y--RAFDSPDRFLME-HT-H--LNCVVLDVSMPGC-GLELQEYLNR-G--PLPIIFLSGEGNII-SVRAMKAGAVTFLVKPVEEHVLLESITTALEQNDSNQ---------SE-------RKEDSL---RRRMERLTAREREVLEHVI---S----NKLIAADLGLSI--------QTVKVHRMQVTKKLE---I-PSVAGLV--SAANRLGV-VPAA
653	WP_101684061.1	KRVSAMAGTVVVVDDDESIRKALSRLLQ-G-F--RTVCSAEECLPA-LA-L--PTCVVADLMLPGI-GHELLKLL---P--HVPFIMLTGYADVQ-TVETMLAGAIDLFEKPVPEDRLVMAVSHALELAEQRG---------IE-------RDIAEL---DAKMLRLTNREREVMAMVT---T----NKEIANFLGIVE--------KTVKVHRSHIMNKLE---V-GSLAELV--RCADKLGI-TYTP
654	WP_133190423.1	TSVASNTAIVFVVDDDEHVRNALSRLLR-G-Y--HAFDCASAFFQG-AL-T--PACLLLDLKLPDL-GIELQRRL---D--VVPIVFISAHGDLT-AVEAMKAGATDFLEKPVDASVLLDATQRALERARRLF---------DE-------RERDEV---QRRVDTLTRREREVMALVV---T----NKVVADTLGAAE--------KTIKIHRARMMAKME---V-RTLPDLV--RLVAMADL-EAPE
655	WP_158760675.1	--MSEVSPVVFVVDDDEHVRQAFARLLR-G-H--ETVGSAGELLAH-PL-K--PTCILLDLALPDA-GLDIQRAL---G--IASIVFVSAHGDMT-AIEAMRAGALDFLEKPVDEQLLLSAVARGLEHGIKVF---------EQ-------HTRSEI---NLRMARLTRREQEVMTLVA---D----NKQIANTLGIAE--------RTIKIYRGRMMQKMH---V-RSVPELV--RCLMQLDI-DVSQ
656	WP_074290461.1	--MTESIPLVALVDDDESVCRALARVVR-G-Y--EVYHSASEFLEH-VR-R--PGCLVLDVHLPDL-GLQVQRALAE-R--VLPIVFISGDGDAS-IVMAIRGGADDFLTKPISETALLDAIGRAVVHSTIVR---------AQ-------TAEQAV---LERIGHLTVREQEVLRGIL---T----NKQIAGELGIAE--------KTVKVHRAHVMSKLG---A-HSVAHLF--QLAHRAGM-AAVA
657	PZN02939.1	---MNPRKTVYVVDDDESFRNAVARLLR-D-Y--LLFDSAEALLRA-D--L--ADCLLLDVRMAGT-GLELQAEMQR-M--MVPIVFVTAHADTT-AVAAIKAGAEDFLIKPVSSEELLAAVERAIARSEAIR---------LD-------AESASK---LGRYQRLTRREREVLNALV---R----NKQIAAELGTTE--------RTIKAHRARVMHKLE---V-QSVAELV--VLTESIRK-LPAC
658	RZL88883.1	LRADAEVATVRFIDADALFRRGVKRILC-G-Y--ADYGSVGEFLLA-GL-S--PGCVLLDIRLPGP-GLDLQEMLRT-P--PLPVVVLTGKATVE-TVRAMKAGAVDFLLKPVDGRALLSAVGKAVIKDARER---------EV-------REGSAL---QAKYATLSPREREVLAMLV---E----NKQIGAQIGAAE--------RTVKAHRAHLMVKMG---V-RSVAALV--RVADRLNE-RHPA
659	WP_121584061.1	-----MTALICIIDDDDSFRTAIARLLQ-G-Y--TQFATADDFLVE-VK-G--PDCVLLDISLPGL-GPALQERLVE-G--SFPIIFVTGFGDVT-TVRAIKAGAEDVLTKPVSEQALMDGIKSALAHLHRDR---------SN-------REWRGA---HALLETLTPREREVFECVV---R----NKQAGRELGITE--------RTIKAHRQRIFEKLH---A-RTVADLV--SLAERLDL-LSHQ
660	WP_115646080.1	---MAAAPVIHIVDDDESMRDALGRLLG-D-F--RQYASAGDFLLS-WP-M--PGCVILDIRMPGP-GLDLQRSLSR-E--APPIIFLTGFGDIT-TVQAMRRGAVDFLTKPVEKETLLNAISNALEGDAERR---------EH-------RHHQEA---RDRLSSLTPREHAVFERVI---A----NKQIADSLRMCE--------RTVKAHRARVMEKMA---V-RTVAELV--QVAVHLEA-EEHE
661	PYL17508.1	GRVGGATELVCVVDDDQSVRRGLRRLFK-E-Y--ETFASAEDYLAR-EI-F--PICLVLDVRMPGL-GLELQKELES-G--CEQIVFITGHNDVT-CTEAMKNGAVDFLMKPFDSEELIEAVKRALERGKEHL---------RK-------RGQRDA---RALIDKLTPREFEVLRFVI---I----NKQIAAEMDTAE--------KTIKVHRGRVMHKLG---A-TSVPDLV--RISQRAGI-SPAR
662	PYM78700.1	AVATGPDSVVYVVDDDESIRRSLARNMR-G-L--ETFSSAQAFLAH-DL-P--VACLVLDVRLPGA-GLDLQTALLE-N--AMPTIFITGFGNVM-SVQAMKGGAIDFLQKPFDENELLSAVERALARGRQAR---------AE-------RAELII---QRRFDTLTRREREVLELVV---A----NKQIAFNLGAAE--------KTVKIHRGRVMHKMQ---V-ESVADLV--RMTQRIGI-EPSK
663	WP_085753821.1	IVPERSEAAVHVVDDDESLRNAIRRVLQ-G-F--RTYGSAGEFLLD-RP-D--RGCLLLDVRMPGP-GLDLQESLAR-G--VLPIIFLTGNGDLM-CVQAMRGGAVDFLSKPAPRDVLLGAVQRAMRRGVELL---------AE-------RDQQQV---QSRYETLTSREREVLAGVV---R----NKTIAFELGSAE--------RTIKAHRARLMEKMH---C-KSVAELV--HVTEQLQL-MPQV
664	OUU43167.1	MSSDSTLKKLTIVEDDIDLGKAMVMLFR-G-F--VIFSSAEEFLDQ-IKKK--LECFLIDVRLPNM-GLELFERMKT-K--CQPVIFLTGHGDIM-GVSAIKNGAFDFITKPIKTEELLKRIEDAMDFSKELQ---------KE-------RTFQQF---EARLETLTVKETEILGIII---R----NKQISEKLDNSI--------RTVELHRARILKKMN---A-SNAIELT--RDYERYSQ-LNDY
665	WP_058530528.1	-MMNRNVLRVYLVEDDASISRALVALFE-K-I--CSFSDPAAFLEE-FE-S--NGCILLDIRLPNM-GLELYQKMKK----TLPVIFITAHGDIM-AVKAMKLGAFDFISKPFNNQILLQAVQRSFS----LI---------PL-------ANISQF---KTNLLTLTPREKEVLEYII---K----NKEISYMLDIAL--------STVEIHRSNLMKKLK---I-KNLSELI--HYYLMAKE-AAAN
666	WP_083235487.1	LAERCAKGRIVLIDDHEEVLQALTNLLS-G-Y--DGYPSAIAYLAW-LK-F--PSCILSDMRLPGL-GLELLGLLGG-R--DMPLILMSGASGIE-AVQGFRTGAVDFLVKPVETDELLGAVTKALAISAQAH---------DR-------RARNDI---AERLASLTPREETVAARVA---Q----NAQIAAALCISL--------RSVKRIRQSAALKLG---A-TSTAELV--LKFTDGSR-RL--
667	KFB70035.1	SDKPAIEQTVFVIDDDEAVRDSLGMLLR-G-L--QLFKSARAFLKR-FS-R--SGCLILDIRMPVM-GLDLQDELYK-R--RIPIVFLTGHGDIM-AVRALKKGAFDFIEKPHDEQRLVLATCHALRADAEQR---------CG----IA-LHSPDL---AERLALLSVREREVLEHIL---Q----TRAIAEELCVSV--------KTVEFHRSRIREKLH---V-NSLAELF--RLFMTNGE-QGLR
668	OJX07324.1	ECTGTPPGTACIVEDDDALADALQFLFA-G-L--RRFDCAESFLEF-VA-P--PSCVLLDVRMRQI-GVELFDRLCE-G--AVPVLFLTGHGDIM-AVEALKKGAFDFFEKPFNDNRLADRVGEALRCSQTRI---------RR-------SSHAEH---RARLARLSARERDVMALVL---M----NKLIADELGISM--------RTVEVHRSSLFAKME---V-RSAVELA--RLLAHDDD-PER-
669	WP_068465199.1	----MNEARVDVIDDDATLRDALTFLAT-N-V--STFASAEAFLDV-FT-P--RGCVLTDIRMDGM-GLELFSRLNE-G--RLPCIVLTGHVDVM-AVEALKKGARDFIEKPFDANELVDKLILAMADDLERA---------PH-------DAERKH---AARMVTLSEREQQVMQLLV---E----NKVIADDLAIAV--------RTVEVHRARIFKKMG---V-RCAVDLV--KLLAAMDE-IPGL
670	WP_084801655.1	--MITSPATIYVVDDDEQIRSSLETLCQ-G-I--RLFASIDELAIE-DF-F--PSCLVLDVRFPGTPGLDLQRTLHE-G--SIPIVFISAVSDVI-SVEAMKRGAVDFLPKPFREQEFLDAVRVGIEFDRKRL---------ER-------EHAREA---RRRVEGLTARERDILPLVA---D----AKQIAVRLNVSE--------VTVKVNRARMMRKLE---L-RSPVEVV--RLVDSMRT-DVTT
671	WP_166820295.1	PSETTEQPTVFVVDDEDAMRKSLCWLFE-Q-L--RAFADAFEFLEF-YD-P--PGCLVLDVRMPGM-GLELQEKLQA-R--KIPIILLTGYGDVM-AVRGMKAGAVDFLEKPASDEVLLEHVHRALELDRQNR---------KA-------QAAQAI---IKRLKSLTPRETEVMEYVV---E----SKAIAEELKISF--------KTVEAHRARIMKKME---A-QGVPQLI--HMRRQVPD-EEL-
672	WP_084717999.1	GPQAGDVPVVLVVDDDPDIRASLTDMFD-G-M--QVYASTAALLGD-TL-P--PSCLVLDLRLPGS-GLELQTQLAR-G--DIPIIFITGHADVT-SVRAMKAGALDFLPKPFREQELLDAVSDALRRDGERR---------HG-------QREDVV---RDLARHLTARETDVLRGVA---R----NKQIAYELGITE--------VTVKMHRSSAGRKLK---S-VSVADMV--RKIELLDL-----
673	WP_092860222.1	-RDRPPDRVAVVVEDDADARAAIDSLLR-G-I--RLFASAAELLAG-PM-P--AACLVADVVMPGL-GLELQARLAE-R--IVPIVFVTGYADVM-AVRAVQAGALDMLVKPFRDQALLDAVEQAFARHRELR---------EA-------ESADDL---RARLASLTPREREVMRRVA---Q----NKQIAAEFEIAE--------ITVKVHRASMLRKMQ---A-RTVAELV--RMAAALER-DGD-
674	WP_168078138.1	------MATVLLVEDDHIIRAALMRSLT-RGHTVHAVGTALDALRRV--A-DTPDLIVLDLGLPDLDGADALRMLRGI-AD-VPIIIATARDDEAEIVRLLKAGADDYMVKPFTSAHLDARLTSVLRRAGRASR---EPAVIDAG-ALRVDLGQRQAYLD-DQPLTLTRKEFDLLAYLAARPGRVVSRRELLEEVWR-Q-P-S-VEDQTIDVHLYWLRRKLGESAA-KPKYLHTVRGVGFKFMAPD---
675	WP_121159681.1	------MATVLLVEDDHVVRGAMLRSLA-RGHAVHAVGTALDALRRV--A-ETPDLVVLDLGLPDLDGADALRMLRGI-TD-VPIIIATARDDEQSVVRLLRAGADDYMVKPFTGAHLDARITTVLRRAGRASR--VAPAVHEVG-GLRVDVGERSALLD-GVPLALTRKEFDVLAYLAARPGRVVSRRELLEEVWR-Q-P-S-VEDQTIDVHLYWLRRKLGESAA-KPRYLRTVRGVGFRLVVPD---
676	WP_107262887.1	------MATVLLVEDDHVVRGAMLRSLA-RGHAVHAVGTALDALRRV--A-ETPDLVVLDLGLPDLDGADALRMLRGI-TD-VPIIIATARDDEQAIVRLLRAGADDYMVKPFTGAHLDARITTVLRRVGRASR--VEPAVHSVG-GLRIDVGERSALLD-GVPLALTRKEFDLLAYLAARPGRVVSRRELLEEVWR-Q-P-S-VEDQTIDVHLYWLRRKMGESAA-KPRYLRTVRGVGFRLVVPD---
677	WP_173033509.1	------MATVLLVEDDHVVRGAMLRSLA-RGHAVHAVGTALDALRRV--S-ETPDLVVLDLGLPDLDGADALRMLRGI-TD-IPIIIATARDDEQAIVRLLRAGADDYMVKPFTGAHLDARITSVLRRAGRASR--VQPAVHEVG-GLKVDVGERSAHLD-GVPLALTRKEFDLLAYLAARPGRVVSRRELLEEVWR-Q-P-S-VEDQTIDVHLYWLRRKLGESAA-KPRYLRTVRGVGFRLVAPD---
678	WP_173075350.1	------MATVLLVEDDHVVRGAMLRSLA-RGHAVHAVGTALDALRRV--S-ETPDLVVLDLGLPDLDGADALRMLRGI-TD-IPIIIATARDDEQAIVRLLRAGADDYMVKPFTGAHLDARITSVLRRAGRASR--VQPAVHEVG-GLKVDVGERSAQLD-GVPLALTRKEFDLLAYLAARPGRVVSRRELLEEVWR-Q-P-S-VEDQTIDVHLYWLRRKLGESAA-KPRYLRTVRGVGFRLVAPD---
679	WP_173160665.1	------MATVLLVEDDHVVRGAMLRSLA-RGHAVHAVGTALDALRRV--S-ETPDLVVLDLGLPDLDGADALRMLRGI-TD-IPIIIATARDDEQAIVRLLRAGADDYMVKPFTGAHLDARITSVLRRAGRASR--VQPAVHEVG-GLKVDVGERSAHLD-GVPLALTRKEFDLLAYLAARPGRVVSRRELLEEVWR-Q-P-S-VEDQTIDVHLYWLRRKLGESAA-KPRYLRTVRGVGFRLVAPD---
680	WP_109948218.1	------MATVLLVEDDHVVRGAMLRSLS-RGHAVHAVGSALDALRRV--A-ETPDLVVLDLGLPDLDGSDALRMLRGI-TD-VPIIIATARDDEQSVVRLLRAGADDYMVKPFTGAHLDARITTVLRRVGRASR--VQPAVHTVG-GLRVDVGERSAVLD-GEPLALTRKEFDLLAYLAARPGRVVSRRELLEEVWR-Q-P-S-VEDQTIDVHLYWLRRKMGETAA-KPRYLRTVRGVGFRLVAPD---
681	WP_088962822.1	------MATVLLVEDDHVVRGAMLRSLS-RGHAVHAVGTALDALRRV--A-ETPDLVVLDLGLPDLDGSDALRMLRGI-TD-VPIIIATARDDEQSVVRLLRAGADDYMVKPFTGAHLDARITTVLRRVGRASR--VQPAVHTVG-GLRVDVGERSAVLD-GEPLALTRKEFDLLAYLAARPGRVVSRRELLEEVWR-Q-P-S-VEDQTIDVHLYWLRRKMGESAA-KPRYLRTVRGVGFRLVAPD---
682	WP_117669353.1	------MATVLLVEDDHVVRGAMLRSLA-RGHAVHAVGTALDALRRV--A-ETPDLVVLDLGLPDLDGSDALRMLRGI-TD-VPIIIATARDDEQSVVRLLRAGADDYMVKPFTGAHLDARITTVLRRAGRASR--VQPAVHTVG-GLRVDVGERSAQLD-GMPLALTRKEFDLLAYLAARPGRVVSRRELLEEVWR-Q-P-S-VEDQTIDVHLYWLRRKMGESAA-KPRYLRTVRGVGFRLVAPD---
683	WP_088990407.1	------MASVLLVEDDHVVRGAMLRSLT-RGHAVHAVGTALDALRRV--A-ETPDLVVLDLGLPDLDGSDALRMLRGI-TD-VPIIIATARDDEQSVVKLLRAGADDYMVKPFTGAHLDARITTVLRRAGRASR--VQPAVHSVG-GLRVDVGERSALLD-GEPLALTRKEFDLLAYLAARPGRVVSRRELLEEVWR-Q-P-S-VEDQTIDVHLYWLRRKMGESAA-KPRYLRTVRGVGFRLVAPD---
684	WP_091191576.1	------MATVLLVEDDHVVRGAMLRSLT-RGHAVHAVGTALDALRRV--A-ETPDLVVLDLGLPDLDGSDALRMLRGI-TD-VPIIIATARDDEQSVVRLLRAGADDYMVKPFTGAHLDARITTVLRRAGRASR--VQPAVHTVG-GLRVDVGERSAVLD-GQPLALTRKEFDLLAYLAARPGRVVSRRELLEEVWR-Q-P-S-VEDQTIDVHLYWLRRKMGESAA-KPRYLRTVRGVGFRLVVPD---
685	WP_043962905.1	------MATVLLVEDDHVVRGAMLRSLA-RGHAVHAVGTALDALRRV--A-QTPDLVVLDLGLPDLDGSDALRMLRGI-TD-VPIIIATARDDEQSVVRLLRAGADDYMVKPFTGAHLDARITTVLRRAGRASR--VQPAVHTVG-GLRVDVGERSALLD-GVPLALTRKEFDLLAYLAARPGRVVSRRELLEEVWR-Q-P-S-VEDQTIDVHLYWLRRKMGESAA-KPRYLRTVRGVGFRLVAPD---
686	WP_091656356.1	------MATVLLVEDDHVVRGAMLRSLT-RGHAVHAVGTALDALRRV--A-ETPDLVVLDLGLPDLDGSDALRMLRGI-TD-VPIIIATARDDEQSVVRLLRAGADDYMVKPFTGAHLDARITTVLRRAGRASR--VQPAVHTVG-GLRVDVGERSAALD-GEPLALTRKEFDLLAYLAARPGRVVSRRELLEEVWR-Q-P-S-VEDQTIDVHLYWLRRKMGESAA-KPRYLRTVRGVGFRLVAPD---
687	WP_091310046.1	------MASVLLVEDDHVVRGAMLRSLT-RGHAVHAVGTALDALRRV--A-ETPDLVVLDLGLPDLDGSDALRMLRGI-TD-VPIIIATARDDEQSVVRLLRAGADDYMVKPFTGAHLDARITTVLRRAGRASR--VQPAVHTVG-GLRVDVGERSAVLD-GEPLALTRKEFDLLAYLAARPGRVVSRRELLEEVWR-Q-P-S-VEDQTIDVHLYWLRRKMGESAA-KPRYLRTVRGVGFRLVAPD---
688	WP_130334167.1	------MATVLLVEDDHVVRGAMLRSLT-RGHAVHAVGTALDALRRV--A-ETPDLVVLDLGLPDLDGSDALRMLRGI-TD-VPIIIATARDDEQSVVRLLRAGADDYMVKPFTGAHLDARITTVLRRAGRASR--VQPAVHTVG-GLRVDVGERSALLD-GEPLALTRKEFDLLAYLAARPGRVVSRRELLEEVWR-Q-P-S-VEDQTIDVHLYWLRRKMGESAA-KPRFLRTVRGVGFRLVAPD---
689	SCG75977.1	---------MLLVEDDHVVRGAMLRSLT-RGHAVHAVGTALDALRRV--A-ETPDLVVLDLGLPDLDGSDALRMLRGI-TD-VPIIIATARDDEQSVVRLLRAGADDYMVKPFTGAHLDARITTVLRRAGRASR--VQPAVHTVG-GLRVDVGERSALLD-GEPLALTRKEFDLLAYLAARPGRVVSRRELLEEVWR-Q-P-S-VEDQTIDVHLYWLRRKMGESAA-KPRYLRTVRGVGFRLVAPD---
690	WP_089015169.1	------MATVLLVEDDHVVRGAMLRSLT-RGHAVHAVGTALDALRRV--A-ETPDLVVLDLGLPDLDGSDALRMLRGI-TD-VPIIIATARDDEQSVVRLLRAGADDYMVKPFTGAHLDARITTVLRRAGRASR--VQPAVHTVG-GLRVDVGERSALLD-GEPLALTRKEFDLLAYLAARPGRVVSRRELLEEVWR-Q-P-S-VEDQTIDVHLYWLRRKMGESAA-KPRYLRTVRGVGFRLVAPD---
691	WP_123243391.1	------MATVLLVEDDHVVRGAMLRSLT-RGHAVHAVGTALDALRRV--A-ETPDLVVLDLGLPDLDGSDALRMLRGI-TD-VPIIIATARDDEQSVVRLLRAGADDYMVKPFTGAHLDARITTVLRRAGRASR--VQPAVHTVG-GLRVDVGERSAVLD-GEPLALTRKEFDLLAYLAARPGRVVSRRELLEEVWR-Q-P-S-VEDQTIDVHLYWLRRKMGESAA-KPRYLRTVRGVGFRLVAPD---
692	WP_155332820.1	------MATVLLVEDDHVVRGAMLRSLA-RGHAVHAVGTALDALRRV--A-ETPDLVVLDLGLPDLDGSDALRMLRGI-TD-VPIIIATARDDEQSVVRLLRAGADDYMVKPFTGAHLDARITTVLRRAGRASR--VQPAVHEVG-GLRVDVGERSAHLD-GEPLALTRKEFDLLAYLAARPGRVVSRRELLEEVWR-Q-P-S-VEDQTIDVHLYWLRRKMGESAA-KPRYLRTVRGVGFRLVPPD---
693	WP_120328747.1	------MATVLLVEDDHVVRGAMLRSLA-RGHAVHAVGTALDALRRV--A-ETPDLVVLDLGLPDLDGSDALRMLRGI-TD-VPIIIATARDDEQSVVRLLRAGADDYMVKPFTGAHLDARITTVLRRVGRASR--VQPAVHVVG-GLRVDVGERTAHLD-GVPLALTRKEFDLLAYLAARPGRVVSRRELLEEVWR-Q-P-S-VEDQTIDVHLYWLRRKMGESAA-KPRYLRTVRGVGFRLVAPD---
694	WP_088994906.1	------MATVLLVEDDHVVRGAMLRSLA-RGHAVHAVGTALDALRRV--A-ETPDLVVLDLGLPDLDGSDALRMLRGI-TD-VPIIIATARDDEQSVVRLLRAGADDYMVKPFTGAHLDARITTVLRRAGRASR--VQPAVHVVG-GLRVDVGERSAHLD-GEPLALTRKEFDLLAYLAARPGRVVSRRELLEEVWR-Q-P-S-VEDQTIDVHLYWLRRKMGESAA-KPRYLRTVRGVGFRLVAPD---
695	WP_120777481.1	------MATVLLVEDDHVVRGAMLRSLA-RGHAVHAVGTALDALRRV--A-ETPDLVVLDLGLPDLDGSDALRMLRGI-TD-VPIIIATARDDEQSVVRLLRAGADDYMVKPFTGAHLDARITTVLRRAGRASR--VQPAVHVVG-GLRVDVGERSAHLD-GEPLALTRKEFDLLAYLAARPGRVVSRRELLEEVWR-Q-P-S-VEDQTIDVHLYWLRRKMGESAA-KPRYLRTVRGVGFRLVAPD---
696	WP_121395409.1	------MATVLLVEDDHVVRGAMLRSLA-RGHAVHAVGTALDALRRV--A-ETPDLVVLDLGLPDLDGSDALRMLRGI-TD-VPIIIATARDDEQSVVRLLRAGADDYMVKPFTGAHLDARITTVLRRAGRASR--VQPAVHSVS-GLRVDVGERSAHLD-GEPLALTRKEFDLLAYLAARPGRVVSRRELLEEVWR-Q-P-S-VEDQTIDVHLYWLRRKMGESAA-KPRYLRTVRGVGFRLVAPD---
697	WP_145775970.1	------MATVLLVEDDHVVRGAMLRSLT-RGHAVHAVGTALDALRRV--A-ETPDLVVLDLGLPDLDGSDALRMLRGI-TD-VPVIVATARDDEQSVVRLLRAGADDYMVKPFTGAHLDARITTVLRRAGRASR--VRPAVHAVG-GLRVDVGERSATLD-GVPLALTRKEFDLLAYLAARPGRVVSRRELLEEVWR-Q-P-S-VEDQTIDVHLYWLRRKMGESAA-KPRYLRTVRGVGFRLVAPD---
698	WP_132402158.1	------MATVLLVEDDHVVRGAMLRSLA-RGHAVHAVGTALDALRRV--A-ETPDLVVLDLGLPDLDGSDALRMLRGI-TD-VPIIIATARDDEQSVVRLLRAGADDYMVKPFTGAHLDARITTVLRRAGRASR--VQPAVHTVG-GLRVDVGERSALLD-GVPLALTRKEFDLLAYLAARPGRVVSRRELLEEVWR-Q-P-S-VEDQTIDVHLYWLRRKMGESAA-KPRYLRTVRGVGFRLVAPD---
699	WP_036375151.1	------MATVLLVEDDHVVRGAMLRSLA-RGHAVHAVGTALEALRRV--A-QAPDLVVLDLGLPDLDGSDALRMLRGI-TD-VPIIIATARDDEQSVVRLLRAGADDYMVKPFTGAHLDARITTVLRRAGRASR--VQPAVHTVG-GLRVDVGERSALLD-GVPLALTRKEFDLLAYLAARPGRVVSRRELLEEVWR-Q-P-S-VEDQTIDVHLYWLRRKMGESAA-KPRYLRTVRGVGFRLVAPD---
700	EEP74481.1	---------MLLVEDDHVVRGAMLRSLA-RGHAVHAVGTALEALRRV--A-QAPDLVVLDLGLPDLDGSDALRMLRGI-TD-VPIIIATARDDEQSVVRLLRAGADDYMVKPFTGAHLDARITTVLRRAGRASR--VQPAVHTVG-GLRVDVGERSALLD-GVPLALTRKEFDLLAYLAARPGRVVSRRELLEEVWR-Q-P-S-VEDQTIDVHLYWLRRKMGESAA-KPRYLRTVRGVGFRLVAPD---
701	WP_053653468.1	------MASVLLVEDDHVVRGAMLRSLA-RGHAVHAVGTALDALRRV--A-ETPDLVVLDLGLPDLDGSDALRMLRGI-TD-IPIIIATARDDEQSVVKLLRAGADDYMVKPFTGAHLDARITTVLRRAGRASR--VQPAVHVVG-GLRVDVGERSAVLD-GEPLALTRKEFDLLAYLAARPGRVVSRRELLEEVWR-Q-P-S-VEDQTIDVHLYWLRRKMGESAA-KPRYLRTVRGVGFRLVAPD---
702	WP_076470229.1	------MATVLLVEDDHVVRGAMLRSLA-RGHAVHAVGTALDALRRV--A-ETPDLVVLDLGLPDLDGSDALRMLRGI-TD-VPIIIATARDDEQSVVRLLRAGADDYMVKPFTGAHLDARITTVLRRAGRASR--VQPAVHEVG-GLRMDVGERSAHLD-GEPLALTRKEFDLLAYLAARPGRVVSRRELLEEVWR-Q-P-S-VEDQTIDVHLYWLRRKMGESAA-KPRYLRTVRGVGFRLVAPD---
703	WP_091341430.1	------MATVILVEDDHVVRGAILRSLT-RGHAVHAVGTALDALRRV--A-ETPDLVVLDLGLPDLDGSDALRMLRGI-TD-VPIIIATARDDEQSVVRLLRAGADDYMVKPFTGAHLDARITSVLRRAGRASR--AQPAVHSVG-GLRVDVGERSAVLD-GEPLALTRKEFDLLAYLAARPGRVVSRRELLEEVWR-Q-P-S-VEDQTIDVHLYWLRRKMGESAA-KPRYLRTVRGVGFRLVAPD---
704	WP_132180074.1	------MATVLLVEDDHVVRGAMLRSLT-RGHAVHAVGTALDALRRV--A-EAPDLVVLDLGLPDLDGSDALRMLRGI-TD-VPVIIATARDDEQSVVRLLRAGADDYMVKPFTGAHLDARITTVLRRAGRASR--VPPAAHTVG-GLRVDVGERSAVLD-GEPLALTRKEFDLLAYLAARPGRVVSRRELLEEVWR-Q-P-S-VEDQTIDVHLYWLRRKMGESAA-KPRYLRTVRGVGFRLVAPD---
705	WP_091246442.1	------MATVLLVEDDHVVRGAMLRSLS-RGHAVHAVGTALDALRRV--A-ETPDLVVLDLGLPDLDGSDALRMLRGI-TD-VPIIIATARDDEQSVVRLLRAGADDYMVKPFTGAHLDARITTVLRRVGRASR--VTPAVHTVS-GLRVDVGERSAVLD-GEPLALTRKEFDLLAYLAARPGRVVSRRELLEEVWR-Q-P-S-VEDQTIDVHLYWLRRKMGESAA-KPRYLRTVRGVGFRLVAPD---
706	WP_145918861.1	------MATVLLVEDDHVVRGAMLRSLS-RGHAVHAVGTALDALRRV--A-ETPDLVVLDLGLPDLDGSDALRMLRGI-TD-VPIIIATARDDEQSVVRLLRAGADDYMVKPFTGAHLDARITTVLRRVGRASR--VAPAVHTVG-GLRVDVGERSAVLD-GEPLALTRKEFDLLAYLAARPGRVVSRRELLEEVWR-Q-P-S-VEDQTIDVHLYWLRRKMGESAA-KPRYLRTVRGVGFRLVAPD---
707	WP_018784999.1	------MATVLLVEDDHVVRGAMLRSLT-RGHAVHAVGTALDALRRV--A-ETPDLVVLDLGLPDLDGSDALRMLRGI-TD-VPIIIATARDDEQSVVRLLRAGADDYMVKPFTGAHLDARITTVLRRAGRASR--VQPAVHTVG-GLRVDVGERSAVLD-GESLALTRKEFDLLAYLAARPGRVVSRRELLEEVWR-Q-P-S-VEDQTIDVHLYWLRRKMGESAA-KPRYLRTVRGVGFRLVAPD---
708	WP_013285422.1	------MATVLLVEDDHVVRGAMLRSLT-RGHAVHAVGTALDALRRV--A-ETPDLVVLDLGLPDLDGSDALRMLRGI-TD-VPIIIATARDDEQSVVRLLRAGADDYMVKPFTGAHLDARITTVLRRAGRASR--VAPAVHTVG-GLRVDVGERSAVLD-GEALALTRKEFDLLAYLAARPGRVVSRRELLEEVWR-Q-P-S-VEDQTIDVHLYWLRRKMGESAA-KPRYLRTVRGVGFRLVAPD---
709	WP_091436450.1	------MATVLLVEDDHVVRGAMLRSLT-RGHAVHAVGTALDALRRV--A-EAPDLVVLDLGLPDLDGSDALRMLRGI-TD-VPIIIATARDDEQSVVRLLRAGADDYMVKPFTGAHLDARITTVLRRAGRASR--VAPAVHTVG-GLKVDVGERSAQLD-GASLALTRKEFDLLAYLAARPGRVVSRRELLEEVWR-Q-P-S-VEDQTIDVHLYWLRRKMGESAA-KPRYLRTVRGVGFRLVAPD---
710	WP_091589747.1	------MATVLLVEDDHVVRGAMLRSLA-RGHAVHAVGTALDALRRV--A-ETPDLVVLDLGLPDLDGSDALRMLRGI-TD-VPIIIATARDDEQSVVRLLRAGADDYMVKPFTGAHLDARITTVLRRAGRASR--VQPAVHVVG-GLRVDVGERSAQLD-GEALALTRKEFDLLAYLAARPGRVVSRRELLEEVWR-Q-P-S-VEDQTIDVHLYWLRRKMGESAA-KPRYLRTVRGVGFRLVAPD---
711	WP_067307012.1	------MATVLLVEDDHVVRGAMLRSLS-RGHAVHAVGTALDALRRV--A-ETPDLVVLDLGLPDLDGSDALRMLRGI-TD-VPIIIATARDDEQSVVRLLRAGADDYMVKPFTGAHLDARITTVLRRVGRASR--VAPAVHTVG-GLRVDVGERSAVLD-GEPMALTRKEFDLLAYLAARPGRVVSRRELLEEVWR-Q-P-S-VEDQTIDVHLYWLRRKMGESAA-KPRYLRTVRGVGFRLVAPD---
712	WP_091117363.1	------MATVLLVEDDHVVRGAMLRSLT-RGHAVHAVGTALDALRRV--A-ETPDLVVLDLGLPDLDGSDALRMLRGI-TD-VPIIIATARDDEQSVVRLLRAGADDYMVKPFTGAHLDARITTVLRRAGRASR--VQPAVHTVG-GLRMDVGERSAVLD-GQPLALTRKEFDLLAYLAARPGRVVSRRELLEEVWR-Q-P-S-VEDQTIDVHLYWLRRKMGESAA-KPRYLRTVRGVGFRLVAPD---
713	WP_116509799.1	------MATVLLVEDDHVVRGAMLRSLT-RGHAVHAVGTALDALRRV--A-EAPDLVVLDLGLPDLDGSDALRMLRGI-TD-VPIIIATARDDEQSVVRLLRAGADDYMVKPFTGAHLDARITTVLRRAGRASR--VAPAVHTVG-GLRVDVGERSAVLD-GEPLALTRKEFDLLAYLAARPGRVVSRRELLEEVWR-Q-P-S-VEDQTIDVHLYWLRRKMGESAA-KPRYLRTVRGVGFRLVAPD---
714	WP_046566021.1	------MATVLLVEDDHVVRGAMLRSLA-RGHAVHAVGTALDALRRV--A-ETPDLVVLDLGLPDLDGSDALRMLRGI-TD-VPIIIATARDDEQSVVRLLRAGADDYMVKPFTGAHLDARITTVLRRAGRASR--VQPAVHTVG-GLRVDVGERSAVLD-GEPLALTRKEFDLLAYLAARPGRVVSRRELLEEVWR-Q-P-S-VEDQTIDVHLYWLRRKMGESAA-KPRYLRTVRGVGFRLVAPD---
715	WP_064448739.1	------MATVLLVEDDHVVRGAMLRSLT-RGHAVHAVGTALDALRRV--A-ETPDLVVLDLGLPDLDGSDALRMLRGI-TD-VPIIIATARDDEQSVVRLLRAGADDYMVKPFTGAHLDARITTVLRRAGRASR--VAPAVHTVG-GLRVDVGERSAVLD-GEPLALTRKEFDLLAYLAARPGRVVSRRELLEEVWR-Q-P-S-VEDQTIDVHLYWLRRKMGESAA-KPRYLRTVRGVGFRLVAPD---
716	WP_120732286.1	------MATVLLVEDDHVVRGAMLRSLS-RGHAVHAVGTALDALRRV--A-ETPDLVVLDLGLPDLDGSDALRMLRGI-TD-VPIIIATARDDEQSVVRLLRAGADDYMVKPFTGAHLDARITTVLRRAGRASR--VQPAVHTVG-GLRVDVGERSAHLD-GEPLALTRKEFDLLAYLAARPGRVVSRRELLEEVWR-Q-P-S-VEDQTIDVHLYWLRRKMGESAA-KPRYLRTVRGVGFRLVAPD---
717	WP_073839483.1	------MATVLLVEDDHVVRGAMLRSLA-RGHAVHAVGTALDALRRV--A-ETPDLVVLDLGLPDLDGSDALRMLRGI-TD-VPIIIATARDDEQSVVRLLRAGADDYMVKPFTGAHLDARITTVLRRAGRASR--VQPAVHTVG-GLRVDVGERSAVLD-GEPLALTRKEFDLLAYLAARPGRVVSRRELLEEVWR-Q-P-S-VEDQTIDVHLYWLRRKMGESAA-KPRYLRTVRGVGFRLVAPD---
718	WP_089155714.1	------MATVLLVEDDHVVRGAMLRSLT-RGHAVHAVGTALDALRRV--A-ETPDLVVLDLGLPDLDGSDALRMLRGI-TD-VPIIIATARDDEQSVVRLLRAGADDYMVKPFTGAHLDARITTVLRRAGRASR--VQPAVHTVG-GLRVDVGERSAVLD-GEPLALTRKEFDLLAYLAARPGRVVSRRELLEEVWR-Q-P-S-VEDQTIDVHLYWLRRKMGESAA-KPRYLRTVRGVGFRLVAPD---
719	WP_088978393.1	------MATVLLVEDDHVVRGAMLRSLT-RGHAVHAVGTALDALRRV--A-ETPDLVVLDLGLPDLDGSDALRMLRGI-TD-VPIIIATARDDEQSVVRLLRAGADDYMVKPFTGAHLDARITTVLRRVGRASR--VQPAVHTVG-GLRVDVGERSALLD-GEPLALTRKEFDLLAYLAARPGRVVSRRELLEEVWR-Q-P-S-VEDQTIDVHLYWLRRKMGESAA-KPRYLRTVRGVGFRLVAPD---
720	WP_109800074.1	------MATVLLVEDDHVVRGAMLRSLT-RGHAVHAVGTALDALRRV--A-ETPDLVVLDLGLPDLDGSDALRMLRGI-TD-VPIIIATARDDEQSVVRLLRAGADDYMVKPFTGAHLDARITTVLRRAGRASR--VQPAVHTVG-GLRVDVGERSALLD-GEPLALTRKEFDLLAYLAARPGRVVSRRELLEEVWR-Q-P-S-VEDQTIDVHLYWLRRKMGESAA-KPRYLRTVRGVGFRLVAPD---
721	WP_088970873.1	------MATVLLVEDDHVVRGAMLRSLT-RGHAVHAVGTALDALRRV--A-ETPDLVVLDLGLPDLDGSDALRMLRGI-TD-VPIIIATARDDEQSVVRLLRAGADDYMVKPFTGAHLDARITTVLRRVGRASR--VQPAVHTVG-GLRVDVGERSALLD-GEPLALTRKEFDLLAYLAARPGRVVSRRELLEEVWR-Q-P-S-VEDQTIDVHLYWLRRKMGESAA-KPRYLRTVRGVGFRLVAPD---
722	WP_055575260.1	------MTKVLLIEDDPAVRRGVTLALR-RGHEVEEVASGEDGLASL--D-FRPDLVLLDLMLPGMSGLEVCRRIRAV-RQ-LPIIILSARGDDLDMVMGLETGADDYIVKPFGSGQLEARIKAVLRRLGSTEP--EPEPPVRVG-GLLVFPSSREVTLD-GEPLELTPREFDLLCYLARRQGQVVSRRELLAEVWQ-Q-P-L-GADKTVDVHLSWLRRKLGETAQ-KPRYLHTVRTVGVKLAAPDDAG
723	WP_079131920.1	------MPHLLVIEDDPQLRGALVRALR-RGHAVATASTGMQGLEEA--T-HRPDLVVLDLGLPDVDGSRVLRMLRAV-SD-VPVIIATAREDEPEIVMALEEGADDYIVKPFGSGELDARVKAVLRRLGTGAP--EPERPIRVG-ELVVAPSAREVTLD-GEPLELTPREFDLLCYLARRAGQVVSRRDILAAVWQ-Q-P-L-GADKTVDVHLSWLRRKLGETAQ-QPRYLHTVRTVGVKLAPPGTAS
724	WP_111603893.1	------MPHLLVIEDDPQLRGALVRALR-RGHAVATASTGMQGLEEA--T-HRPDLVVLDLGLPDVDGSRVLRMLRAV-SG-VPVIIATAREDEPEIVMALEEGADDYIVKPFGSGELDARIKAVLRRLGTGTP--EPERPIRVG-ELVVAPSAREVTLD-GEPLELTPREFDLLCYLARRAGQVVSRRDILAAVWQ-Q-P-L-GADKTVDVHLSWLRRKLGETAQ-QPRYLHTVRTVGVKLAPPGAAA
725	RAJ61788.1	---MTYVPHLLVIEDDPQLRGALVRALR-RGHAVATASTGMQGLEEA--T-HRPDLVVLDLGLPDVDGSRVLRMLRAV-SG-VPVIIATAREDEPEIVMALEEGADDYIVKPFGSGELDARIKAVLRRLGTGTP--EPERPIRVG-ELVVAPSAREVTLD-GEPLELTPREFDLLCYLARRAGQVVSRRDILAAVWQ-Q-P-L-GADKTVDVHLSWLRRKLGETAQ-QPRYLHTVRTVGVKLAPPGAAA
726	WP_053699672.1	------MPHLLLVEDDPLLRATLVRVLR-RGHAVATAATGMSGLDAA--T-DRPDLVVLDLGLPDVDGAQVLRMLRAV-SD-VPVIVATARNEEPVMVAVLGDGADDYIVKPFGPAQLDARIKAVLRRFGTAG----PEPALRVG-GLLVEAAAREVTLD-GAPLELTPREFDLLVYLARRAGQVISRRELLAEVWQ-Q-P-L-GTDKTLDVHLSWLRRKLGETAQ-RPRYLHTVRTVGVKLAAPGELA
727	WP_060731235.1	------MPHLLLVEDDPLLRATLVRVLR-RGHAVATAATGMSGLDAA--T-DRPDLVVLDLGLPDVDGAQVLRMLRAV-SD-VPVIVTTARNEEPVMVAVLGDGADDYIVKPFGPAQLDARIKAVLRRFGTAG----PEPALRVG-GLLVEAAAREVTLD-GAPLELTPREFDLLVYLARRAGQVISRRELLAEVWQ-Q-P-L-GTDKTLDVHLSWLRRKLGETAQ-RPRYLHTVRTVGVKLAAPDELA
728	WP_003979538.1	------MPHLLLVEDDPLLRATLVRVLR-RGHAVATAATGMSGLDAA--T-DRPDLVVLDLGLPDVDGAQVLRMLRAV-SD-VPVIVATARNEEPVMVAVLGDGADDYIVKPFGPAQLDARIKAVLRRFGTAG----PEPALRVG-GLLVDAAAREVTLD-GASLELTPREFDLLVYLARRAGQVISRRELLAEVWQ-Q-P-L-GTDKTLDVHLSWLRRKLGETAQ-RPRYLHTVRTVGVKLAAPDELA
729	WP_031191792.1	------MPHLLLVEDDPLLRATLVRVLR-RGHAVATAATGMSGLDAA--T-DRPDLVVLDLGLPDVDGAQVLRMLRAV-SD-VPVIVATGRNEEPVMVAVLGDGADDYIVKPFGPAQLDARIKAVLRRFGTAG----PEPALRVG-GLLVDAAAREVTLD-GASLELTPREFDLLVYLARRAGQVISRRELLAEVWQ-Q-P-L-GTDKTLDVHLSWLRRKLGETAQ-RPRYLHTVRTVGVKLASPDELA
730	WP_033030184.1	------MPHLLLVEDDPLLRATLVRVLR-RGHAVATAATGMSGLDAA--T-DRPDLVVLDLGLPDVDGAQVLRMLRAV-SD-VPVIVATARNEEPVMVAVLGDGADDYIVKPFGPAQLDARIKAVLRRFGTAG----PEPALRVG-GLLVDAAAREVTLD-GASLELTPREFDLLVYLARRAGQVISRRELLAEVWQ-Q-P-L-GTDKTLDVHLSWLRRKLGETAQ-RPRYLHTVRTVGVKLAAPDELA
731	WP_125532585.1	------MPHLLLVEDDPLLRATLVRVLR-RGHAVATAATGMSGLDAA--T-DRPDLVVLDLGLPDVDGAQVLRMLRAV-SD-VPVIVATARNEEPVMVAVLGDGADDYIVKPFGPAQLDARIKAVLRRFGTAG----PEPALRVG-GLLVDAAAREVTLD-GAALELTPREFDLLVYLARRAGQVISRRELLAEVWQ-Q-P-L-GTDKTLDVHLSWLRRKLGETAQ-RPRYLHTVRTVGVKLAAPDELA
732	WP_030373733.1	------MPHLLLVEDDPLLRATLVRVLR-RGHAVATAATGMSGLDAA--T-DRPDLVVLDLGLPDVDGAQVLRMLRAV-SD-VPVIVATGRNEEPVMVAVLGDGADDYIVKPFGPAQLDARIKAVLRRFGTAG----PEPALRVG-GLLVDAAAREVTLD-GASLELTPREFDLLVYLARRAGQVISRRELLAEVWQ-Q-P-L-GTDKTLDVHLSWLRRKLGETAQ-RPRYLHTVRTVGVKLAAPDELA
733	WP_103831557.1	------MSHLLVVEDDPQLRSALVRALR-RGHAVATAATGMSGLDAA--T-DRPDLVVLDLGLPDVDGAQVLRMLRAV-SD-VPIIVATARDEEGDMVAVLDAGADDYIVKPFGAAQLDARVKAVLRRLGTAE----PEAPLRVG-GLVLDTAAREVALD-GAPLDLTPREFDLLAYLARRAGQVVSRRELLAEVWQ-Q-P-L-GADKTVDVHLSWLRRKLGETAQ-KPRYLHTVRTVGVKLASPEGGE
734	WP_016638718.1	------MAHLLVVEDDPQLRGALVRALR-KGHAVATAPTGMTGLDAA--T-HRPDLVVLDLGLPDVDGAQVLRMLRAV-SD-VPVIVATARDEEPEMVALLGDGADDYIVKPFGAAQLDARVKAVLRRLGGGE----GEAPLRVG-GLCVDPAAREVALD-GVPVELTPREFDLLAHLARRAGQVVSRRELLAEVWH-Q-P-L-GADKTVDVHLSWLRRKLGETAQ-APRYLHTVRTVGVKLAAPDAAS
735	WP_150185262.1	------MAHLLVVEDDPQLRGALVRALR-KGHAVATAPSGMAGLDAA--T-SRPDLVVLDLGLPDVDGAQVLRMLRAV-SD-VPVIVATARDDEPEMVTVLEAGADDYIVKPFGAAQLDARVKAVLRRLGVFE----TEEPLRVG-GLSVDPASREVTLD-EAAVDLTPREFDLLAYLARRPGQVVSRRELLAEVWQ-Q-P-L-GADKTVDVHLSWLRRKLGETAQ-RPRYLHTVRTVGVKLAPPGEQE
736	GBE24442.1	------MASVVIIEDEQRIRELLARVLA-QGYVVDSTGTAMDGLHAV--R-GSPDLVILDMGLPDLDGTELLKMIRAV-SD-VPIIVATARGEDADVIKTLDAGADDYLVKPFSVEQLEARVRAVLRRMSGDA---RRGQPLLIG-DLEIDVAARVVKLN-DKELDLSPKEFDLLRFLAERVGEVVSKREILAEVWR-Q-P-Y-GSEKTVDVHISWLRKKLGESGA-KSRYLQTVFGVGVKLVDPSE--
737	WP_085871565.1	------MASILVIEDDDAIREAVRRGLS-RGHAVSVAATGLAGLELV--T-ERPQTVLLDLGLPDVSGLALIGMIRAA-SR-VPIIVITAQDDDPTMVKALDSGADDYVVKPFGTDQVEARVRAVLRRAGDQA---PGTEPIRVG-ELVIDEGTRTVTLA-GRRLELARLEFDLLLALAQRRGQVMSKREILAEVWH-Q-A-Y-GGDRSVDVHLSWLRRKLGESAA-EPRYLISVRGVGVRLVDPDDR-
738	WP_123222020.1	------MASVVIVEDDPSIRTALQHALE-QGHAVATSANGLGALDLV--R-TEPDAVLLDLGLPDIDGLKVLAMLRGV-ST-VPVIVITARDDDPTIVAALDAGADDYVVKPFGVDHVAARIRAVLRRGTSAG----EDPVIRVG-ELSIDPRARRVTLA-GAEVDLTRKEFDLLFALASRRGEVVSKRTLLAEVWQ-Q-A-Y-GGDRTVDVHLSWLRRKLGETAA-EPRYLHTVRGVGIRCAEPDDD-
739	WP_010849430.1	------MAHVLLIEDDPAIRRALTRSLT-KGHAVTSAPNGLEGLRIA--E-GQPDVVLLDLGLPDIDGHSVLPMLRAV-RQ-VPVIVVSARDDDPSMVRALDAGADDYVVKPYTTEQLEARIRAVLRRAVPDR----PGHTVVVG-GLVLDLTARTAQLD-GRGMELSRREFDLLAMLAQRPGEVVTKREILATVWH-Q-V-Y-GGERTVDVHLSWLRRKLGESAA-APAYLHSVRGVGVRLAAPEA--
740	REK09230.1	------MARIHLIEDDAEIRRLVAGAMA-AGHEVDSSASAMDGLQRV--S-DRPDVVVLDLGLPDLDGAELLRMLRSV-SD-VPVIVATARDDDESTVKLLDAGADDYVVKPYSAENLEARVRAVLRRASDG-----KPATLQVG-GLSIDIAAREAHLE-GELLDLAPKEFELLQLLMERAGEVVSKREMLAEVWR-E-P-Y-GSERTVDVHLSWLRKKLGETAA-EPRFLQTVHGVGVKLVAP----
741	WP_133977491.1	------MPHVLVVEDDAKVRDALLRALT-RGYATSSSGTGLTGLAEL--R-GGPDLVLLDLGLPDVDGQEILRMLRAV-SQ-IPVIVVTARDEERQMVTALDGGADDYLVKPFGPGQLDARIRAVLRRAGADR----RPAPLTVG-GLVVDPAARTALLD-GTELDLAPREFDLLRYLAERVGEVVTRRQLLVDVWQ-L-S-Y-GAEKTVDVHLSWLRRKLGESAQ-EPRYLHTVRGVGIRLAAPSSEQ
742	WP_156611730.1	------MPHVLLIEDDPGIRTNLVRALG-RGYAVSTASAGIPGLQQC--D-ERPDMVVLDLGLPDVDGLEVLRMLRAV-SQ-TPVVVITARDGEGPLVQALDAGADDYVSKPFSSTQLDARIRAVLRRVATGT----REAPITVG-GLVVDRRRREATLD-GRVVELTPKLFDLLSLLASRAGEVVTKREMATEVWN-Q-P-Y-GTDKTVDVHLSWLRRRLGESAG-EPRYLLTARGVGVRLVDPTSSD
743	WP_113780310.1	------MAHLLVVEDDERIRTALLRTLR-RGHAVSSAATALSGLRQA--D-ERPDLVVLDLGLPDLDGSQLLRMLRAV-SS-VPVIVATARDDDGSVVQALDAGADDYVLKPFAADQLEARIRAVLRRASGTL---SGSAPVTVG-PLTIDPRTRRVVHE-GAQVELSPKEFDLLAYLAARPGTVVSKRTLLVEVWQ-Q-P-Y-GSDKTVDVHLSWLRRKLGESAA-QPRLLQTVRGVGVRLAEPEP--
744	WP_135138302.1	------MAQLLVVEDDERIRTALIRALR-RGHAVSSAGTALAGLRSA--E-ERPDLVVLDLGLPDLDGRELLRMLRAV-SA-VPVIVATARDDDESIVQALDAGADDYVLKPFQAGQLEARIRAVLRRAAGAA---AASATVTVA-DVVVDPRGRRVTQA-GRPVDLSPKEFDLLAYLAARVGTVVTKRELLAEVWQ-L-P-Y-GSDKTVDVHLSWLRRKLGESAA-EPRLLQTVRGVGVRLAEPES--
745	WP_092196397.1	------MAQLLVIEDDERIRSSLIRALR-RGHAVSSAATALAGLRQA--D-ERPDLVVLDLGLPDLDGRELLRMLRAV-SS-VPVIVATARDDDGSVVQALDAGADDYVVKPFAAGQLEARIRAVLRRAAGTA---AAAAAVTVA-DLTVDPRTRRVTHA-GATVELAPKEFDLLAYLAARAGTVVSKRELLTEVWQ-L-P-Y-GSDKTVDVHLSWLRRKLGESAA-SPRLLQTVRGVGVRLAEPET--
746	WP_116453133.1	------MAQLLVVEDDERIRSALIRALR-RGHAVSSAATALAGLRQA--D-ERPDLVVLDLGLPDLDGRELLRMLRAV-SA-VPVIVATARDDDESVVQALDAGADDYVVKPFAAGQLEARIRAVLRRASAGA---AASSPVTVA-DLTIDPRTRRVTLA-GATVELSPKEFDLLAHLAARVGTVVSKRELLTEVWQ-L-P-Y-GSDKTVDVHLSWLRRKLGESAT-APRLLHTVRGVGVRLAEPEP--
747	WP_135159749.1	------MAQLLVVEDDERIRSALIRALR-RGHAVSSAATALDGLRQA--D-ERPDLVVLDLGLPDLDGRELLRMLRAV-SA-VPVIVATARDDDESVVQALDAGADDYVVKPFPAGQLEARIRAVLRRAAGVA---AALAPVTVG-DLVVDPRSRRVTLA-GRAVELSPKEFDLLAHLAARVGTVVSKRELLTEVWQ-L-P-Y-GSDKTVDVHLSWLRRKLGESAA-EPRLLETVRGVGVRLAEPEP--
748	WP_091212405.1	------MAHLLVVEDDERIRTAVIRALR-RGHAVSSAGTALSGLQVA--E-ERPDLVVLDLGLPDLDGGELLRMLRAV-SA-VPVIIATARDDDASVVRVLDAGADDYVVKPFSAGQLEARVRAVLRRVAG-N---TGPAPVTVG-ALTVDPRSRRVTHA-GRPVDLSPKEFDLLAYLAARAGTVVAKRELLTEVWQ-Q-P-Y-GSDKTVDVHLSWLRRKLGESAA-EPGLLQTVRGVGVRLAEPEP--
749	WP_117379033.1	------MARLLVVEDDERIRTALIRALR-RGHAVASAGTALTGLRQA--E-ERPDLVVLDLGLPDLDGGELLRMLRAV-SA-VPVIVATARDDDAGMVQALDAGADDYVVKPFSAGQLEARIRAVLRRSAG-A---GGPAAVTVG-DLTVDPRSRRVTRA-GRAVELSPKEFDLLAYLAARAGTVVTKRELLGEVWQ-L-P-Y-GSDRTVDVHLSWLRRKLGESAS-QPRLLHTVRGVGVRLAGPEP--
750	WP_091329499.1	------MAQLLVVEDDERIRTALIRALR-RGHAVSSAGTALAGLRQA--E-ERPDLVVLDLGLPDLDGSELLRMLRAV-SA-VPVIVATARDDDGSVVQALDAGADDYVVKPFSAGQLEARIRAVLRRAAG-V---GGPAPVTVG-ELTVDPRSRRVTLA-GAPVELSPKEFDLLAYLAARAGAVVSKRELLVEVWQ-L-P-Y-GSDKTVDVHLSWLRRKLGESAA-APGLLQTVRGVGVRLAEPEPEP
751	WP_135133742.1	------MAQLLVVEDDERIRAALIRALR-RGHAVSSAGTALAGLRQA--E-DRPDLVVLDLGLPDLDGREMLRMLRAV-ST-VPVIVATARDDDESIVQALDAGADDYVLKPFQAGQLEARIRAVLRRAAG-V---AGPTPVTVG-DLTVDPRSRRVTVG-GRAVELAPKEFDLLAYLAARSGTVVSKRELLSEVWQ-L-P-Y-GSDKTVDVHLSWLRRKLGESAA-EPRLLQTVRGVGVRLAEPEP--
752	TAK69597.1	------MASLLLVEDDPGIRSALIRALG-RGHVVTSAPTALTGLQAA--G-GGPDLVILDLGLPDLDGVELLRMLRAV-SR-VPVIVATARDDDPTVVRALDAGADDYVVKPFSAATMDARVRAVLRRSGPEA---EERLVLRVG-GLVIDVPAREAVLD-DQVLELSPREFDLLVYLAARPGDVVTKRELLAEVWR-L-P-Y-GADKTVDVHLSWLRRKLGETAQ-EPRYLLTIRGVGVKLVAPA---
753	WP_089298392.1	------MARLLLIEDDPAIRSTLMRALR-RGHAVAGSGAAMEGLQTA--A-ERPDLIVLDLGLPDLDGRELLRMLRAV-SG-IPVIIATARDEETEMVRLLDAGADDYVVKPFTAAQLDARIRAVLRRGSTPE---ETDPALVVG-GLRIDPAAREVSLD-GRPVELTPREFDLLHHLALRAGQVVTKRELLSEVWQ-V-P-Y-GADKTVDVHLSWLRRKLGETAQ-EPRYLHTVRGVGVKLSEPS---
754	WP_015620124.1	------MAHLLLIEDDAAIRTSLLRALR-RGHAVAASHTAMDGLHTA--A-ERPDLVVLDLGLPDLDGREVLRMLRAV-SA-VPVIVATARDDETEIVRVLDAGADDYVIKPFTAAQLDARVRAVLRRGGAAA---AEPVALTVG-GLRIDAGARTATLD-GLTLDLTPREFDLLHHLAARAGRVVTKKELLSEVWQ-V-P-Y-GADKTVDVHLSWLRRKLGETAQ-QPRYLHTVRGVGVRLSAPAGSG
755	WP_067498219.1	------MAHLLLIEDDAAIRTNLLRALR-RGHAVAASHTAMDGLQTA--A-ERPDLVVLDLGLPDLDGREVLRMLRAV-ST-VPVIVATARDDETEIVRVLDAGADDYVIKPFTAAQLDARVRAVLRRGGAGA---TDPVAITVG-GLRIDAGARTASLD-GQNLDLTPREFDLLRHLATRAGQVVTKKELLSEVWQ-V-P-Y-GADKTVDVHLSWLRRKLGETAQ-APRYLHTVRGVGVRLSEPA---
756	WP_106126713.1	------MAHLLLIEDDAAIRTTLLRALR-RGHAVAASHTAMDGLQTA--A-ERPDLVVLDLGLPDLDGRELLRMLRAV-SA-VPVIVATARDDETEIVRVLDAGADDYIVKPFTAAQLDARVRAVLRRGGTG----PGEAALTVG-GLRIDAGARTATLD-GASLDLTPREFDLLHHLATRAGQVVSKRELLNEVWQ-I-P-Y-GADKTVDVHLSWLRRKLGETAQ-EPRYLHTVRGVGVRLSGPA---
757	WP_023360108.1	------MAHLLLIEDDPAIRTTLLRALR-RGHAVAASHTAMDGLQTA--A-ERPDLVVLDLGLPDLDGRELLRMLRAV-ST-MPVIVATARDDEEEIVRVLDAGADDYIVKPFTAAQLDARVRAVLRRGATAG---TEPVALTVG-GLRIDAGARTATLD-GTDLDLTPREFDLLHHLAGRAGQVVTKRELLSEVWQ-V-P-Y-GADKTVDVHLSWLRRKLGETAQ-EPRYLHTVRGVGVRLSGPA---
758	WP_091557528.1	------MPRLLLIEDDLAIRTPLIRALR-RGHAVAAAHTAMSGLQSA--D-ERPDLVVLDLGLPDLDGLELLRMLRAV-SA-VPVIIATARDDEAEIVRGLDGGADDYVVKPFTAAQLDARVRAVLRRGAPDE---P-DQTVIVG-ELRIDPRGRRASLA-GVALDLTPREFDLLHHLAARAGRVVTKRELLTEVWQ-V-P-Y-GADKTVDVHLSWLRRKLGETAQ-EPRYLHTIRGVGVRLDAPGQPR
759	WP_173033159.1	------MARLLLVEDDLAIRTPLIRALR-RGHAVAAAHTAMDGLQTA--K-ERPDLVVLDLGLPDLDGLELLRMLRGV-ST-VPVIIATARDDEAEIVRGLDAGADDYVVKPFTAAQLDARVRAVLRRGAGDP---G-ESAVVVG-ELRVDPRSREATLG-GTALDLTPREFDLLHHLAARAGQVVTKRELLTEVWQ-V-P-Y-GADKTVDVHLSWLRRKLGETAQ-EPRYLHTVRGVGVRLSAPATGT
760	GFJ76994.1	---MLDVARLLLIEDDLAIRTPLIRALR-RGHAVAAAHTAMDGLQTT--Q-ERPDLVVLDLGLPDLDGLELLRMLRGV-ST-VPVIIATARDDEAEIVRGLDAGADDYVVKPFTAAQLDARVRAVLRRGAGDP---G-ESAVVVG-ELRVDPRSREATLG-GTALDLTPREFDLLHHLAARAGQVVTKRELLTEVWQ-V-P-Y-GADKTVDVHLSWLRRKLGETAL-EPRYLHTVRGVGVRLSPPAAP-
761	WP_127356904.1	------MTHLLLIEDDPAIRLPLMRALR-HGHAVAAAHTAMSGLQTA--D-ERPELVVLDLGLPDLDGIELLRMLRAV-SP-VPVIIATARDDEADIVRGLDAGADDYVVKPFTAAQLEARIRAVLRRGPGHQ---GGPAPIEVG-GLRVDPGAREASLD-EVPLDLTPREFDLLRHLASRAGQVVTKRELLTEVWQ-V-P-Y-GADKTVDVHLSWLRRKLGETAQ-EPRYLHTVRGVGIRLSAPARER
762	WP_060895244.1	------MVRLLLIEDDPTIRTPLIRALS-RGHAVAAAYTAMGGLQTA--D-ERPDLVVLDLGLPDLDGIQLLRMLRAV-SS-VPVIIATAKDDEAEMVRGLDAGADDYVVKPFTAAQLEARVRAVLRRGAGPQ---ESAATTVVG-DLRIDPGAREASLA-GVMLDLTPREFDLLHHLAVRAGRVVTKRELLTEVWR-V-P-Y-GADKTVDVHLSWLRRKLGETAQ-DPRYLHTVRGVGVRLSAPADRR
763	WP_055519136.1	------MVHLLIVEDDPTIRTPLIRALR-RGHAVAAAHTAMGGLQTA--D-ERPDLVVLDLGLPDLDGIELLRMLRAV-SP-VPVIIATARDDEPEIVRALDAGADDYVVKPFTAAQLEARIRAVLRRGAASR---EPAAATVVG-DLRIDPGTREVTLA-GTVLDLTPREFDLLHHLAGRAGQVVTKRELLTEVWR-V-P-Y-GADKTVDVHLSWLRRKLGESAQ-DPRYLHTVRGVGVRLSAPADRP
764	WP_149510408.1	------MVHLLIVEDDPTIRTPLLRALR-RGHAVAAAHTAMGGLQTA--D-ERPDLVVLDLGLPDLDGIELLRMLRAV-SP-VPVIIATARDDEAEIVRGLDAGADDYVVKPFTAAQLEARIRAVLRRGAGAR---EPVGATVVG-DLRIDPGTREATLA-GAVLDLTPREFDLLHHLASRAGQVVTKRELLTEVWQ-V-P-Y-GADKTVDVHLSWLRRKLGESAQ-EPRYLHTVRGVGVRLSAPADRP
765	WP_066070191.1	------MARLLLIEDDPAISRLLLRALR-AGHAVAVAGTAMAGLRGT--D-DRPDLVVLDLGLPDLDGLELLRMLRAV-SR-VPVIIATARDDEGEIVRGLDAGADDYLVKPFTAAQLDARVRAVLRRGGDGA---GTDPTVTVG-ELRVDPRARRAVLA-GAELDLTPREFDLLHHLAVHADEVVSKRSLLTEVWR-V-P-Y-GADKTVDVHLSWLRRKLGETAQ-APRYLHTVRGVGVRLSAPPPAA
766	REF96846.1	---MRAVPRLLLIEDDPAIRTPLLRALR-RGHAVAAASTAMEGLRAA--D-DKPDLVVLDLGLPDVDGAELLRMLRAV-SR-VPVIVATARDAEAEIVRVLDAGADDYVVKPFTAAQLDARVRAVLRRGASPA---APDETIVVG-GLEIQPRSRGVRLD-GAQLDLTPREFDLLHHLATRRDEVVTKRELLTEVWQ-I-P-Y-GADKTVDVHLSWLRRKLGETAA-APRYLHTVRGVGVRLSAPDGAP
767	WP_116068291.1	------MPRLLLIEDDPAIRTPLLRALR-RGHAVAAASTAMEGLRAA--D-DKPDLVVLDLGLPDVDGAELLRMLRAV-SR-VPVIVATARDAEAEIVRVLDAGADDYVVKPFTAAQLDARVRAVLRRGASPA---APDETIVVG-GLEIQPRSRGVRLD-GAQLDLTPREFDLLHHLATRRDEVVTKRELLTEVWQ-I-P-Y-GADKTVDVHLSWLRRKLGETAA-APRYLHTVRGVGVRLSAPDGAP
768	WP_107162377.1	------MARLLLIEDDLTIRTPLLRALR-YGHAVAAASTALGGLRDA--D-DRPDLVVLDLGLPDLDGAELLRMLRAV-ST-VPVVVATARDDEVEIVRLLDAGADDYLVKPFTAAQLDARVRAVLRRSAGGD---ATEAALVLG-GLRIDRRSRQVTLD-GTPVELTPREFDLLHHLAGRPGQVVTKRELLTEVWR-I-P-Y-GADKTVDVHLSWLRRKLGESAQ-APRYLHTVRGVGVRLDVPEQGR
769	WP_089156806.1	------MARLLLIEDDLTIRTPLLRALR-QGHAVAAASTALDGLRDA--D-DRPDLVVLDLGLPDLDGGELLRMLRAV-ST-VPVIVATARDDEVEIVRLLDAGADDYLVKPFTAAQLDARVRAVLRRSATAG---TPEAALVVG-GLRIDTRSRQVTLD-GVPVELTPREFDLLHHLAGRPGQVVTKRELLTEVWR-I-P-Y-GADKTVDVHLSWLRRKLGESAQ-APRYLHTVRGVGVRLDVPGDDR
770	WP_107077022.1	------MARLLLVEDDLTIRTPLLRALR-RGHAVAAASTALDGLRDA--D-DRPDLVVLDLGLPDLDGGELLRMLRAV-SP-VPVIVATARDDEAEIVRMLDAGADDYLVKPFTAAQLDARVRAVLRRSAGDP---ATDPVLVVG-GLRIDPRARLVTLD-DAPVELTPREFDLLHHLAGRPGQVVTKRELLTEVWR-I-P-Y-GADKTVDVHLSWLRRKLGESAQ-EPRYLHTVRGAGVRLDAPGSTR
771	WP_151491998.1	------MARLLLIEDDLTIRTPLIRALR-RGHAVAAASTAMTGLRDA--E-DRPDLVVLDLGLPDLDGRELLRMLRAV-SA-VPVIVATARDDEAEIVRVLDAGADDYVVKPFTAAQLDARVRAVLRRGPSGA---ASDPALVVG-GLRIDPRARQVTLD-GVAVELTPREFDLLHHLAGRPGQVVTKRELLTEVWQ-I-P-Y-GADKTVDVHLSWLRRKLGESAQ-QPRYLHTVRGVGVRLDAPAAQP
772	WP_148796183.1	------MPRLLLIEDDLAIRTPLIRALR-RGHAVAAASTAMTGLRDA--D-DRPDLVVLDLGLPDLDGRELVRMLRAV-SS-VPVIVATARDDETEIVRLLDAGADDYLVKPFTAAQLDARIRAVLRRAAGDA---TEDAALVVG-GLRVDPRSRQVSLD-GVPVELTPREFDLLHHLAGRPGQVVSKRELLTEVWR-I-P-Y-GADKTVDVHLSWLRRKLGESAQ-QPRYLHTVRGVGVRLEAPGTAR
773	WP_091201696.1	------MARLLLIEDDLTIRTPLIRALR-RGHAVAAASTAMTGLRDA--D-DRPDLVVLDLGLPDLDGRELLRMLRAV-SS-VPLIVATARDDEAEIVRLLDAGADDYLVKPFTAAQLDARVRAVLRRSAGDT---TGDPTLVVG-GLRIDPRSRQVSLD-GVPVELTPREFDLLHHLAGRPGQVVTKRELLTEVWR-I-P-Y-GADKTVDVHLSWLRRKLGESAQ-QPRYLHTVRGVGVRLAAPGGTG
774	WP_167667574.1	ATSVQPVARLLLIEDDLTIRTPLIRALR-RGHAVAAASTAMTGLRDA--D-DRPDLVVLDLGLPDLDGRELLRMLRAV-SS-VPLIVATARDDEAEIVRLLDAGADDYLVKPFTAAQLDARVRAVLRRSAGDT---TGDPTLVVG-GLRIDPRSRQVSLD-GVPVELTPREFDLLHHLAGRPGQVVTKRELLTEVWR-I-P-Y-GADKTVDVHLSWLRRKLGESAQ-QPRYLHTVRGVGVRLAAPGGTG
775	WP_089010295.1	------MARLLLIEDDLTIRTPLIRALR-RGHAVAAASTAMTGLRDA--D-DRPDLVVLDLGLPDLDGRELLRMLRAV-SS-VPVIVATAQDDEAEIVRMLDAGADDYLVKPFTAAQLDARVRAVLRRSAADA---VGDPTLVVG-GLRIDPRSRQVSLD-GVPVELTPREFDLLHHLAGRPGQVVTKRELLTEVWR-I-P-Y-GADKTVDVHLSWLRRKLGESAQ-EPRYLHTVRGVGVRLEAPGAAR
776	SCL45752.1	---MQPVARLLLIEDDLTIRTPLIRALR-RGHAVAAASTAMTGLRDA--D-DRPDLVVLDLGLPDLDGREVLRMLRAV-SS-VPIVVATARDDEAEIVRMLDAGADDYLVKPFTAAQLDARVRAVLRRSAGDA---TGDPTLVVG-GLRIDPRSRQVRLD-GVPVELTPREFDLLHHLAGRPGQVVTKRELLTEVWR-I-P-Y-GADKTVDVHLSWLRRKLGESAQ-EPRYLHTVRGVGVRLEAPGAAR
777	WP_091115128.1	------MARLLLIEDDLTIRTPLIRALR-RGHAVAAASTAMTGLRDA--D-DRPDLVVLDLGLPDLDGREVLRMLRAV-SS-VPIVVATARDDEAEIVRMLDAGADDYLVKPFTAAQLDARVRAVLRRSAGDA---TGDPTLVVG-GLRIDPRSRQVRLD-GVPVELTPREFDLLHHLAGRPGQVVTKRELLTEVWR-I-P-Y-GADKTVDVHLSWLRRKLGESAQ-EPRYLHTVRGVGVRLEAPGAAR
778	WP_164445917.1	------MARLLLIEDDLTIRAPLVRALR-RGHAVAATSTAMTGLRDA--D-DRPDLVVLDLGLPDLDGRELLRMLRAV-SA-VPVIVATARDDEREIVRVLDAGADDYVVKPFTAAQLDARVRAVLRRGPGGQ----EDPTVVVG-GLRIDPRSRQVDLD-GEPVELTPREFDLLRHLATRVGEVVTKRELLTEVWQ-I-P-Y-GADKTVDVHLSWLRRKLGESAQ-RPRYLHTVRGVGVRLVTPEVDG
779	WP_166458136.1	---MPAVARLLLIEDDLTIRAPLVRALR-RGHAVAATSTAMTGLRDA--D-DRPDLVVLDLGLPDLDGRELLRMLRAV-SA-VPVIVATARDDEREIVRVLDAGADDYVVKPFTAAQLDARVRAVLRRGPGGQ----EDPTVVVG-GLRIDPRSRQVDLD-GEPVELTPREFDLLRHLATRVGEVVTKRELLTEVWQ-I-P-Y-GADKTVDVHLSWLRRKLGESAQ-RPRYLHTVRGVGVRLVTPEVDG
780	WP_093401933.1	------MARLLLIEDDLTIRAPLVRALR-RGHAVAAASTAMTGLRDA--D-DRPDLVVLDLGLPDLDGRELLRMLRAV-SV-VPVIVATARDDEREIVQVLDAGADDYVVKPFTAAQLDARVRAVLRRGPGGP----EDPTVVVG-GLRIDPRSRQVSLD-GAPVELTPREFDLLRHLASRVGEVVTKRELLTEVWQ-I-P-Y-GADKTVDVHLSWLRRKLGESAQ-QPRYLHTVRGVGVRLVAPEVGG
781	WP_102657769.1	------MARLLLIEDDLTIRTPLVRALR-RGHAVAAASTAMTGLRDA--D-DRPDLVVLDLGLPDLDGRELLRMLRAV-SA-VPVIVATARDDEREIVQVLDAGADDYVVKPFTAAQLDARVRAVLRRGPGGP---DEDPTLVVG-GLRIDPRSRQVSLD-GAPVELTPREFDLLRHLATKVGEVVTKRELLTEVWQ-I-P-Y-GADKTVDVHLSWLRRKLGENAQ-QPRYLHTVRGVGVRLVAPEVGG
782	WP_145775413.1	------MPRLLLIEDDLTIRTPLVRALR-RGHAVAAASTALDGLRDA--D-ERPDLVVLDLGLPDLDGRELLRMLRAV-SA-VPVIVATARDDETEIVRVLDAGADDYVVKPFTAAQLDARVRAVLRRAAA-T---EGDPALVVA-GLRVDPRSRQVTLD-GVAVELTPREFDLLHHLAARAGQVVTKRELLTEVWH-I-P-Y-GADKTVDVHLSWLRRKLGESAQ-RPRYLHTVRGVGVRLAAPGDAG
783	WP_091621910.1	------MARLLLIEDDLTIRTPLLRALR-RGHAVAAASTAMTGLRDA--D-DRPDLVVLDLGLPDLDGRELLRMLRAV-SA-VPVIVATARDDDTEIVRVLDAGADDYVVKPFTAAQLDARIRAVLRRGA-GS---PDDPALVVG-GLRVDPRSRQVTLD-GEPVELTPREFDLLHHLAGRPGQVVTKRELLAEVWR-V-P-Y-GADKTVDVHLSWLRRKLGENAQ-APRYLHTVRGVGVRLEAPGSAG
784	WP_088995728.1	------MARLLLIEDDLTIRTPLIRALH-RGHAVAAASTAMTGLRDA--D-ERPDLVVLDLGLPDLDGRELLRMLRAV-SP-VPVIVATARDDETEIVRVLDAGADDYVVKPFTAAQLDARIRAVLRRGPAGA---TDDPTLVVG-GLRIDPRSRQVSLD-GEPVELTPREFDLLHHLAGRPGEVVTKRELLTEVWQ-I-P-Y-GADKTVDVHLSWLRRKLGENAQ-QPRYLHTVRGVGVRLEAPGEAG
785	WP_109901077.1	------MARLLLIEDDLTIRTPLIRALH-RGHAVAAASTAMTGLRDA--D-ERPDLVVLDLGLPDLDGRELLRMLRAV-SP-VPVIVATARDDETEIVRVLDAGADDYVVKPFTAAQLDARIRAVLRRGPAGA---ADDPTLVVG-GLRIDPRSRQVSLD-GEPVELTPREFDLLHHLAGRPGEVVTKRELLTEVWQ-I-P-Y-GADKTVDVHLSWLRRKLGENAQ-QPRYLHTVRGVGVRLEAPGEAG
786	WP_132405617.1	------MPRLLLIEDDLTIRTPLVRALR-RGHAVAAASTAMDGLRDA--D-NRPDLVVLDLGLPDLNGRELLRMLRAV-SA-VPVIVATARDDETEIVRVLDAGADDYVVKPFTAAQLDARIRAVLRRGAAGA---ASDPTLVVG-GLRVDPRARQVTLD-GVAVELTPREFDLLRHLAARPGEVVTKRELLTEVWQ-I-P-Y-GADKTVDVHLSWLRRKLGENAQ-QPRYLHTVRGVGVRLESPDGAG
787	WP_091648797.1	------MPRLLLIEDDLSIRTPLVRALR-RGHAVAAASTAMDGLRDA--D-NRPDLVVLDLGLPDLDGRELLRMLRAV-SP-VPVIVATARDDETEIVRVLDAGADDYVVKPFTAAQLDARVRAVLRRAASAA---TDDPTLVVG-GLRVDPRARQVTLD-GEPVELTPREFDLLHHLAAHPDEVVTKRELLTEVWQ-I-P-Y-GADKTVDVHLSWLRRKLGESAQ-QPRYLHTVRGVGVRLTPPGEAG
788	ARV75734.1	------MPRLLLIEDDLTIRTPLVRALR-RGHAVAAASTAMDGLRDA--D-NRPDLVVLDLGLPDLDGRELLRMLRAV-SP-VPVIVATARDDETEIVRVLDAGADDYVVKPFTAAQLDARVRAVLRRAASVA---ADDSALVVG-GLRVDPRSRQVTLD-GAPVELTPREFDLLHHLAARPGEVVTKRELLTDVWQ-I-P-Y-GADKTVDVHLSWLRRKLGENAQ-QPRYLHTVRGVGVRLAAPEEVG
789	WP_088981610.1	------MPRLLLIEDDLTIRTPLVRALR-RGHAVAAASTAMDGLRDA--D-NRPDLVVLDLGLPDLDGRELLRMLRAV-SP-VPVIVATARDDETEIVRVLDAGADDYVVKPFTAAQLDARVRAVLRRAASVA---ADDSALVVG-GLRVDPRSRQVTLD-GAPVELTPREFDLLHHLAARPGEVVTKRELLTEVWQ-I-P-Y-GADKTVDVHLSWLRRKLGENAQ-QPRYLHTVRGVGVRLAAPEEVG
790	WP_111166609.1	------MASVLLVEDDATIRTALTRGLR-RGHAVSSAPTAMDGLRGA--E-DRPDLVVLDLGLPDLDGVEMLRMLRAV-SR-VPVIVATARDGDAAMVGALDAGADDYVVKPFSAAQLDARVRAVLRRAG-ES---PADSSVQVG-ELRLDPRTREAALG-GDPLDLTPREFDLLHYLAAREGQVIGKRELLTQVWQ-I-P-Y-GADKTVDVHLSWLRRKLKETAQ-HPRYLHTVRGVGVKLVDPA---
791	WP_113985876.1	------MASVLLVEDDATIRTALTRGLR-RGHAVSSAPTALDGLRGA--E-DRPDLVVLDLGLPDLDGVEMLRMLRAV-SR-VPVIVATARDGDAAMVGALDAGADDYVVKPFSAAQLDARVRAVLRRAG-ES---PADSSVQVG-ELRLDPRTREAALG-GDPLDLTPREFDLLHYLAARKGQVIGKRELLTQVWQ-I-P-Y-GADKTVDVHLSWLRRKLKETAR-QPRYLHTVRGVGVKLVDPA---
792	WP_030904055.1	------MSNVLLIEDDAAIRTSLTRGLR-RGHAVSSAPTALDGLRLA--E-ERPDLVVLDLGLPDMDGLDLLRMLRAV-SR-VPVIVATARDGDAEMVRLLDAGADDYVVKPFSATQLDARIRAVLRRVAGEN---RADSSVTVG-GLRIDPRTREATLD-GTPLDLSPREFDLLHYLAARPGEVVTKRELLTHVWQ-I-P-Y-GADKTVDVHLSWLRRKLGETSQ-EPRYLQTVRGVGVRLAAPA---
793	WP_055482396.1	------MVHVLLIEDDATIRATLTRGLR-HGHAVSSAHIAMDGLRAA--S-DRPDLIVLDLGLPDLDGADLLRMLRAV-SR-VPVIVATARDGDSEMIRLLDAGADDYVVKPYSAAQLDARIRAVLRRAGTAG---SADTSVTVG-GLRVDPRTREATLD-GTTLELTPREFELLHYLAARAGEVVTKRELLTEVWQ-V-P-Y-GADKTVDVHLSWLRRKLGESAQ-EPRYLQTVRGVGVRLCAPS---
794	WP_030451302.1	------MASLLLIEDDVTIRTALVRALR-KGHAVASASSALDGLRMA--D-DRPDLVVLDLGLPDLDGAELLRMLRAV-SA-VPVIVATARDGDAESVRVLDAGADDYLVKPFTAAQLDARVRAVLRRTG-SA---PGDPAVTVG-GLRVDPRGREALLD-GRTLDLTPREFDLLLYLASRAGQVVTKRELLIEVWQ-L-P-Y-GTDKTVDVHLSWLRRKLGESAQ-EPRYLHTMRGVGVKLVSP----
795	WP_161481755.1	------MASLLLIEDDVTIRTALVRALR-KGHAVAAASSALDGLRMA--D-DRPDLVVLDLGLPDLDGAELLRMLRAV-SA-VPVIVATARDGDAESVRVLDAGADDYLVKPFTAAQLDARVRAVLRRTG-SA---PGDPTVTVG-GLRVDPRGREALLD-GRTLDLTPREFDLLLYLASRAGQVVTKRELLIEVWQ-L-P-Y-GTDKTVDVHLSWLRRKLGETAQ-EPRYLHTMRGVGVKLVSP----
796	WP_062336363.1	------MASLLLIEDDVTIRTALVRALR-KGHAVASAASALDGLRMA--D-DRPDLVVLDLGLPDLDGAELLRMLRAV-SA-VPVIVATARDGDAESVRVLDAGADDYLVKPFTAAQLDARVRAVLRRTG-SV---AGDPAVTVG-GLRVDPRGREALLD-GRRLDLTPREFDLLLYLASRAGQVVSKRELLLEVWQ-L-P-Y-GTDKTVDVHLSWLRRKLGETAQ-EPRYLHTLRGVGVKLVSP----
797	WP_062439418.1	------MASLLLIEDDVTIRTALVRALR-RGHAVASAASALDGLRMA--D-DRPDLVVLDLGLPDLDGAELLRMLRAV-SA-VPVIVATARDGDAESVRVLDAGADDYLVKPFTAAQLDARVRAVLRRTG-SP---AGDPTVTVG-GLRVDPRGREALLD-GRRLDLTPREFDLLLYLASRAGQVVTKRELLIEVWQ-L-P-Y-GTDKTVDVHLSWLRRKLGETAQ-EPRYLHTLRGVGVKLVSP----
798	WP_137247535.1	------MASLLLIEDDVTIRTALVRALR-KGHAVASAASALDGLRMA--D-DRPDLVVLDLGLPDLDGAELLRMLRAV-SA-VPVIVATARDGDAESVRVLDAGADDYLVKPFTAAQLDARVRAVLRRTG-SV---AGDPTVTVG-GLRVDPRGREALLD-GRRLDLTPREFDLLLYLAARAGQVVTKRELLIEVWQ-L-P-Y-GTDKTVDVHLSWLRRKLGETAQ-EPRYLHTMRGVGVKLVSP----
799	WP_062345401.1	------MASLLLIEDDVTIRTALVRALR-KGHAVASASSALDGLRMA--D-DRPDLVVLDLGLPDLDGAELLRMLRAV-SA-VPVIVATARDGDAESVRVLDAGADDYLVKPFTAAQLDARVRAVLRRTG-SA---PGDPTVTVG-GLRVDPRGREALLD-GRRLDLTPREFDLLLYLAARAGQVVTKRELLIEVWQ-L-P-Y-GTDKTVDVHLSWLRRKLGETAQ-EPRYLHTMRGVGVKLVSP----
800	WP_066373031.1	------MASLLLIEDDVTIRTALVRALR-KGHAVASASSALDGLRQA--D-DRPDLVVLDLGLPDLDGSELLRMLRAV-SA-VPVIVATARDGDAESVRVLDAGADDYLVKPFTAAQLDARVRAVLRRTG-SV---ADDPTVTVG-GLRVDPRGREASLD-GRTLDLTPREFDLLLYLASRAGHVVTKRELLIEVWQ-L-P-Y-GTDKTVDVHLSWLRRKLGETAQ-EPRYLHTMRGVGVKLVSP----
801	WP_061300737.1	------MASLLLIEDDVTIRTALVRALR-KGHAVASASGALDGLRMA--D-DRPDLVVLDLGLPDLDGAELLRMLRAV-SS-VPVIVATARDGDAESVRVLDAGADDYLVKPFTAAQLDARVRAVLRRTG-SV---SGDPTVTVG-GLRVDPRGREAVLD-GRTLDLTPREFDLLLYLASRAGHVVTKRELLIEVWQ-L-P-Y-GTDKTVDVHLSWLRRKLGETAQ-EPRYLHTMRGVGVKLVSPA---
802	WP_157247936.1	------MASILLIEDDVTIRTSLGRGLR-LGHAVSSSPTALDGLRLA--Q-DRPDLVVLDLGLPDLDGRELLRMLRSV-SR-VPVIVATARDGDAEMVPALDAGADDYVVKPFSAAQLNARIKAVLRRTA-ED---RPDPAVTVG-ALSVDPRSRVATLG-GTPLDLTPREFDVLHYLAARAGEVVSKRELLTEVWQ-V-P-Y-GADKTVDVHLSWLRRKLGETAS-EPRYLHTVRGVGVKLVGPS---
803	WP_148033522.1	------MADILLIEDDVTIRTALSRGLR-LGHAVASSPTALDGLRLA--Q-DRPDLIVLDLGLPDLDGAELLRMLRAV-SK-VPVIVATARDGDAEMVPVLDAGADDYVVKPYSATQLDARIRAVLRRAG-DP---APTP-LQVG-ALRVDPRARLAELD-GTALDLTPREFDVLHYLAARAGEVVTKRELLTEVWQ-L-P-Y-GADKTVDVHLSWLRRKLGETAS-EPRYLHTVRGVGVKLVEPS---
804	WP_055503514.1	------MADILLIEDDVAIRTALTRGLR-LGHAVASSPTALDGLRLA--Q-DRPDLIVLDLGLPDLDGGELLRMLRAV-SA-VPVIVATARDGDAEMVPVLDAGADDYVVKPFSAAQLDARIRAVLRRAG-GT---QPEP-LRVG-ELHVDPRARTATLG-GAALDLTPREFDVLHYLAARPGEVVTKRQLLTEVWQ-L-P-Y-GADKTVDVHLSWLRRKLGETAA-EPRYLHTVRGVGVKLVEPS---
805	WP_103953913.1	------MADILLIEDDVAIRTALSRGLR-LGHAVSSSPTALEGLRLA--Q-DRPDLIVLDLGLPDLDGVELLRMLRAV-SR-VPVIVATARDGDAEMVPVLDAGADDYVVKPYSAAQLDARVRAVMRRAG-GS---VPET-LTVG-ALRVDPRARTATLD-GQELDLTPREFDVLHYLVARPGEVVTKRELLTEVWQ-L-P-Y-GADKTVDVHLSWLRRKLGETAA-EPRYLHTVRGVGVKLVEPS---
806	WP_010229499.1	------MAQILIVEDDPGIRGALIRGLS-RGHAVDSAPTAMAGLESA--G-TRPDLVVLDLGLPDMDGTTMLRMLRGA-SS-VPVIVATARDDESEIVAVLDAGADDYLVKPFAAAQLDARIRAVLRRLG-DG---TPDPTVVVG-GLSVDPRSRRAHLD-GGELELTPREFDLLHYLAARADQVVSKRELVTEVWQ-Q-P-Y-GADKTVDVHLSWLRRKLGETAQ-AARYLHSVRGVGVRLSAPTGDA
807	WP_130292589.1	------MAQVLIIEDDPAIRGALIRGLG-RGHAVDSAPTAMAGLEGA--G-NRPDVVVLDLGLPDLDGTAMLKMLRGV-SR-VPVIVATARDDEAEIVAVLDAGADDYLVKPFGAAQLDARIRAVLRRAV-EA---EPDPAVVVG-DLRIDTRGRQVTLA-GAAVELTPREFDLLHYLASREGQVVSKRELVTEVWQ-Q-P-Y-GADKTVDVHLSWLRRKLGETAQ-NARYLHSVRGVGVRLSAPTGG-
808	WP_132428649.1	------MAQILLIEDDPAIRGALIRGLG-RGHAVDSAPTAMAGLEAA--G-GRPDLVVLDLGLPDLDGTAMLKMLRGV-SR-VPVIVATARDDESEIISVLDAGADDYLVKPFGAAQLDARVRAVLRRSA-DA---APDEAVTVG-ALRIDARGRRATVD-GAELELTPREFDLLHYLAAREGQVVSKRELVTEVWQ-Q-P-Y-GADKTVDVHLSWLRRKLGETAQ-EPGYLHSVRGVGVRLSAPGA--
809	TCK20125.1	MQYGRVVAQILLIEDDPAIRGALIRGLG-RGHAVDSAPTAMAGLEAA--G-GRPDLVVLDLGLPDLDGTAMLKMLRGV-SR-VPVIVATARDDESEIISVLDAGADDYLVKPFGAAQLDARVRAVLRRSA-DA---APDEAVTVG-ALRIDARGRRATVD-GAELELTPREFDLLHYLAAREGQVVSKRELVTEVWQ-Q-P-Y-GADKTVDVHLSWLRRKLGETAQ-EPGYLHSVRGVGVRLSAPGA--
810	WP_154689631.1	------MAHVLLVEDDATIRTALIRGLT-RGHAVGSAATAMSGLEQA--T-NRPDLVVLDLGLPDVDGAEMLRMLRAV-SA-VPVIVATARDTEADIVALLDQGADDYVSKPFSAAQLDARIRAVLRRAT-ED---STDETVVVG-GLRVDQRAREASLD-GVALDLTPREFDLLHYLAVRAGTVVSKRDLLVDVWQ-V-P-Y-GADKTVDVHLAWLRRKLGETAA-TARYLHTVRGVGVKLTAPLD--
811	WP_016699950.1	------MAHLLLVEDDPTIRTALTRALG-RGHAVASAHTAMDGLRLA--S-EGPDLVVLDLGLPDMDGRELLRMLRAV-ST-VPVIVATARDDETEIISVLDAGADDYVTKPFSAGQLDARIRAVLRRGG-EE---APSQALTVG-GLRVDARSREASLD-GRPLDLTPREFDLLHYLAARAGAVVSKRELLIEVWQ-V-P-Y-GADKTVDVHLSWLRRKLGETAQ-QARYLHTIRGVGVKLAAPGGA-
812	WP_075739839.1	------MAHLLLIEDDATIRTALTRALT-RGHAVASARTAMDGLSQA--A-DRPDLVVLDLGLPDMDGREMLRMLRAV-SR-VPVIVATARDDETEIIAALDAGADDYLTKPFGAGQLDARVRAVLRRGS-EE---DEDPTVTVG-GLRVNARAREVELD-GRRLELTPREFDLLHYLATRAGEVVSKRELLTEVWQ-V-P-Y-GADKTVDVHLSWLRRKLGETAQ-NARYLHTVRGVGVKLAAPQG--
813	WP_069847990.1	------MAHLLLIEDDATIRTALTRALT-RGHAVASARTAMDGLSQA--A-DRPDLVVLDLGLPDMDGREMLRMLRAV-SR-VPVIVATARDDETEIIAALDAGADDYLTKPFGAGQLDARVRAVLRRGA-EE---DEDPTVVVG-GLRVNARAREAELE-GRRLELTPREFDLLHYLASRPGEVVSKRELLTEVWQ-V-P-Y-GADKTVDVHLSWLRRKLGETAQ-QARYLHTVRGVGVKLAAPQG--
814	PKQ22731.1	------MALVLIVEDDVAIRAALKRVLT-RRNAVSVAGTGMAGMALL--Q-EQPDIVLLDLGLPDIDGFGVLGMIRGV-SD-VPVIVITAQDDDRSIVRALDAGADDYVTKPFGADQVAARIRAVLRRARSELD--EDEVPIVIG-DLVIDPLRRKVTLD-GNPVAFSRKEFEVLLLLAQRAGAVVTKRELLTEVWQ-Q-P-F-GADRTVDVHLSWIRRKLGETAA-QPRYLHSVRGVGVRMVDPGQAT
815	WP_037605320.1	------MPSVLVVEDDPAIRASLIEVLS-HGHAVRSVGDGFGALREI--Q-APVDVVVLDLGLPDLDGSDALRMIRGL-SR-VPVIVATARDDDAEIIRILDAGADDYLVKPFSGGQLAARVGALLRRAAGSLAPEVSAEAVVVG-GLRIDPSARTVRLD-GRELQLTRREFDLLAFLAHHVNQVVSKRHILAEVWR-D-S-Y--DDQTVDVHLSALRRKLGEQGA-RPRYLWTVRGVGIKMVTPA---
816	WP_042417464.1	------MPSVLVVEDDPAIRASLIEVLS-HGHAVRSVGDGFGALREI--Q-AHVDAVVLDLGLPDLDGADALRMIRGL-SR-VPVIVATARDDEAEIVRLLEAGADDYLVKPLSGRQLAARLGAVLRRANGSLAPEATAGALVVG-GLRIDPSARTVHLD-GRELQLTRREFDLLAFLAGHANQVVSKRRILAEVWR-E-S-Y--DDQTIDVHLSALRRKLGEQGA-RPRYLWTVRGVGIKMVTPP---
817	WP_069918704.1	------MPSVLVVEDDPSIRQSLIEVLA-HGYAVRSAADGFGALREV--Q-VPVDAVVLDLGLPDLDGGDALRMIRGI-SS-VPVLVATARDDEAEIIKLLNAGADDYLVKPFSGGQLIARLSAVLRRSSHLPPAHEPLRATTVG-ELAVDPGARTAYLA-GRELHLTRREFDLLAFLAHHTGQVVSKRRLLTEVWR-E-P-Y--DDQTVDVHLSSLRRKLGERAV-APRYLLTVRGVGIKLVAPR---
818	WP_100109970.1	------MASVLVVEDDPVIRAALIEVLT-HGYAVKTAHQGFEALREV--Q-SPPDIVVLDLGLPDLDGLDVLRMIRGV-SR-VPVLVATARDDDTEIIRLLNAGADDYMVKPFSGGQLAARLAAVLRRSGPVTQDP-RQPVVQVG-DLRIDPPARTAHLA-GRELALTRREFDLLAYLAAHADQVMSRKRILAEVWQ-Q-P-Y--EDQTVDVHLSALRRKLGEKAS-DPRYLHTVRGIGIKLVASSS--
819	WP_164348907.1	------MASVLVVEDDAVIRAALIEVLS-HGHAVKTAHQGFEALREI--Q-SPPDIVVLDLGLPDLDGLDVLRMIRGI-SR-VPVLVATARDDDTEIIRLLNAGADDYLVKPFSGGQLAARLGAVLRRSAPADTGA-RPPALHVG-DLHIDPTARTAHLA-GRELPLTRREFDLLAYLAAHADQVVSRQRILTEVWQ-Q-P-Y--EEQTVDVHLSALRRKLGEKAR-QPRYLHTVRGIGIKLVGSP---
820	WP_167458121.1	------MASVLVVEDDPVIRAALIEVLT-HGYAVKTAHQGFEALRDI--Q-SPPDIVVLDLGLPDLDGLDVLRMIRGI-SR-VPVLVATARDEETEIIRLLNAGADDYLVKPFSGGQLAARLAAVLRRSAPAGPRT-RPPVLQVA-DLRIDPTARTAHLA-GRELPLTRREFDLLAYLAAHADQVISRRRILTEVWQ-Q-P-Y--EDQTVDVHLSALRRKMGEKAR-KSRYLHTVRGIGIKLVSAP---
821	KOT94688.1	------MASVLVVEDDPVIRAALIEVLT-HGYAVKTAHQGFEALRDI--Q-SPPDIVVLDLGLPDLDGLDVLRMIRGI-SR-VPVLVATARDEETEIIRLLNAGADDYLVKPFSGGQLAARLAAVLRRSAPAGPRT-RPPVLQVA-DLRIDPTARTAHLA-GRALPLTRREFDLLAYLAAHADQVISRRRILTEVWQ-Q-P-Y--EDQTVDVHLSALRRKMGEKAR-KPRYLHTVRGIGIKLVSAP---
822	WP_031087749.1	------MASVLVVEDDPVIRAALIEVLT-HGYAVKTAHQGFEALRDI--Q-SPPDIVVLDLGLPDLDGLDVLRMIRGI-SR-VPVLVATARDEETEIIRLLNAGADDYLVKPFSGGQLAARLAAVLRRSAPAGPRT-RPPVLQVA-DLRIDPTARTAHLA-GRELPLTRREFDLLAYLAAHADQVISRRRILTEVWQ-Q-P-Y--EDQTVDVHLSALRRKMGEKAR-KPRYLHTVRGIGIKLVSAP---
823	WP_097214516.1	RLTCLLMASVLVVEDDPVIRAALIEVLT-HGYAVRTTPQGFEALREI--Q-SPPDIVVLDLGLPDLDGLDVLRMIRGI-SR-VPVLVATARDDESEIIRLLNAGADDYLVKPFSGGQLAARLAAVLRRSVPADVSA-RRPVLQVA-DLRIDPTARTAHLA-GRELPLTRREFDLLAYLAAHADQVVTRQRILAEVWQ-Q-P-Y--EDQTVDVHLSALRRKMGEKAR-KPRYLRTVRGLGIKLVSSP---
824	WP_031144502.1	------MASVLVVEDDPVIRAALIEVLT-HGYAVRTTHQGFEALREI--Q-SPPDIVVLDLGLPDLDGLDVLRMIRGI-SR-VPVLVATARDDESEIIRLLNAGADDYLVKPFSGGQLAARLAAVLRRSVPADVTA-RRPVLQVA-DLRIDPTARTAHLA-GRELPLTRREFDLLAYLAAHADQVVTRQRILAEVWQ-Q-P-Y--EDQTVDVHLSALRRKMGEKAR-KPRYLRTVRGLGIKLVSSP---
825	WP_053141231.1	------MASVLVVEDDPVIRAALIEVLT-HGYAVKTAHQGFEALRDI--Q-SPPDIVVLDLGLPDLDGLDVLRMIRGI-SR-VPVLVATARDDETEIIRLLNAGADDYMVKPFSGGQLAARLAAVLRRSEPADVRA-RRSVLQVA-DLRVDPTARTAHLA-GRELSLTRREFDLLAYLAANADQVISRQRILTEVWQ-Q-P-Y--EDQTVDVHLSALRRKLGEKAR-KPRYLHTVRGIGIKLVSSP---
826	CAJ88322.1	RLTCLPMASVLVVEDDPVIRAALIEVLT-HGYAVKTAHQGFEALRDI--Q-SPPDIVVLDLGLPDLDGLDVLRMIRGI-SR-VPVLVATARDDETEIIRLLNAGADDYMVKPFSGGQLAARLAAVLRRSEPADVRA-RRSVLQVA-DLRVDPTARTAHLA-GRELSLTRREFDLLAYLAANADQVISRQRILTEVWQ-Q-P-Y--EDQTVDVHLSALRRKLGEKAR-KPRYLHTVRGIGIKLVSSP---
827	WP_164417117.1	------MASVLVVEDDPVIRAALIEVLT-HGYAVKTAHQGFEALRDI--Q-SPPDIVVLDLGLPDLDGLDVLRMIRGI-SR-VPVLVATARDEESEIIRLLNAGADDYLVKPFSGGQLAARLAAVLRRSVPADLPA-RPPVLQVA-DLRIDPTARTAHLG-DRELALTRREFDLLAYLAANADQVISRQRILTEVWQ-Q-P-Y--EDQTVDVHLSALRRKMGEKAR-KPRYLHTVRGIGIKLVSAP---
828	TQK39307.1	------MASVLVVEDDPVIRAALIEVLA-HGYAVKTAHQGFEALRDI--Q-SPPDIVVLDLGLPDLDGLDVLRMIRGI-SR-VPVLVATARDEESEIIRLLNAGADDYLVKPFSGGQLAARLAAVLRRSAPADLRA-RLPVLQVA-DLRIDPTARTAHLA-GRELPLTRREFDLLAYLAAHADQVVSRQRILAEVWQ-Q-P-Y--EDQTVDVHLSALRRKMGEKAR-KPRYLHTVRGIGIKLVSAP---
829	WP_087804541.1	RLTCLPMASVLVVEDDPVIRAALIEVLA-HGYAVKTAHQGFEALRDI--Q-SPPDIVVLDLGLPDLDGLDVLRMIRGI-SR-VPVLVATARDEESEIIRLLNAGADDYLVKPFSGGQLAARLAAVLRRSAPADLRA-RLPVLQVA-DLRIDPTARTAHLA-GRELPLTRREFDLLAYLAAHADQVVSRQRILAEVWQ-Q-P-Y--EDQTVDVHLSALRRKMGEKAR-KPRYLHTVRGIGIKLVSAP---
830	OKI85984.1	------MASVLVVEDDPVIRAALIEVLT-HGYAVKTAHQGFEALRDI--Q-SPPDIVVLDLGLPDLDGLDVLRMIRGI-SR-VPVLVATARDDESEIIRLLNAGADDYLVKPFSGGQLAARLAAVLRRSVPADVRA-RRPVLQVA-DLRIDPTARTAHLA-GRELPLTRREFDLLAYLAANADQVISRQRILAEVWQ-Q-P-Y--EDQTVDVHLSALRRKMGEKAR-KPRYLHTVRGIGIKLVSSP---
831	WP_127437107.1	RLTCLPMASVLVVEDDPVIRAALIEVLT-HGYAVKTAHQGFEALREI--Q-SPPDIVVLDLGLPDLDGLDVLRMIRGI-SR-VPVLVATARDDESEIIRLLNAGADDYLVKPFSGGQLAARLAAVLRRSVPADVRA-RRPVLEVA-DLRIDPTARTAHLA-GRELPLTRREFDLLAYLAANADRVISRQRILAEVWQ-Q-P-Y--EDQTVDVHLSALRRKMGEKAR-KPRYLHTVRGIGIKLVSSP---
832	WP_019330295.1	------MASVLVVEDDPVIRAALIEVLT-HGYAVKTAHQGFEALREI--Q-SPPDIVVLDLGLPDLDGLDVLRMIRGI-SR-VPVLVATARDDESEIIRLLNAGADDYLVKPFSGGQLAARLAAVLRRSVPADVRA-RRPVLEVA-DLRIDPTARTAHLA-GRELPLTRREFDLLAYLAANADQVISRQRILAEVWQ-Q-P-Y--EDQTVDVHLSALRRKMGEKAR-KPRYLHTVRGIGIKLVSSP---
833	WP_078495197.1	RLTCLPMASVLVVEDDPVIRAALIEVLT-HGYAVKTAHQGFEALREI--Q-SPPDIVVLDLGLPDLDGLDVLRMIRGI-SR-VPVLVATARDDESEIIRLLNAGADDYLVKPFSGGQLAARLAAVLRRSVPADVRA-RRPVLEVA-DLRIDPTARTAHLA-GRELPLTRREFDLLAYLAANADQVISRQRILAEVWQ-Q-P-Y--EDQTVDVHLSALRRKMGEKAR-KPRYLHTVRGIGIKLVSSP---
834	WP_107458799.1	RLTCLLMASVLVVEDDPVIRAALIEVLT-HGYAVRTTHQGFEALREI--Q-SPPDIVVLDLGLPDLDGLDVLRMIRGI-SR-VPVLVATARDDESEIIRLLNAGADDYLVKPFSGGQLAARLAAVLRRSAPADANL-RRPVLHVA-DLRIDPAARTAHLA-GRELSLTRREFDLLAYLAAHADQVLTRRRILTEVWQ-Q-P-Y--EDQTVDVHLSSLRRKMGEKAR-KPRYLRTVRGLGIKLVSSP---
835	WP_161365950.1	------MACVLVVEDDPVIRTALIEVLT-HGYAVRTTHQGFEALREI--Q-SPPDIVVLDLGLPDLDGLDVLRMIRGI-SR-VPVLVATARDDESEIIRLLNAGADDYLVKPFSGGQLAARLAAVLRRSAPADATE-RRPVLQVA-DLRIDPTARTAHLA-GRELPLTRREFDLLSYLAAHADQVLTRRRILTEVWQ-Q-P-Y--EDQTVDVHLSALRRKMGEKAR-KPRYLRTVRGLGIKLVSSP---
836	ACU38830.1	TRYRSRMVSVLLVEDDPVVRSAVTRALT-MGHAVLAVGAALEALREI--D-HDFDLVVLDLGLPDMDGGDALKMMRGV-CD-TPVIVATARDDEAEIVRLLNAGADDYLVKPFSSEHLAARLSAVLRRTRKAAP--EPGPMRVGP-HLLIDLDRREARLS-GRELNLTRKEFDLLAYLAAREGKVVPRAELLANLWN-L-P-G-RDDQTLDVHLSWLRRKLGERAA-QPRYLHTVRGVGFKLTAVG---
837	WP_090104203.1	------MASVLLVEDDPVVRAAVMRALT-QGHIVHGVALAIEALREV--V-HEYDVVVLDLGLPDLDGGDALRMIRGV-TN-TPVVIATARDDEGEIVRLLNAGADDYLVKPFSSEHLGARLQAVLRRARDSKQ--L-----VIG-GLEIDVTLRRAAVD-GTELSLTHKEFELLSFLAARQGEVVPRAEILASLWP-----S-HDDQTLDVHLSWLRRKLGERAA-QPRYLHTVRGVGVRLVAPQ---
838	WP_089916385.1	------MASVLLVEDDPVVRAAITRALT-QGHIVHGVALAIEALREV--A-NDYDVVVLDLGLPDLDGGDALRMIRGV-TN-TPVVIATARDDEAGIVRLLNAGADDYLVKPFSSEILEARLQAVLRRARDTKQ--L-----VIG-GLEIDVNLRRAAVD-GQELSLTHKEFELLSYLAARQGEVVPRAEILANLWP-----S-HDDQTLDVHLSWLRRKLGERAA-QPRYLHTVRGVGVRLVDPR---
839	WP_090055618.1	------MASVLLVEDDPVVRAAVTRALT-QGHIVHGVALAIEALREV--A-TGYDVVVLDLGLPDLDGGDALRMIRGV-TN-TPVVIATARDDEAEIVRLLNAGADDYLVKPFSSEHLEARLQAVLRRARDTTQ--L-----VVG-GLEIDVSLRRASVD-GRELSLTHKEFELLSYLAARHGEVVPRAEILASLWP-----S-HDDQTLDVHLSWLRRKLGERAA-QPRYLHTVRGVGVRLVAPR---
840	WP_087099152.1	------MATVLLVEDDQMVRDALVRALR-LGHVVFPVGTALDALRKA--E-HEPDLVILDLGLPDLDGASALRMLRGH-SD-VPVIVATARADEPSIVRLLNDGADDYVVKPFSSAQLAARMNALLRRSSRGGT--TDQDDLTVG-ELCISLAQRRAALA-GKALELSRREFDLLAYLAEHEGRVVTRRELVEAVWHEH-P-Y-VHDQTIDVHMSWLRRKLGESAS-RPRYLHTVRGVGLKLVAPR---
841	WP_094928822.1	------MALVLLVEDDHAVRTAMTAALR-AGHVVQPVGSALDALRAV--D-DHVDLVVLDLGLPDLDGFEALRLLRGV-SD-VPVIIATARTDEPTIVRLLNAGADDYVTKPFSSDHLAARVGAVLRRSKAAAP--ADDGRIEVG-DLVVDPATREASVG-ATALTLTRREFDLLAYLAARSGKVVSKSELCREVWR-Q-P-N-LLDQTIDVHLSWLRRKLGETAA-DPRFLHTVRGVGIKLVDPCGTS
842	WP_161101711.1	------MATVLVVEDDADVRAALIRELT-RGHAVRSAGTAVDALREV--G-SPPDVVVLDLGLPDLDGGAALRMLRGV-SD-VPVVVATARDDEPEMVRLLNAGADDYLVKPFSAEHLVARLAAVLRRTGRA----GAAADLRVG-GLLLRPDRREASLD-GVPLELTRREYDLLAYLAARPGQVVARRELLAEVWR-Q-T-Y--GDQTIDVHLSWLRRKLGETAA-APRYLHTVRGVGVRLAAPAS--
843	WP_103563600.1	------MATVLVVEDDADVRAALIRELT-RGHAVRSAGTAVDALREV--G-SPPDVVVLDLGLPDLDGGAALRMLRGV-SD-VPVVVATARDDEPEMVRLLNAGADDYLVKPFSAEHLVARLAAVLRRAGRP----GAAADLRVG-GLLLRPDRREASLD-GVPLELTRREYDLLAYLAARPGRVVARRELLAEVWR-Q-T-Y--GDQTIDVHLSWLRRKLGETAA-APRYLHTVRGVGVRLAAPAS--
844	WP_111870576.1	------MASVLVVEDDAIVRAALIRDLS-RMYTVRSAGTAMDLLREV--S-SPPDVVVLDLGLPDLDGAEALKMLRGV-SD-VPVIIATARDDEAEIVRLLNAGADDYLVKPFTGELLSARLAAVLRRAGPA----GATAVLRVG-GLSVDPDRREAELD-GTPLELTRREFDLLAYLAARPGRVVSRRELLAEVWR-Q-A-Y--DDQTIDVHLSWLRRKLGETAA-APRYLHTVRGVGVRLTAPDR--
845	WP_026412065.1	------MARVLVVEDDPDVRGALVRELA-RDHVVRSAGTAMDALREV--Q-APPDVVVLDLGLPDLDGGEVLKMLRGV-SD-VPVVIATARDDEPEIVRLLNAGADDYLIKPFSAEHLSARLAAVLRRAARS----GSSVLLRVG-GLRIDPDRREAALD-GAPLELTRREFDLLAYLAARPGHVVARRELLAEVWR-Q-P-Y--DDQTIDVHLSWLRRKLGETAA-KPRYLHTVRGVGVRLVGP----
846	WP_122194741.1	------MARVLVVEDDPDVRTALVRELG-RDHVVRSAGTAMDALREV--Q-APPDVVVLDLGLPDLDGGEVLKMLRGV-SD-VPVVIATARDDEPGIVRLLNAGADDYLIKPFSAEHLSARLAAVLRRAARS----GPVAELRVG-GLRIDPDRREAALD-GAPLELTRREFDLLAYLAARPGRVVARRELLAEVWR-Q-P-Y--DDQTIDVHLSWLRRKLGETAA-RPRYLHTVRGVGVRLTAP----
847	WP_151016028.1	MAYGSAMASVLVVEDDADVRAALIRELG-RSHVVRSAGTAMDALREV--Q-EPPDLVILDLGLPDLDGAEVLKMLRGV-SD-VPVVIATARDDEPEIVRLLNAGADDYLVKPFSAEHLNARLAAVLRRSARS----GPAAELTVG-GLHIDLDRREAGLD-GAALELTRREFDLLAYLAARPGRVVARRELLAEVWR-Q-A-Y--DDQTIDVHLSWLRRKLGETAA-APRYLHTVRGVGVRLAPPERP-
848	WP_067829657.1	------MASVLVVEDDANVRTALIRELS-RSHVVRSVGTAMDALREV--Q-DPPDVVVLDLGLPDLDGGEMLKMLRGV-SD-VPVIIATARDDEPEIVRLLNAGADDYLIKPFSAEHLSARLSAVLRRAARS----GPTAELRVG-GLHIDLDRRTAGLD-GKPLELTRREFDLLAYLAARPGHVVPRRELLAEVWR-Q-A-Y--DDQTIDVHLSWLRRKLGETAA-KPRYLHTVRGVGVRLADPHA--
849	WP_067915050.1	------MASVLVVEDDANVRTALIRELS-RSHVVRSAGTAMDALREV--Q-APPDVVILDLGLPDLDGGEVLKMLRGV-SD-VPVIIATARDDEPEIVRLLNAGADDYLIKPFSAEHLSARLTAVLRRASRS----GPTAELRVG-GLRIDLDRREVTLD-GSPVELTRREFDLLAYLAARPGRVVARRELLAEVWR-Q-A-Y--DDQTIDVHLSWLRRKLGETAA-KPRYLHTVRGVGVRLAAPEDRT
850	WP_151568137.1	MAYGAGMASVLVVEDDANVRTALIRELS-RSHVVRSVGTAMDALREV--Q-APPDVVILDLGLPDLDGAEVLKMLRGV-TD-VPVIIATARDDEPEIVRLLNAGADDYLIKPFSAEHLSARLAAVLRRSGRT----GPTAELAVG-GLRIDLDRREVTLD-GTALELTRREFDLLAYLAARPGRVVARRELLAEVWR-Q-A-Y--DDQTIDVHLSWLRRKLGETAA-APRYLHTVRGVGVRLAEPGPS-
851	WP_156221145.1	------MPSVLVVEDDPDVRTALIRELS-RSHAVRSAGTAMDALREV--Q-SPPDVVILDLGLPDLDGAEVLKMLRGV-SD-VPVIIATARDDEPEVVRLLNAGADDYLIKPFSAEHLSARLAAVLRRSARS----GPSAELTVG-GLHIDLDRREALLD-GTPLELTRREFDLLSYLAARPGRVVARRELLAEVWR-Q-A-Y--DDQTIDVHLSWLRRKLGETAA-APRYLHTVRGVGVRLAEPRP--
852	RKS74962.1	VAYGSAMASVLVVEDDANVRTALIRELS-RSHVVRSVGTAMDALREV--Q-APPDVVVLDLGLPDLDGAEVLKMLRGV-SD-VPVIIATARDDEPEIVRLLNAGADDYLIKPFSIEHLSARLAAVLRRSARS----GPTAELSVG-GLHIDLDRRQATLD-GEPLELTRREFDLLAYLAARPGRVVARRELLAEVWR-Q-A-Y--DDQTIDVHLSWLRRKLGETAA-APRYLHTVRGVGVRLAEPDPRP
853	WP_117399553.1	------MASVLVVEDDANVRTALIRELS-RSHVVRSVGTAMDALREV--Q-APPDVVVLDLGLPDLDGAEVLKMLRGV-SD-VPVIIATARDDEPEIVRLLNAGADDYLIKPFSIEHLSARLAAVLRRSARS----GPTAELSVG-GLHIDLDRRQATLD-GEPLELTRREFDLLAYLAARPGRVVARRELLAEVWR-Q-A-Y--DDQTIDVHLSWLRRKLGETAA-APRYLHTVRGVGVRLAEPDPRP
854	WP_083980171.1	MAYGSAMASVLVVEDDANVRTALIRELS-RSHVVRSVGTAMDALREV--Q-SPPDVVVLDLGLPDLDGAEVLKMLRGI-SD-VPVIIATARDDEPEIVRLLNAGADDYLIKPFSIEHLSARLAAVLRRSARS----GPTAELSVG-GLHIDLDRREAALD-GAPLELTRREFDLLAYLAARPGRVVARRELLAEVWR-Q-A-Y--DDQTIDVHLSWLRRKLGETAA-APRYLHTVRGVGVRLAAPDPRS
855	WP_148353011.1	MAYGSAMASVLVVEDDANVRTALIRELS-RSHVVRSVGTAMDALREV--Q-SPPDVVVLDLGLPDLDGAEVLKMLRGI-SD-VPVIIATARDDEPEIVRLLNAGADDYLIKPFSIEHLSARLAAVLRRSARS----GPTAELSVG-GLHIDLDRREATLD-GAPLELTRREFDLLAYLAARPGRVVARRELLAEVWR-Q-A-Y--DDQTIDVHLSWLRRKLGETAA-APRYLHTVRGVGVRLAEPDPRP
856	WP_171064653.1	------MASVLVVEDDPNVRTALIRELS-RSHVVRSVGTAMDALREV--Q-SPPDVVVLDLGLPDLDGAEVLKMLRGI-SD-VPVIIATARDDEPEIVRLLNAGADDYLIKPFSIEHLSARLAAVLRRSVRS----GPTAELRVG-GLHIDLDRREAALD-GEPLELTRREFDLLAYLAARPGRVVARRELLAEVWR-Q-A-Y--DDQTIDVHLSWLRRKLGETAA-APRYLHTVRGVGVRLAEPGPRP
857	WP_138649839.1	MAYGSAMASVLVVEDDPNVRTALIRELS-RSHVVRSVGTAMDALREV--Q-SPPDVVVLDLGLPDLDGAEVLKMLRGI-SD-VPVIIATARDDEPEIVRLLNAGADDYLIKPFSIEHLSARLAAVLRRSVRS----GPTAELRVG-GLHIDLDRREAALD-GEPLELTRREFDLLAYLAARPGRVVARRELLAEVWR-Q-A-Y--DDQTIDVHLSWLRRKLGETAA-APRYLHTVRGVGVRLAEPGPRP
858	WP_132178602.1	------MASVLVVEDDPNVRTALIRELS-RSHVVRSVGTAMDALREV--Q-SPPDVVVLDLGLPDLDGAEVLKMLRGI-SD-VPVIIATARDDEPEIVRLLNAGADDYLIKPFSIEHLSARLAAVLRRSARS----GPAAELRVG-GLHIDLDRREAALD-GEPLELTRREFDLLAYLAARPGRVVARRELLAEVWR-Q-A-Y--DDQTIDVHLSWLRRKLGETAA-APRYLHTVRGVGVRLAEPDPRS
859	WP_131955036.1	MAYGAAMASVLVVEDDANVRTALIRELS-RSYVVRSVGTAMDALREV--Q-SPPDVVVLDLGLPDLDGAEVLKMLRGI-SD-VPVIIATARDDEPEIVRLLNAGADDYLIKPFSIEHLSARLAAVLRRSVRS----GPTAELTVG-GLHIDLDRREAMLD-GKPLELTRREFDLLAYLAARPGRVVARRELLAEVWR-Q-A-Y--DDQTIDVHLSWLRRKLGETAA-APRYLHTVRGVGVRLAEPDPRS
860	SFN10034.1	VAYGSAMASVLVVEDDANVRTALIRELS-RSHVVRSVGTAMDALREV--Q-APPDVVVLDLGLPDLDGAEVLKMLRGI-SD-VPVIIATARDDEPEIVRLLNAGADDYLIKPFSIEHLSARLAAVLRRSARS----GPTAELSVG-GLHIDLDRREAMLD-GKPLELTRREFDLLSYLAARPGRVVARRELLAEVWR-Q-A-Y--DDQTIDVHLSWLRRKLGETAA-APRYLHTVRGVGVRLAEPDPRS
861	WP_131875981.1	------MASVLVVEDDANVRTALIRELS-RSHVVRSVGTAMDALREV--Q-APPDVVVLDLGLPDLDGAEVLKMLRGI-SD-VPVIIATARDDEPEIVRLLNAGADDYLIKPFSIEHLSARLAAVLRRSARS----GPAAEISVG-GLHIDLDRREAMLD-GEPLELTRREFDLLAYLAARPGRVVARRELLAEVWR-Q-A-Y--DDQTIDVHLSWLRRKLGETAA-APRYLHTVRGVGVRLAEPDPRP
862	WP_132154007.1	------MASVLVVEDDANVRTALIRELS-RSHVVRSVGTAMDALREV--Q-APPDVVVLDLGLPDLDGAEVLKMLRGI-SD-VPVIIATARDDEPEIVRLLNAGADDYLIKPFSIEHLSARLAAVLRRSVRS----GPTAELSVG-GLHIDLDRREAMLD-GEPLELTRREFDLLAYLAARPGRVVARRELLAEVWR-Q-A-Y--DDQTIDVHLSWLRRKLGETAA-APRYLHTVRGVGVRLAEPDPRP
863	WP_132198042.1	MAYGSAMASVLVVEDDANVRTALIRELS-RSHVVRSVGTAMDALREV--Q-APPDVVVLDLGLPDLDGAEVLKMLRGI-SD-VPVIIATARDDEPEIVRLLNAGADDYLIKPFSIEHLSARLAAVLRRSVRS----GPTAELSVG-GLHIDLDRREALLD-GAPLELTRREFDLLAYLAARPGRVVARRELLAEVWR-Q-A-Y--DDQTIDVHLSWLRRKLGETAA-APRYLHTVRGVGVRLAEPDPRS
864	WP_131968247.1	MAYGSAMASVLVVEDDANVRTALIRELS-RSHVVRSVGTAMDALREV--Q-SPPDVVVLDLGLPDLDGAEVLKMLRGI-SD-VPVIIATARDDEPEIVRLLNAGADDYLIKPFSIEHLSARLAAVLRRSVRS----GPTAELSVG-GLHIDLDRREATLD-GAPLELTRREFDLLAYLAARPGRVVARRELLAEVWR-Q-A-Y--DDQTIDVHLSWLRRKLGETAA-APRYLHTVRGVGVRLAEPDPRS
865	WP_067482210.1	------MASVLVVEDDANVRTALIRELS-RSHVVRSVGTAMDALREV--Q-APPDVVILDLGLPDLDGGEVLKMVRGV-SD-VPVIIATARDDEPEIVRLLNAGADDYLIKPFSAEHLSARLAAVLRRSSRS----GPAAELRVG-GLHIDLDRREAALD-GAPLELTRREFDLLAYLAARPGRVVARRELLAEVWR-Q-A-Y--DDQTIDVHLSWLRRKLGETAA-EPRYLHTVRGVGVRLADPGP--
866	WP_151591325.1	------MASVLVVEDDANVRTALIRELS-RSHVVRSVGTAMDALREV--Q-SPPDVVILDLGLPDLDGAEVLKMLRGV-SD-VPVIIATARDDEPEIVRLLNAGADDYLIKPFSAEHLSARLAAVLRRSARS----GPSAEISVG-GLHIDLDRREARLD-GEPLELTRREFDLLAYLAARPGRVVARRELLAEVWR-Q-A-Y--DDQTIDVHLSWLRRKLGETAA-KPRYLHTVRGVGVRLAEPGPRA
867	WP_151544588.1	MAYGSGMASVLVVEDDANVRTALIRELS-RSHVVRSVGTAMDALREV--Q-SPPDVVILDLGLPDLDGAEVLKMLRGV-SD-VPVIIATARDDEPEIVRLLNAGADDYLIKPFSAEHLSARLAAVLRRSARS----GPSAEISVG-GLHIDLDRREARLD-GAPLELTRREFDLLAYLAARPGRVVARRELLAEVWR-Q-A-Y--DDQTIDVHLSWLRRKLGETAA-EPRYLHTVRGVGVRLAEPGPRA
868	PZN38061.1	------MATVLVVEDDDLVRAELIQALA-GRHAVRSAGRALDALREI--R-NPPDVVVLDLGLPDLDGAEALKMMRGV-SD-VPVIVATARDDEAEIVRLLRAGADDYLVKPFSGEHLEARLEAVLRRTRRAA---APPAVLRVG-GLEVDLDRREATLD-GAPLSLTRREFDLLAYLAARADRVVSRRELRTEVWR-Q-A-Y--EDQTIDVHLSWLRRKLGETAA-RPRYLHTVRGVGVMLSAPRD--
869	WP_119927761.1	------MATVLVVEDDDIVRAAVIQGLT-LRHAVRSAGCALDALREV--Q-SPPDVVILDLGLPDLDGAEALKMMRGL-GD-VPIIVATARDEEAEIVRLLHAGADDYLVKPFSADHLNARLEAVLRRARGTA---ARPAVLRVG-GLQVAPERREALLD-GRPLELTRREFDLLAYLAARAGQVVSRRELISEVWR-Q-A-Y--GDQTIDVHLSWLRRKLGETAS-SPRYLHTVRGVGVKLVAP----
870	WP_073815357.1	------MATVLVVEDDPFVRSALIRHLA-SGHAVRSVGTALEALREV--Q-VGCDLVVLDLGLPDLDGSEALKMIRGL-TN-VPVIISTARDDEAEIVRLLNDGADDYLVKPFSGEHLTARMAAVLRRLGGGSL--MAPQILRVG-GLAIDPQRREALLD-GERLDLTRREFDLLAFLAARPGVVVPRKEILAEVWR-Q-T-Y--GDQTIDVHLSWLRRKLGETAS-SPRYLHTVRGVGVRLEAPSEPV
871	OKJ06115.1	---------MLVVEDDPFVRSALIRHLA-SGHAVRSVGTALEALREV--Q-VGCDLVVLDLGLPDLDGSEALKMIRGL-TN-VPVIISTARDDEAEIVRLLNDGADDYLVKPFSGEHLTARMAAVLRRLGGGSL--MAPQILRVG-GLAIDPQRREALLD-GERLDLTRREFDLLAFLAARPGVVVPRKEILAEVWR-Q-T-Y--GDQTIDVHLSWLRRKLGETAS-SPRYLHTVRGVGVRLEAPSEPV
872	KIQ62257.1	---------MLVVEDDPFVRSALIRHLA-SGHAVRSVGTALEALREV--Q-VGCDLVILDLGLPDLDGSEALKMIRGL-TN-VPVIISTARDDEAEIVRLLNDGADDYLVKPFSGEHLTARMAAVLRRLGGGSL--MAPQILRVG-GLAIDPQRREALLD-GERLDLTRREFDLLAFLAARPGVVVPRKEILAEVWR-Q-T-Y--GDQTIDVHLSWLRRKLGETAS-SPRYLHTVRGVGVRLEAPSEPV
873	WP_083462505.1	------MATVLVVEDDPFVRSALIRHLA-SGHAVRSVGTALEALREV--Q-VGCDLVILDLGLPDLDGSEALKMIRGL-TN-VPVIISTARDDEAEIVRLLNDGADDYLVKPFSGEHLTARMAAVLRRLGGGSL--MAPQILRVG-GLAIDPQRREALLD-GERLDLTRREFDLLAFLAARPGVVVPRKEILAEVWR-Q-T-Y--GDQTIDVHLSWLRRKLGETAS-SPRYLHTVRGVGVRLEAPSEPV
874	WP_100588597.1	------MATVLVVEDDPFVRSALIRHLA-SGHAVRSVGTALEALREV--Q-VGCDLVILDLGLPDLDGSEALKMIRGL-TN-VPVIISTARDDEAEIVRLLNDGADDYLVKPFSGEHLTARMAAVLRRLGGGSL--MAPQILRVG-GLAIDPQRREALLD-GERLDLTRREFDLLAFLAGRPGVVVPRKEILAEVWR-Q-T-Y--GDQTIDVHLSWLRRKLGETAS-SPRYLHTVRGVGVRLEAPSEPV
875	WP_035863105.1	------MATVLVVEDDPFVRSALIRHLA-SGHAVRSVGTALEALREV--Q-VGCDLVILDLGLPDLDGSEALKMIRGL-TN-VPVIISTARDEEAEIVRLLNDGADDYLVKPFSGEHLTARMTAVLRRLGGGAL--MAPQILRVG-GLAIDPQRREALLD-GQRLDLTRREFDLLAFLAARPGVVVPRKEILAEVWR-Q-T-Y--GDQTIDVHLSWLRRKLGETAS-SPRYLHTVRGVGVRLEAPSEPV
876	WP_030911726.1	------MATVLVVEDDPFVRSALIRHLA-TGHAVRSVGTALEALREV--Q-VGCDLVVLDLGLPDLDGSEALKMIRGL-TN-VPVIISTARDDEAEIVRLLNDGADDYLVKPFSGEHLTARMAAVLRRLGGGAL--MAPQILRVG-GLAIDPQRREALLD-GQRLDLTRREFDLLAFLAARPGVVVPRKEILAEVWR-Q-T-Y--GDQTIDVHLSWLRRKLGETAS-SPRYLHTVRGVGVRLEAPGGPV
877	WP_030459640.1	------MATVLVVEDDPFVRSALIRHLA-TGHAVRSVGTALEALREV--Q-VGCDLVVLDLGLPDLDGSEALKMIRGL-TN-VPVIISTARDDEAEIVRLLNDGADDYLVKPFSGEHLTARMAAVLRRLGGGAL--MAPQILRVG-GLAIDPQRREALLD-GQRLDLTRREFDLLAFLAARPGVVVPRKEILAEVWR-Q-T-Y--GDQTIDVHLSWLRRKLGETAS-SPRYLHTVRGVGVRLEAPGGPV
878	WP_099899475.1	------MATVLVVEDDPFVRSALIRHLA-TGHAVRSVGTALEALREV--Q-VGCDLVILDLGLPDLDGSEALKMIRGL-TN-VPVIISTARDDEAEIVRLLNDGADDYLVKPFSGEHLTARMAAVLRRLGGGAL--MAPQILRVG-GLAIDPQRREALLD-GQRLDLTRREFDLLAFLAARPGVVVPRKEILAEVWR-Q-T-Y--GDQTIDVHLSWLRRKLGETAS-SPRYLHTVRGVGVRLEAPSGPV
879	WP_014135976.1	------MATVLVVEDDPFVRSALIRHLA-TGHAVRSVGTALEALREV--Q-VGCDLVVLDLGLPDLDGSEALKMIRGL-TN-VPVIISTARDDEAEIVRLLNDGADDYLVKPFSGEHLTARMAAVLRRLGGGAL--MAPQILRVG-GLAIDPQRREALLD-GQRLDLTRREFDLLAFLAARPGVVVPRKEILAEVWR-Q-T-Y--GDQTIDVHLSWLRRKLGETAS-NPRYLHTVRGVGVRLEAPSGPV
880	WP_161361818.1	------MAQVLVVEDDQFVRSALIRYLT-SSHAVRSVGTALEALREV--Q-YPFDVVILDLGLPDLDGSEALKMLRGI-SD-VPVIIATARDDEAEVVRLLNAGADDYVTKPFSGEHLGARLSAVLRRARGRS----GGDTFAVG-GLHVDVRRREAELD-GVALNLTRREFDLLAFLASRAGNVVPRREILAEVWG-Q-S-Y--DDQTIDVHLSWLRRKLGETAR-APKYLHTVRGVGVKLEPPA---
881	WP_095583248.1	------MARLLVVEDDPFVRSALVRQLT-ASHTVRSVGTALEALREV--Q-VGFDLVVLDLGLPDLDGAQALKMLRGI-TD-VPVVVATARDDEAEIIRLLTDGADDYLVKPFSVAHLTARMAAVLRRSGKGGAVGVPSGALRVG-GLSVDPLRRVAELD-GAVLDLTRREFDLLAYLAGRPGVVVPRRELLAEVWQ-Q-S-Y--DDQTIDVHLSWLRRKLGETAA-SPRYLHTVRGVGVKLEPPAAPG
882	WP_103780800.1	------MASVLVVEDDQFVRSALIRHLT-AAHTVRSVGTALEALREV--H-FRFDVVILDLGLPDLDGSEALKMLRGI-TD-VPVIIATARDDEAEVVRLLNAGADDYLTKPFSPEHLSARMAAVLRRARAG--ASPHSTVIRVG-GLTVDPLRRQAELD-GVRLDLTRREFDLLAFLAGRPGVVVARRELLAEVWQ-Q-S-Y--DDQTIDVHLSWLRRKLGETAA-NPRYLHTLRGVGVKLEPPQTAE
883	SED31388.1	WRTVPPMASVLVVEDDQFVRSALIRQLSSESHTVRSVGTALEALREV--H-FRFDVVILDLGLPDLDGSEALKMLRGI-TD-VPVIIATARDDEAEIVRLLHAGADDYLVKPFSVDHLSARMAAVLRRSR-A--AGPPSRALRVG-GLTVDPLRRQAELD-GTPLDLTRREFDLLAFLAGRPGVVVPRKELLAEVWQ-Q-S-Y--DDQTIDVHLSWLRRKLGETAA-RPRYLHTLRGVGVKLEPPREPQ
884	OKJ69667.1	------MASVLVVEDDQFVRSALIRQLT-ASHTVRSVGTALEALREV--H-FRFDVVVLDLGLPDLDGSEALKMLRGI-TD-VPVIIATARDDEAEIVRLLHAGADDYLVKPFSVDHLSARMAAVLRRARAG--AGPPSRAVRVG-GLTVDPLRRQAELD-GTPLDLTRREFDLLAFLAGRPGVVVPRKELLAEVWQ-Q-S-Y--DDQTIDVHLSWLRRKLGETAA-RPRYLHTLRGVGVKLEPPREPD
885	GEB60891.1	WRTVPPMASVLVVEDDQFVRSALIRQLS-ASHTVRSVGTALEALREV--H-FRFDVVILDLGLPDLDGSEALKMLRGI-TD-VPVIIATARDDEAEIVRLLHAGADDYLVKPFSVDHLSARMAAVLRRARSA--AGPPPRVIRVG-GLTVDPLRRQAELD-GAPLDLTRREFDLLAFLAGRPGVVVPRKELLAEVWQ-Q-S-Y--DDQTIDVHLSWLRRKLGETAA-RPRYLHTLRGVGVKLEPPRESQ
886	WP_125665583.1	---MPPMASVLVVEDDQFVRSALIRQLS-ASHTVRSVGTALEALREV--H-FRFDVVILDLGLPDLDGSEALKMLRGI-TD-VPVIIATARDDEAEIVRLLHAGADDYLVKPFSIDHLSARMAAVLRRARSG--AGPPSRVIRVG-GLTVDPLRRQAELD-GTPLDLTRREFDLLAFLAGRPGVVVPRKELLAEVWQ-Q-S-Y--DDQTIDVHLSWLRRKLGETAA-RPRYLHTLRGVGVKLEPPGEPR
887	WP_125835436.1	------MNRLLLIDDDQELCELLTRWLTQEGFQVTACHDAGGARQAL--T-HAPEAVVLDVMLPDGSGLELLKQLRGEHPE-LPVLMLSARGEPLDRILGLELGADDYLAKPCDPRELTARLRAVLRRTVPAPAS----SQLELG-DLRFSPNRGVVS--GEHDVPLTLSESRLLEALLQQPGEPVDKQALAQLALG--R-KLTLYDRSLDMHVSNLRKKLGPHPD-GRPRILALRSRGYYYAQ-----
888	WP_125878909.1	------MNRLLLIDDDQELCELLIRWLTQEGFQVTACHDAGGARQAL--T-HAPEAVVLDVMLPDGSGLELLKQLRGEHPE-LPVLMLSARGEPLDRILGLELGADDYLAKPCDPRELTARLRAVLRRTVPAPAS----SQLELG-DLRFSPNRGVVS--GEHDVPLTLSESRLLEALLQQPGEPVDKQALAQLALG--R-KLTLYDRSLDMHVSNLRKKLGPHPD-GRPRILALRSRGYYYAQ-----
889	WP_099525356.1	------MNRLLLIDDDQELCELLTRWLTQEGFQVTACHDAGGARQAL--T-HAPEAVVLDVMLPDGSGLELLKQLRGEHPE-LPVLMLSARGEPLDRILGLELGADDYLAKPCDPRELTARLRAVLRRTVPAPAS----SQLELG-DLRFSPNRGVVS--GEHDVPLTLSESRLLEALLQQPGEPVDKQALAQLALG--R-KLTLYDRSLDMHVSNLRKKLGPHPD-GRPRILALRSRGYYYAQ-----
890	WP_090231752.1	------MSELLLIDDDEELCELLVSWLSQEGFQVRACHDGNSARAAL--Q-HAPSAVVLDVMLPDGSGLELLRQLRGNHPD-LPVLMLSARGEPLDRILGLELGADDYLAKPCDPRELTARLRAVLRRSQPVSSG----SHLQLD-DLSFSPARGVVS--GDHEISLTVSESRLLEALLRQPGEPLDKQELAQLALG--R-KLTLYDRSLDMHVSNLRKKIGPHPD-GRPRILALRSRGYYYSA-----
891	WP_025805152.1	------MSDLLLIDDDQELCELLTSWLGQEGFQVRACHDGHSARRAL--D-HAPAAVVLDVMLPDGSGLELLKQLRNDHPD-LPVLMLSARGEPLDRILGLELGADDYLAKPCDPRELTARLRAVLRRSHPTAVS----SQMELG-DLCFSPVRGVVS--DEQDITLTVSESRLLEALLKQPGEPLDKQELAQIALG--R-KLTLYDRSLDMHVSNLRKKIGPHPD-GRPRIVALRSRGYYYSL-----
892	WP_135846841.1	------MSELLLIDDDQELCELLGSWLGQEGFQVRACHDGHSARKAL--E-TAPAAVVLDVMLPDGSGLELLKQLRSDHPD-LPVLMLSARGEPLDRILGLELGADDYLAKPCDPRELTARLRAVLRRSHPAAVS----SQIELG-DLTFSPVRGVVS--DEQEQTLTVSESRLLEALLKQPGEPLDKQELAQIALG--R-KLTLYDRSLDMHVSNLRKKIGPHSD-GRPRIVALRSRGYYYSL-----
893	WP_139647792.1	------MSELLLIDDDQELCELLGSWLGQEGFQVRACHDGQSARKAL--E-TAPAAVVLDVMLPDGSGLELLKQLRNDHPE-LPVVMLSARGEPLDRILGLELGADDYLAKPCDPRELTARLRAVLRRSHPTAVS----SQIELG-DLTFSPVRGVVS--DEQEQTLTVSESRLLEALLKQPGEPLDKQELAQIALG--R-KLTLYDRSLDMHVSNLRKKIGPHPD-GRPRIVALRSRGYYYSL-----
894	WP_089391770.1	------MSELLLIDDDRELCELLCTWLTQEGFSVRASHDGGAARSAL--S-RTPDAVVLDVMLPDGSGLELLKQLRSEHPD-LPVLMLSARGEPLDRILGLELGADDYLAKPCDPRELTARLRAVLRRSHPAQPS----AQVDLG-DLSLNLARGVAS--GGQDVSLTLSESRILEALLRQPGEPLDKQALAQIALG--R-KLTLYDRSLDMHVSNLRKKLGAHPD-GRPRILALRGRGYFYAP-----
895	WP_058488823.1	------MSELLLIDDDRELCELLCTWLTQEGFSVRASHDGGAARSAL--S-RTPDAVVLDVMLPDGSGLELLKQLRSEHPD-LPVLMLSARGEPLDRILGLELGADDYLAKPCDPRELTARLRAVLRRSHPAQPS----AQVDLG-DLSLNLARGVAS--AGQEVSLTLSESRILEALLRQPGEPLDKQALAQIALG--R-KLTLYDRSLDMHVSNLRKKLGAHPD-GRPRILALRGRGYFYAP-----
896	WP_009620896.1	------MSELLLIDDDRELCELLCTWLTQEGFSVRASHDGGAARSAL--S-RTPDAVVLDVMLPDGSGLELLKQLRSEHPD-LPVLMLSARGEPLDRILGLELGADDYLAKPCDPRELTARLRAVLRRSHPAQPS----AQVELG-DLSLNLARGVAS--ASQEVSLTLSESRILEALLRQPGEPLDKQALAQIALG--R-KLTLYDRSLDMHVSNLRKKLGAHPD-GRPRILALRGRGYFYAP-----
897	WP_043267626.1	------MSELLLIDDDRELCELLCTWLTQEGFSVRASHDGGAARSAL--S-RTPDAVVLDVMLPDGSGLELLKQLRSEHPD-LPVLMLSARGEPLDRILGLELGADDYLAKPCDPRELTARLRAVLRRSHPAQPS----AQVDLG-DLSLNLARGVAS--ASQEVSLTLSESRILEALLRQPGEPLDKQALAQIALG--R-KLTLYDRSLDMHVSNLRKKLGAHPD-GRPRILALRGRGYFYAP-----
898	WP_120995346.1	------MTDLLLIDDDQELCDLLVSWLSQEGFQATARHDGESARAYL--G-HQPAAVVLDVMLPDGSGLELLKQLRTDHPD-LPVLMLSARGEPLDRIIGLELGADDYVAKPCDPRELTARLRAILRRAQPVAAP----NQLASG-DLSYSPARGIAT--GEQEVALTLSEGRILEALLAQPGEPVGKQALAQAALG--R-KLTLYDRSLDMHVSNLRRKLGPHAD-GRPRIVALRSRGYLYAP-----
899	WP_076577725.1	------MTDLLLIDDDRELCELLASWLQQEGFSVRACHDGASARSAL--E-PAPAAVILDVMLPDGSGLELLKQLRSEHAE-LPVLMLSARGEPLDRILGLELGADDYLAKPCDPRELTARLRAVLRRSQPPPTP----SRLELG-DISYSPQRGVAS--GEQDIPLTLSEGRILEALLQQPGEPLDKQALAQLALG--R-KLTLYDRSLDMHVSNLRKKLGPHPD-GRPRIVALRSRGYYYAP-----
900	WP_044408778.1	------MSELLLIDDDQELCELLISWLSQEGFSARACHDGISARAAL--G-HTPAAVVLDVMLPDGSGLELLKQLRNDHPE-LPVVMLSARGEPLDRILGLELGADDYLAKPCDPRELTARLRAVLRRSQGPSQS----SQLELG-DLCYSPIRGVVS--GGHEVSLTLSEGRLLEALLRQPGEPLDKQELAQLALG--R-KLTLYDRSLDMHVSNLRKKLGPHAD-GRPRIVALRSRGYYYAV-----
901	WP_148924977.1	------MSELLLIDDDQELCELLVSWLAQEGFVVRACHDGQSARAAL--E-HQPSAVVLDVMLPDGSGLELLKQLRSEYPD-LPVLMLSGRGEPLDRILGLELGADDYLAKPCDPRELTARLKAVLRRSQPASTP----TQLELG-DLWYSPARGVAS--GDHEVTLTLSEGRILEALLGQPGEPMEKQALAQLALG--R-KLTLYDRSLDMHVSNLRRKLGPHPD-GRQRIVALRSRGYLYAS-----
902	WP_102834506.1	------MSELLLIDDDQELCELLVSWLAQEGFVARACHDGQSARAAL--E-HQPSAVVLDVMLPDGSGLELLKQLRSEYPD-LPVLMLSGRGEPLDRILGLELGADDYLAKPCDPRELTARLKAVLRRSQPASTP----TQLELG-DLWYSPARGVAS--GDHEVTLTLSEGRILEALLGQPGEPMEKQALAQLALG--R-KLTLYDRSLDMHVSNLRRKLGPHPD-GRQRIVALRSRGYLYAS-----
903	OYW94280.1	------MSELLLIDDDQELCELLVSWLAQEGFVAHACHDGLSARKAL--E-HQPSAVVLDVMLPDGSGLELLKQLRSEYPD-LPVLMLSGRGEPLDRILGLELGADDYLAKPCDPRELTARLRAVLRRSQPASTP----SQLELG-DLCYSPARGVAN--GEHEVTLTLSEGRILEALLGQPGEPLDKQTLAQLALG--R-KLTLYDRSLDMHVSNLRRKLGPHPD-GRQRIVALRSRGYLYAS-----
904	WP_037021925.1	------MSELLLIDDDQELCELLVSWLAQEGFVAHACHDGQSARAAL--E-HQPSAVVLDVMLPDGSGLELLKQLRSEYPD-LPVLMLSGRGEPLDRILGLELGADDYLAKPCDPRELTARLRAVLRRSQPTSTP----SQLELG-DLCYSPARGVAN--GEHEVSLTLSEGRILEALLAQPGEPLDKQALAQLALG--R-KLTLYDRSLDMHVSNLRRKLGPHPD-GRPRIVALRSRGYLYAS-----
905	WP_168424852.1	------MSELLLIDDDEELCELLVSWLSQEGFVARACHDGQSARAAL--E-HQPAAVVLDVMLPDGSGLELLKQLRSEHSD-LPVLMLSGRGEPLDRILGLELGADDYLAKPCDPRELTARLRAVLRRSQPASTP----TQLELG-DLCYSPARGVAS--GEHEVTLTLSEGRILEALLSQPGDPLDKQSLAQLALG--R-KLTLYDRSLDMHVSNLRRKLGPHPD-GRQRIVALRSRGYLYAS-----
906	WP_025242065.1	------MSELLLIDDDEELCELLVSWLAQEGFIAHACHDGQSARAAL--E-HQPAAVVLDVMLPDGSGLELLKQLRSEHPD-LPVLMLSGRGEPLDRILGLELGADDYLAKPCDPRELTARLRAVLRRSQPASTP----SQLELG-DLCYSPARGVAS--GEHEVTLTLSEGRILEALLSQPGEPLDKQALAQLALG--R-KLTLYDRSLDMHVSNLRRKLGPHPD-GRQRIVALRSRGYLYAS-----
907	WP_131650478.1	------MSELLLIDDDEELCELLVSWLAQEGFVARACHDGQSARAAL--E-HPPAAVVLDVMLPDGSGLELLKQLRSEHRD-LPVLMLSGRGEPLDRILGLELGADDYLAKPCDPRELTARLRAVLRRTQPASAP----TQLELG-DLCYSPARGIAN--GEHEVTLTLSEGRILEALLSQPGEPLDKQALAQLALG--R-KLTLYDRSLDMHVSNLRRKLGPHPD-GRPRIVALRSRGYLYAS-----
908	WP_045162606.1	------MSELLLIDDDEELCELLVSWLAQEGFVAHACHDGQSARAAL--E-HQPAAVVLDVMLPDGSGLELLKQLRSEHPD-LPVLMLSGRGEPLDRILGLELGADDYLAKPCDPRELTARLRAVLRRSQPASTP----TQLELG-DLCYSPARGVAS--GDHEVTLTLSEGRILEALLSQPGEPLDKQALAQLALG--R-KLTLYDRSLDMHVSNLRRKLGPHPD-GRPRIVALRSRGYLYAS-----
909	WP_021208647.1	------MSELLLIDDDEELCELLVSWLAQEGFVAHACHDGQSARAAL--E-HQPAAVVLDVMLPDGSGLELLKQLRSEHPD-LPVLMLSGRGEPLDRILGLELGADDYLAKPCDPRELTARLRAVLRRSQPASAP----TQLELG-DLCYSPARGVAN--GEHEVTLTLSEGRILEALLSQPGEPLDKQALAQLALG--R-KLTLYDRSLDMHVSNLRRKLGPHSD-GRPRIVALRSRGYLYAS-----
910	WP_102852020.1	------MSELLLIDDDEELCELLVSWLAQEGFVAHACHDGQSARAAL--E-HQPAAVVLDVMLPDGSGLELLKQLRSEHPD-LPVLMLSGRGEPLDRILGLELGADDYLAKPCDPRELTARLRAVLRRSQPASAP----TQLELG-DLCYSPARGVAN--GEHEVTLTLSEGRILEALLSQPGEPLDKQALAQLALG--R-KLTLYDRSLDMHVSNLRRKLGPHPD-GRPRIVALRSRGYLYAS-----
911	WP_149279708.1	EPEDFTAPHVMVVDDDPRLRRLLRRYLFEHGFRVSVAASAEEARQSL--G-IQPDAIVLDIGLPGENGLELTNALRL-AQD-LPIVLLTARGEPADRITGLEAGADDYLGKPFEPKELLLRLKAHLRRHQPVPVTD--LRVVRLG-DKEFDPVRLMLS--DGS-IHLTGGEAALLAVLARKPNEVFSREEIAKALEM----T-EIGERAVDVQVTRLRRCIEPDPR-EPRFLHTVRGRGYVLKPGL---
912	WP_025825878.1	VPEEGTAPHVIVVDDDPRLRRLLQRYLSEQGFRISVAASAAEARQAL--G-IQPDAMVLDVTMPGENGLELTRALRD-AQD-LPIVLLTARGEPADRISGLEAGADDYLGKPFEPRELLLRLKAHLRRLTPAPAAD--LRIIRLG-EKEFDPVRALLS--EGN-VHLTGGEAALLSVLARHPNEVFSREEIARALDM----A-EIGERAVDVQVTRLRRRIEPDPR-EPRFLHTIRGRGYVLKPGVQ--
913	OAG77725.1	VPEEGMAPHVIVVDDDPRLRRLLQRYLSEQGFRISVAANAAEARQTL--G-IQPDAMVLDVTMPGENGLELTRALRD-AQD-LPIVLLTARGEPADRISGLEAGADDYLGKPFEPRELLLRLKAHLRRLAPVPASD--LRIIRLG-EKEFDPVRALLS--EGN-VHLTGGEAALLSVLARRPNEVFSREEIARALDM----A-EIGERAVDVQVTRLRRRIEPDPR-EPRFLHTIRGRGYVLKPGVQ--
914	GAN69415.1	VPEEGMAPHVIVVDDDPRLRRLLHRYLSEQGFRISVAASAAEARQTL--S-IQPDAMVLDVTMPGENGLELTRALRE-AQD-LPIVLLTARGEPADRISGLEAGADDYLGKPFEPRELLLRLKAHLRRLAPAPASD--LRIIRLG-EKEFDPVRALLS--EGN-VHLTGGEAALLSVLARRPNEIFSREEIARALDM----A-EIGERAVDVQVTRLRRRIEPDPR-EPRFLHTIRGRGYVLKPGVQ--
915	WP_048836565.1	-----MAPHVIVVDDDPRLRRLLHRYLSEQGFRISVAASAAEARQTL--S-IQPDAMVLDVTMPGENGLELTRALRE-AQD-LPIVLLTARGEPADRISGLEAGADDYLGKPFEPRELLLRLKAHLRRLAPAPASD--LRIIRLG-EKEFDPVRALLS--EGN-VHLTGGEAALLSVLARRPNEIFSREEIARALDM----A-EIGERAVDVQVTRLRRRIEPDPR-EPRFLHTIRGRGYVLKPGVQ--
916	WP_149278718.1	-------MRILIIEDEPDLGAAMQERVRLDGHAVDWFTTLEDARAAL--A-VSYDFMLLDLGLPDGNGRDLLREARRATPS-MAILITTAEDQISDRIAGLSDGADDYIVKPFDLNELVARIAAVARRYATPHTQT----QRNLG-DITIDRESRTVS--NGQTLDLTAREWAIMELLSRSPGRIYSRTQIDTALYA--L-DHDVGSNTIEVFISRLRRKLGS------PVIRTIRGRGYCLDDRPTP-
917	WP_116703192.1	-------MRILIVEDEYDLGVAVQERVGLDGHAVDWFTTLEDARAAM--T-VDYDFILLDLGLPDGSGRDLLREVRRTSSD-IAILITTAEDQISDRIAGLSEGADDYIVKPYDLNELVARIAAVARRYASPRRQA----HCRVG-EITIDRENRSVT--DGERLDLTAREWSIMELLSRSPGRIYSRQQIDTVLYA--L-DREVDSNTVEVFISRLRRKLGN------NVIRTIRGRGYCLDGKNGS-
918	WP_014106853.1	-------MRILIVEDEYDLGVAVQERVGLDGHAVDWFTTLEDARAAM--T-VDYDFILLDLGLPDGSGRDLLREVRRTSSD-IAILITTAEDQISDRIAGLSEGADDYIVKPYDLNELVARIAAVARRYASPRRQA----HCRVG-EITIDRENRSVS--DGERLDLTAREWSIMELLSRSPGRIYSRQQIDTVLYA--L-DREVDSNTVEVFISRLRRKLGN------NVIRTIRGRGYCLDGKNGS-
919	WP_102325969.1	-------MRILIVEDEYDLGVAVQERVGLDGHAVDWFTTLEDARAAM--T-VDYDFILLDLGLPDGSGRDLLREVRRTSSD-IAILITTAEDQISDRIAGLSEGADDYIVKPYDLNELVARIAAVARRYASPRRQA----HCRVG-EITIDRENRSVS--DGERLDLTAREWSIMELLSRSPGRIYSRQEIDTVLYA--L-DREVDSNTVEVFISRLRRKLGN------NVIRTIRGRGYCLDGKNGS-
920	WP_010511652.1	-------MRILIVEDEYDLGVAVQERVGLDGHAVDWFTTLEDARAAM--T-VDYDFMLLDLGLPDGSGRDLLREVRRTSSD-IAILITTAEDQISDRIAGLSEGADDYIVKPYDLNELVARIAAVARRYASPRRQA----HCRVG-EITIDRENRSVS--DGERLDLTAREWSIMELFSRSPGRIYSRQQIDTVLYA--L-DREVDSNTVEVFISRLRRKLGN------NVIRTIRGRGYCLDGKNGS-
921	WP_019092068.1	-------MRILIVEDEYDLGVAVQERVGLDGHAVDWFTTLEDARAAM--T-VDYDFILLDLGLPDGSGRDLLREVRRTSSD-IAILITTAEDQISDRIAGLSEGADDYIVKPYDLNELVARIAAVARRYASPRRQA----HCRVG-EITIDRENRSVS--DGERLDLTAREWSIMELFSRSPGRIYSRQQIDTVLYA--L-DREVDSNTVEVFISRLRRKLGN------NVIRTIRGRGYCLDGKNGS-
922	WP_003619612.1	-------MRILIVEDEHDLGAAVQERVRLDGHAVDWFMTLEDARAAI--T-VDYDFMLLDLGLPDGNGRDLLRDIRRTSSD-IAILITTAEDQISDRIAGLSEGADDYIVKPYDLNELVARIAAVARRYAAPRQRG----HCRIG-EIAIDRESRSVS--DGRVLDLTAREWAIMELLSRNPGRIYSRQQIDTVLYA--L-DQDVESNTVEVFISRLRRKVGN------TTIRTIRGRGYCLGEKGNQ-
923	WP_110094117.1	-------MRILVVEDEHDLGAAVQERVRQDGHAVDWFTTLEDARAAI--A-VDYDFMLLDLGLPDGNGRALLREIRQRSSD-IAILITTAEDQVSDRIAGLSDGADDYIVKPYDLNELVARIAAVARRYAAPRRQA----CYRIG-GTVIDRENRSVS--DGQRLDLTAREWAIMELLSRSPGRIYSRQQIDTALYA--L-DRDVDSNTVEVFISRLRKKVGT------TVIRTVRGRGYSLADGEAA-
924	WP_110531512.1	-------MRILIVEDEHDLGAAVQERVRLDGHAVDWFTTLEDARAAV--T-VDYDFMLLDLGLPDGNGRDLLREIRRTSFD-TAILITTAEDQVSDRIAGLSDGADDYIVKPYDLNELVARIAAVARRYAAPRRQA----RHQVG-DITIDRENRSVS--NGHMLDLTAREWAIMELLSRNPGRIYSRQQIDTALYA--L-DHDVDSNTVEVFISRLRKKVGN------TVIRTVRGRGYCLADGAGA-
925	WP_048856578.1	-------MRILIVEDEHDLGAAVQERVRLDGHAVDWFTTLEDARAAV--T-VDYDFMLLDLGLPDGNGRDLLREIRRTSSD-IAILITTAEDQISDRIAGLSDGADDYIVKPYDLNELVARIAAVARRYATPRRRA----HYRAG-DIMIDRESRAVL--NGQVLDLTAREWAIMELLSRHPGRIYSRQQIDTALYA--L-DHDVDSNTVEVFISRLRKKVGT------ATIRTVRGRGYCLADGTPA-
926	WP_110507271.1	-------MRILIVEDEHDLGAAVQERVRLDGHAVDWFTTLEDARAAV--T-VDYDFMLLDLGLPDGNGRDLLREIRRTSSD-IAILITTAEDQISDRIAGLSDGADDYIVKPYDLNELVARIAAVARRYATPRRRA----QYRAG-DIMIDRESRAVL--NGQVLDLTAREWAIMELLSRHPGRIYSRQQIDTALYA--L-DQDVDSNTVEVFISRLRKKVGT------ATIRTVRGRGYCLADGTPA-
927	TXH37670.1	---MSNETRILIVDDEPAIRRFLRSSLIAAGFAVEQAERGADALTLN--R-IKPDLVILDLGLPDLDGLDVIKQLRATS-S-VPIIVLSVRNDESGKVMALDNGADDYVTKPFGVEEMLARIRTALRHRLQEQGHG---PVFQNG--LSIDFLQRSVK--RGTELRLSRREYDLLRFLAEHAGKVITHQQLLTAVWGEA--H-RNDVEYLRVYVRQLRQKLEDDPQ-QPVYLQTEPGVGYRLRLVETSA
928	WP_012224950.1	----MSAPRVLVVDDEPAIRRLLRTSLATQDWRVIEAGNGISALAAV--K-EEIDVVLLDLGLPDMDGIEVIRQIRLVL-T-LPIVVLSVRDDERGKVAALDLGADDYVTKPFGMAELVARLRAALRHALQKEGTI---PLYVSG--LSVDLVRRIVT--SGEEVHLSPREWDILRLLIRHAGRVLTHKHILGQLWGA-----NGDVQQLRVYIRQLRQKLEINPE-RPRHIITETGIGYRLTLVE---
929	WP_042058412.1	----MSAPRVLVVDDEPAIRRLLRTSLATQDWRVIEAGNGMSALAAV--K-EEIDVVLLDLGLPDMDGIEVIRQIRLTL-T-LPIVVLSVRDDERGKVAALDLGADDYVTKPFGMAELIARLRAALRHALQKEGTI---PLYVSG--LNVDLVRRIVT--SGDEVHLSPREWDILRLLIRHAGRVLTHKHILGQLWGA-----NGDVQQLRVYIRQLRQKLEINPE-RPQHIITETGVGYRLTLVE---
930	WP_062106286.1	----MSAPRVLVVDDEPAIRRLLRTSLATQDWRVIEAGNGMSALAAV--K-EEIDVVLLDLGLPDMDGIEVIRQIRLTL-T-LPIVVLSVRDDERGKVAALDLGADDYVTKPFGMAELIARLRAALRHALQKEGTI---PLYVSG--LNVDLVRRIVT--SGDEVHLSPREWDILRLLIRHAGRVLTHKHILGQLWGA-----NGDVQQLRVYIRQLRQKLEINPE-RPQHIITETGIGYRLTLVE---
931	WP_025319459.1	----MSDPCVLIVDDEPAIRRLLRTTLGTQSWRITEAASGAGAMQSL--A-QKPDLVLLDLGLPDMDGLEVLQHIRKTA-T-LPVVILSARDNERGKVAAFEMGADDYVTKPFGMAELVARLRTALRHSLQTEGTL---PVFVSG--LSVDLVRRHVF--GGDEIKLSPREWDILRMLVQHAGKVLTHQHIMSKLWGA-----QGDVQQLRVYIRQIRQKLESNPE-QPRYIVTETGIGYRLVEADDMG
932	WP_025285764.1	----MSDPCVLIVDDEPAIRRLLRTTLGTQSWRITEAASGAGAMQAL--A-QKPDLVLLDLGLPDMDGLEVLQHIRKTA-T-LPVVILSARDNERGKVAAFEMGADDYVTKPFGMAELVARLRTALRHSLQTEGTL---PVFVSG--LSVDLVRRHVF--GGDEIKLSPREWDILRMLVQHAGKVLTHQHIMSKLWGA-----QGDVQQLRVYIRQIRQKLESNPE-QPRYIVTETGIGYRLVEADDMA
933	WP_025318037.1	----MSDPCVLIVDDEPAIRRLLRTTLGTQSWRITEAASGAGAMQAL--A-QKPDLVLLDLGLPDMDGLEVLQHIRKTA-T-LPVVILSARDNERGKVAAFEMGADDYVTKPFGMAELVARLRTALRHSLQTEGTL---PVFVSG--LSVDLVRRHVF--GGDEVKLSPREWDILRMLVQHAGKVLTHQHIMSKLWGA-----QGDVQQLRVYIRQIRQKLESNPE-QPRYIVTETGIGYRLVEADDMG
934	WP_011630894.1	----MSDPCVLIVDDEPAIRRLLRTTLGTQSWRITEAASGAGAMQAL--A-QKPDLVLLDLGLPDMDGLEVLQHIRKTA-T-LPVVILSARDNERGKVAAFEMGADDYVTKPFGMAELVARLRTALRHSLQTEGTL---PVFVSG--LSVDLVRRHVF--GGDEIKLSPREWDILRMLVQHAGKVLTHQHIMSKLWGA-----QGDVQQLRVYIRQIRQKLESNPE-QPRYIVTETGIGYRLVEADDMG
935	WP_072571754.1	----MSDPCVLIVDDEPAIRRLLRTTLGTQSWRITEAASGAVAMQVL--A-QKPDLVLLDLGLPDMDGLEVLRQIRKTA-T-LPVVILSARDNERGKVAAFEMGADDYVTKPFGMAELVARLRTALRHSLQTEGTV---PVFVSG--LSVDLVRRHVF--GGEEVKLSPREWDILRMLVQHAGKVLTHQHIMSRLWGA-----QGDVQQLRVYIRQIRQKLEANPE-QPRHIVTETGIGYRLIEEDGAD
936	WP_072562535.1	----MSDPCVLIVDDEPAIRRLLRTTLGSQSWRITEAASGAVAMQIL--V-QKPDLVLLDLGLPDMDGLEVLRQIRKMA-T-LPVVILSARDNERGKVAAFEMGADDYVTKPFGMAELVARLRTALRHSLQTEGTV---PVFVSG--LSVDLVRRHVF--GGDEIKLSPREWDILRMLVQHAGKVLTHQHIMSRLWGA-----QGDVQQLRVYIRQIRQKLESNPE-QPRCIVTETGIGYRLIEADDMD
937	WP_023978825.1	----MSDPILLVVDDEPAIRRLLRTTLASQSWRVLEAGTGENALRVA--S-TPPDLVLLDLGLPDHDGIEILRRLRALH-T-LPVVILSVRDDERGKVAALEAGADDYVTKPFSMAELVARLRNALRHALQQQGTT---PLFTSG--LSIDLVKRQIF--AGTELKLSPREWDILRMLVRYAGRVLTHCTIMSELWGA-----SGDVQQLRVYIRQIRQKIETDPE-QPRHIITETGIGYRLVQGE---
938	WP_025886694.1	----MSDPTLLVVDDEPAIRRLLRTTLASQSWRILEAGSGEQALQRA--T-IPPDLVLLDLGLPDMDGVEVLRQLRRDR-N-LPVVILSVRDDERGKVAALEAGADDYVTKPFSMAELIARLRNALRHGLQQEGTV---PLFTSG--LTIDLVRRQIF--SGEELRLSPREWDILRMLVRYAGRVLTHQTIMKQLWGP-----TGDVQQLRVYIRQIRQKIELDPE-RPSHILTETGVGYRLVSRKE--
939	WP_025840470.1	----MSDPTLLVVDDEPAIRRLLRTTLASQSWRILEAGSGEQALQRA--S-TPPDLVLLDLGLPDMDGVEVLRQLRRDR-N-LPVVILSVRDDERGKVAALEAGADDYVTKPFSMAELIARLRNALRHGLQQEGTV---PLFTSG--LTIDLVRRQIF--SGEELRLSPREWDILRMLVRYAGRVLTHQTIMKQLWGP-----TGDVQQLRVYIRQIRQKIEPDPE-RPRHILTETGVGYRLRKCDDL-
940	WP_012813137.1	----MSNPSVLVVDDEPAIRRLLRTALGSQAWRVIEARTGEMALNMA--M-VVPDIVVLDLGLPDMDGVDVLRRLRSAH-T-LPVVILSVRDDERGKVAALEAGADDYVTKPFSMAELVARMRNAVRHALQQEGTI---PLFVSG--LSIDLVRRQIS--GESEIRLSPREWDILRMLVRYAGRVLTHQTIMSQLWGA-----TGDVQQLRVYIRQIRQKIEIDPE-RPRHIITETGVGYRMVQL----
941	WP_141493986.1	----MSDPLVLIVDDEPAIRRLLRTSLVSQSWRVTEARTGKMALNMA--T-VVPDIVVLDLGLPDMDGVDVLRRLRGAH-T-LPVVILSVRDDERGKVAALEAGADDYVTKPFSMAELIARMRNALRHALQQEGTI---PQFVSG--LTIDLVRRQIF--SEDEIRLSPREWDILRMLVRYAGRVLTHQTIMSQLWGA-----TGDVQQLRVYIRQIRQKIEIDPE-RPRYIITETGVGYRMVQL----
942	WP_026398309.1	----MSDPSVLIVDDEPAIRRLLKMTLSSQSWRIAEAGTGEVALRMA--A-NPPDIVLLDLGLPDIDGVEVLRRMRASR-T-LPVVILSVRDDERGKVAALEAGADDYVTKPFSMAELVARLRNALRHALQQEGTA---PLFVSG--LTVDLVRRQIF--GETEIRLSPREWDIVRMLVRYAGRVLTHQTIMGKLWGA-----TGDVQQLRVYIRQIRQKLEVDPE-RPRHIITETGVGYRLIQL----
943	WP_036638366.1	--MTQGAVKILIVDDEQPIRKLLRVGLSAEGFQIIEARNAREADELV--A-EKPDLAILDLGLPDRSGHEILHGWRERL-E-LPVVVLSSRTDETGIVQALELGADDYMTKPFGMKELAARIRVALRHRLAQQGER---PVFLTG-GLSVDLVRRIVQ--DGEEVKLSPKEYDILRILVQHAGKVITHQHLLREVWGE-----VTDIQYLRVYVRQLRQKLNDSPD-APRFIMTETGVGYRMREADLV-
944	WP_046869713.1	--MSAAPVRILVVDDEPPIRKLLRTGLGTQGYEVIEAANGREAQERL--A-PRPDLVILDLGLPDIQGHELLRRWREAG-D-TPIVILSSRTDEAGIVEALELGADDYVTKPFGAKELVARIRVALRHRLQAQGER---ALFQTG--LSVDLVRRMVR--RSEEVKLTPREYEILRVLVQHAGKVLTHQHVIRQVWGG-----IADVQNLRVHVRQLRQKIEADPE-RPYYILTETGVGYRLRAPE---
945	PZU91226.1	--MTGTEVTILVVDDEPPIRRLLRVGLTGEGYGVVEAGNGKAALASV--A-SRPDLIMLDLGLPDMSGHELLRRWRADG-D-VPIIVLSSRSDEAGIVQSLEDGADDYVTKPFGVKELAARIRVALRHRLQRQGEK---PLFQTG--LSVDLVRRIVR--AGREIKLSPKEYDILRVLVQHSGKVITHRHLLKEVWGG-----AEEVQYLRVYIRQLRQKIEPVPD-QPRYITTETGVGYRLRENE---
946	WP_140019040.1	--MNDLKLKILVVDDEPAIRKLLRVGLTTEGYTVVEAVNGGEAEERI--A-EKPDIVLLDLGLPDTDGHALLQRWRENS-V-LPILILSSRTDEAGIVRALEDGADDYVPKPFGMKELAARLRVALRHRLQQQGEK---PLFQSD--LMVDLVRRLVK--NGEEIKLSPKEYDILRLLVQHAGKVLTHHYILNQIWGP-----AADVQYLRIYVRQLRQKIEKSPD-QPHYILTETGVGYRLREADPAL
947	WP_114214816.1	--MNDPKLKILVVDDEPAIRRLLRVGLTTEGYNVVEAANGSEADEHI--A-EKPDIVLLDLGLPDTDGHTMLQRWRQNG-T-LPILILSSRTDEAGIVRALEEGADDYIPKPFGMKELAARLRVALRHRLQQQGQK---PLFQSD--LTVDLVRRIVK--NGEEIKLSPKEYDILRLLVQHAGKVLTHHFILSQVWGP-----AADVQYLRIYVRQLRQKIEKSPD-QPHYILTETGVGYRLREADPAL
948	WP_109986489.1	--MNDPKLKILVVDDEPAIRKLLRVGLTTEGYTVVEAVNGGEADAHI--A-EKPDIVLLDLGLPDTDGHALLQRWRENG-T-LPILILSSRTDEAGIVRALEEGADDYVPKPFGMKELAARLRVALRHRLQQQGEK---PLFQSG--LTVDLVRRIVK--NGDEVKLSPKEYDILRLLVQHSGKVLTHHHILNQVWGP-----AADVQYLRIYVRQLRQKIEKSPD-QPHYILTETGVGYRLREADPAP
949	WP_151646917.1	--MNDPKLKILVVDDEPVIRKLLRVGLTTEGYTVVEAVNGGEADTHI--A-EKPDIVLLDLGLPDTDGHALLQRWRETG-S-LPVLILSSRTDEAGIVRALEEGADDYVPKPFGMKELAARLRVALRHRLQQQGEK---PLFQSG--LTVDLVRRIVK--NGEEVKLSPKEYDILRLLVQHAGKVLTHHFILNQVWGP-----AADVQYLRIYVRQLRQKIEKSPD-QPHYILTETGVGYRLREADPAP
950	WP_061347081.1	--MNDPKLKILVVDDEPAIRKLLRVGLTTEGYTVVEAVNGGEADTHI--A-EKPDIVLLDLGLPDTDGHALLQRWRETG-S-LPVLILSSRTDEAGIVRALEEGADDYVPKPFGMKELAARLRVALRHRLQQQGEK---PLFQSG--LTVDLVRRIVK--NGEEVKLSPKEYDILRLLVQHAGKVLTHHFILNQVWGP-----AADVQYLRIYVRQLRQKIEKSPD-QPHYILTETGVGYRLREADPAP
951	WP_151651125.1	--MNDPKLKILVVDDEPAIRKLLRVGLTTEGYTVVEAVNGGEADTHI--A-EKPDIVLLDLGLPDTDGHALLQRWRETG-T-LPVLILSSRTDEAGIVRALEEGADDYVPKPFGMKELAARLRVALRHRLQQQGEK---PLFQSD--LTVDLVRRIVK--NGEEVKLSPKEYDILRLLVQHAGKVLTHHFILNQVWGP-----AADVQYLRIYVRQLRQKIEKSPD-QPHYILTETGVGYRLREADPAP
952	WP_151554549.1	--MNDPKLKILVVDDEPAIRKLLRVGLTTEGYTVVEAVNGGEADTHI--A-EKPDIVLLDLGLPDTDGHALLQRWRETG-T-LPVLILSSRTDEAGIVRALEEGADDYVPKPFGMKELAARLRVALRHRLQQQGEK---PLFQSG--FTVDLVRRIVK--NGEEVKLSPKEYDILRLLVQHAGKVLTHHFILNQVWGP-----AADVQYLRIYVRQLRQKIEKSPD-QPHYILTETGVGYRLREADPAP
953	WP_151678125.1	--MNDPKLKILVVDDEPAIRKLLRVGLTTEGYTVVEAVNGGEADTHI--A-EKPDIVLLDLGLPDTDGHALLQRWRETG-T-LPVLILSSRTDEAGIVRALEEGADDYVPKPFGMKELAARLRVALRHRLQQQGEK---PLFQSG--LTVDLVRRIVK--NGEEVKLSPKEYDILRLLVQHAGKVLTHHFILNQVWGP-----AADVQYLRIYVRQLRQKIEKSPD-QPHYILTETGVGYRLREADPAP
954	WP_020699359.1	--MAADGATILIVDDEPPIRRLLRTTLSAHDHRIVEAANGAEALSAM--R-HRPDLVLLDLGLPDVDGLELIARLRGLA-H-VPIVVLSSRGDEAAKVAALDSGADDYVTKPFGAEELMARIRAALRHRLQEQGAE---RTFASD--LKVDLVRRQVE--GGGAVKLSPKEYDILEQLAIHAGKVLTHRHLLREVWHDE----SVDPQYLRVYIRQLRQKIEADPA-SPRHVLTEPGVGYRLV------
955	WP_109888086.1	-----MSARILVVDDEPPIRKLLRTGLATQGYAILEAPNGRAALDLL--G-EGADLVILDLGLPDMGGHDLLRAIRARF-G-LPVVVLSSRDDEAGKVEALDHGADDYVTKPFGMAELLARLRTALRHQLAVQGER---PVFRVD--LSVDLVRRIVR--GDAEVKLTPREYDFLRVLVMHAGKVLTHAQLMHAV-PS-----SSDPQYLRVYIRQLRQKLEADPE-RPRILLTETGVGYRLRAPDEAP
956	WP_140979992.1	--MSAAPIKVLIVDDEPPIRKLLRMGLSTQGYDVLEASNGKIALEKL--A-EEPALVILDLGLPDIDGHELLRTIRARN-S-VPIVVLSSRGDEAGKVQALDLGADDYLTKPFGMDELLARMRAALRHQLQVKGER---PVFRSG--LSVDLVRRIVK--GDRDIRLSPKEYDLLRVLVQHAGKVLTHRFLLKELWDE-----LTDAQYLRVYVRQLRQKIEADPE-RPQYVLTETGIGYRLKAGD---
957	WP_091135743.1	-MSSHGTIPLVVVDDEPPIRRLLRTSLTAQGYRILEAGSARAALDIV--A-EAPEVVLLDLGLPDQDGLEVIRRLRATG-K-VAIIVLSSRGEESAKVDALDLGADDYVTKPFGMAELVARIRTALRHRVQRQGAE---PLFTHG--LCVDLTRRRVT--RGAEVKLSNKEWDILRLLVLHAGQVLTHRMIMQEVWGP-----KVDVQYLRIYVRQLRRKLEEQPD-RPQHIQTETGVGYRLLADDVR-
958	WP_166936612.1	----MTPLRILVVDDEPAIRRFLRTSLGSQGYQVEEAEDGTAALAAM--S-HAPDLIVLDLGMPGMDGFEVIRHLRESG-T-LPIVVLSVRADEAGKVRALDLGADDYVTKPFGIEELLARIRTALRHRLQQEGER---PVFKVD--LSLDLVRRVVT--AGAEVKLTPKEYDILRLLVAHAGKVLTHKFILNQVWGT-----ETDVQYLRIYIRTLRQKIEADPE-QPKLILTEQGVGYRLKAPD---
959	WP_045582870.1	MTSPSAPLRVLVVDDEPPIRRFLRTSLSAQGYDIVEAEDGDAALREI--H-RVPDLLVLDLGLPGIDGLEVIRRLRAGDIA-LPIIVLSSRVDEAGKVEALDLGADDYVTKPFGVDELLARIRAALRHRLQRQGER---PLFRSG--LTVDLVRRIVT--RGGEVKLSPREYDLLRLLVAHAGKVLTHRMILKEVWGG-----ETDIQYLRIYIRQLRQKIEAEPD-RPRHILTETGVGYRLRGPD---
960	WP_014189058.1	MTQPSAPLRVLVVDDEPPIRRFLRTSLSAQGYDIVEAEDGDAALKEI--R-RTPDLLVLDLGLPGIDGLEVIRRLRGAD-S-LPIIVLSSRVDEAGKVEALDLGADDYVTKPFGMDELLARIRAALRHRLQRQGER---PVFRSG--LTVDLVRRIVT--RGAEVKLSPREYDLLRLLVAHAGKVLTHRMILNEVWGG-----ETDIQYLRIYIRQLRQKIEAEPD-RPQHILTETGVGYRLRAGE---
961	WP_149224172.1	MTQPSAPLRVLVVDDEPPIRRFLRTSLSAQGYDIVEAEDGDAALKEI--R-RAPDLLVLDLGLPGIDGLEVIRRLRGDD-S-LPIIVLSSRVDEAGKVEALDLGADDYVTKPFGMDELLARIRAALRHRLQRQGER---PVFRSG--LTVDLVRRIVT--RGAEVKLSPREYDLLRLLVAHAGKVLTHRMILNEVWGG-----ETDIQYLRIYIRQLRQKIEAEPD-RPQHILTETGVGYRLRAGE---
962	WP_098736456.1	MKSDSIPLRVLVVDDEPPIRRFLRTSLTAQGYDIVEAEDGTKALEEV--R-RSPDLLVLDLGLPGIDGLEVIRRLRGSG-T-LPIIVLSSRVDEAGKVEALDLGADDYVTKPFGVEELLARIRTAMRHKLQQQGER---PLFRSG--LTVDLVRRIVT--RGEDVKLSPREYDLLRLLVAHAGKVLTHRFILKEVWGG-----ETDIQYLRIYIRQLRQKIEPDPE-RPHHILTETGVGYRLRAPD---
963	WP_149233023.1	MKSDSIPLRVLVVDDEPPIRRFLRTSLTAQGYDIVEAEDGTKALEEV--R-RSPDLLVLDLGLPGIDGLEVIRRLRGSG-T-LPIIVLSSRVDEAGKVEALDLGADDYVTKPFGVEELLARIRTAMRHKLQQQGER---PLFRSG--LTVDLVRRIVT--RGEDVKLSPREYDLLRLLVGHAGKVLTHRFILKEVWGG-----ETDIQYLRIYIRQLRQKIEPDPE-RPHHILTETGVGYRLRTPD---
964	WP_085553331.1	-----MPLRVLVVDDEPPIRRFLRTSLTAQGYEVAEAADGGAALEEV--R-RPPDVLVLDLGLPGLDGLEVIRRLRDGG-S-LPVIVLSSRADEAGKVEALDLGADDYVTKPFGMDELLARIRAALRHRLQRQGER---PLFRGG--LAVDLVRRIVT--QGAEVKLSPREYDLLRLLVAHAGKVLTHRFILKEVWGA-----DTDVQYLRIYIRQLRQKIEPDPE-RPHHILTETGVGYRLRAPD---
965	WP_145624851.1	MRSDSLPLRVLVVDDEPPIRRFLRTTLTAQGYDIAEAEDGAGALEAA--R-RPPDLLVLDLGLPGIDGLEVIRRLRADG-A-APIIVLSSRADEAGKVEALDLGADDYVTKPFGMDELLARIRAALRHRLQRQGER---PLFRSG--LAVDLVRRIVT--RGAEVKLSPREYDLLRLLVAHAGKVLTHRFILKEVWGA-----DTDVQYLRIYIRQLRQKIEAEPE-RPLHILTETGVGYRLRAPD---
966	WP_149167282.1	MRSDSLPLRVLVVDDEPPIRRFLRTTLSAQGYDIAEAADGAGALEAV--R-RPPDLLVLDLGLPGIGGLEVIRRLRADG-A-APIIVLSSRADEAGKVEALDLGADDYVTKPFGMDELLARIRAALRHRLQQQGER---PLFRSG--LSVDLVRRIVT--RGAEVKLSPREYDLLRLLVAHAGKVLTHRFILKEVWGA-----DTDVQYLRIYIRQLRQKIEAEPE-RPLHILTETGVGYRLRSPD---
967	WP_145674205.1	MRSDTLPLRVLVVDDEPPIRRFLRTTLTAQGYDIAEAEDGAGALEAV--R-HPPDLLVLDLGLPGIGGLEVIRRLRADG-A-APIIVLSSRADESGKVEALDLGADDYVTKPFGMDELLARIRAALRHRLQQQGER---PLFRSG--LAVDLVRRIVT--RGAEVKLSPREYDLLRLLVAHAGKVLTHRFILKEVWGA-----DTDVQYLRIYIRQLRQKIEAEPE-RPSHILTETGVGYRLRAPD---
968	WP_094303642.1	MRSDTLPLRVLVVDDEPPIRRFLRTTLSAQGYDIAEAEDGAGALEAV--R-RPPDLLVLDLGLPGIGGLEVIRRLRADG-A-APIIVLSSRTDEAGKVEALDLGADDYVTKPFGMDELLARIRAALRHRLQQQGER---PLFRSG--LAVDLVRRIVT--RGAEVKLSPREYDLLRLLVAHAGKVLTHRFILKEVWGA-----DTDVQYLRIYIRQLRQKIEAEPE-RPLHILTETGVGYRLRAPD---
969	WP_014242084.1	MRSDTLPLRVLVVDDEPPIRRFLRTTLSAQGYDIAEAEDGAGALAAV--R-RPPDLLVLDLGLPGIGGLEVIRRLRADG-A-APIIVLSSRADEAGKVEALDLGADDYVTKPFGMDELLARIRAALRHRLQQQGER---PLFRSG--LAVDLVRRIVT--RGAEVKLSPREYDLLRLLVAHAGKVLTHRFILKEVWGA-----DTDVQYLRIYVRQLRQKIEAEPE-RPSHILTETGVGYRLRAPD---
970	WP_137105765.1	MRSDTLPLRVLVVDDEPPIRRFLRTTLSAQGYDIAEAEDGAGALEAV--R-RPPDLLVLDLGLPGIGGLEVIRRLRADG-A-APIIVLSSRADEAGKVEALDLGADDYVTKPFGMDELLARIRAALRHRLQQQGER---PLFRSG--LAVDLVRRIVT--RGAEVKLSPREYDLLRLLVAHAGKVLTHRFILKEVWGA-----DTDVQYLRIYVRQLRQKIEAEPE-RPSHILTETGVGYRLRAPD---
971	WP_119508257.1	MRSDTLPLRVLVVDDEPPIRRFLRTTLSAQGYDIAEAEDGAGALEAV--R-RSPDLLVLDLGLPGIGGLEVIRRLRADG-A-APIIVLSSRADEAGKVEALDLGADDYVTKPFGMDELLARIRAALRHRLQQQGER---PLFRSG--LAVDLVRRIVT--RGAEVKLSPREYDLLRLLVAHAGKVLTHRFILKEVWGA-----DTDVQYLRIYIRQLRQKIEAEPE-RPSHILTETGVGYRLRASD---
972	WP_035680154.1	MRSDTLPLRVLVVDDEPPIRRFLRTTLSAQGYDIAEAEDGAGALEAV--R-RPPDLLVLDLGLPGIGGLEVIRRLRADG-A-APIIVLSSRADEAGKVEALDLGADDYVTKPFGMDELLARIRAALRHRLQQQGER---PLFRSG--LAVDLVRRIVT--RGAEVKLSPREYDLLRLLVAHAGKVLTHRFILKEVWGA-----DTDVQYLRIYIRQLRQKIEAEPE-RPSHILTETGVGYRLRASD---
973	WP_137142070.1	MRSDTLPLRVLVVDDEPPIRRFLRTTLSAQGYDIAEAEDGAGALEAV--R-RPPDLLVLDLGLPGIGGLEVIRRLRADG-A-APIIVLSSRADEAGKVEALDLGADDYVTKPFGMEELLARIRAALRHRLQQQGER---PLFRSG--LAVDLVRRIVT--RGAEVKLSPREYDLLRLLVAHAGKVLTHRFILKEVWGA-----DTDVQYLRIYIRQLRQKIEAEPE-RPSHILTETGVGYRLRAPD---
974	WP_145682106.1	MRSDTLPLRVLVVDDEPPIRRFLRTTLSAQGYDIAEAEDGAGALEAM--R-RPPDLLVLDLGLPGIGGLEVIRRLRADG-A-APIIVLSSRADEAGKVEALDLGADDYVTKPFGMDELLARIRAALRHRLQQQGER---PLFRSG--LAVDLVRRIVT--RGAEVKLSPREYDLLRLLVAHAGKVLTHRFILKEVWGA-----DTDVQYLRIYIRQLRQKIEAEPE-RPSHILTETGVGYRLRAPD---
975	WP_137117373.1	MRSDTLPLRVLVVDDEPPIRRFLRTTLSAQGYDIAEAEDGAGALEAV--R-RPPDLLVLDLGLPGIGGLEVIRRLRADG-A-APIVVLSSRADEAGKVEALDLGADDYVTKPFGMDELLARIRAALRHRLQQQGER---PLFRSG--LAVDLVRRIVT--RGAEVKLSPREYDLLRLLVAHAGKVLTHRFILKEVWGA-----DTDVQYLRIYIRQLRQKIEAEPE-RPSHILTETGVGYRLRAPD---
976	WP_109068728.1	MRSDSLPLRVLVVDDEPPIRRFLRTTLSAQGYDIAEAEDGAGALEAV--R-RPPDLLVLDLGLPGIGGLEVIRRLRADG-A-APIIVLSSRADEAGKVEALDLGADDYVTKPFGMDELLARIRAALRHRLQQQGER---PLFRSG--LAVDLVRRIVT--RGAEVKLSPREYDLLRLLVAHAGKVLTHRFILKEVWGA-----DTDVQYLRIYIRQLRQKIEAEPE-RPSHILTETGVGYRLRAPD---
977	WP_114859601.1	MRSDTLPLRVLVVDDEPPIRRFLRTTLSAQGYDIAEAEDGAGALEAV--R-RPPDLLVLDLGLPGIGGLEVIRRLRADG-A-APIIVLSSRADEAGKVEALDLGADDYVTKPFGMDELLARIRAALRHRLQQQGER---PLFRSG--LAVDLVRRIVT--RGAEVKLSPREYDLLRLLVAHAGKVLTHRFILKEVWGA-----DTDVQYLRIYIRQLRQKIEAEPE-RPSHILTETGVGYRLRAPD---
978	WP_055791912.1	-------MRILVVDDDRAVRESLRRSLSFNGYTVETAGDGVEALE--I-A-TRPDAVVLDVMMPRLDGLEVCRRLRS-TDD-LPILVLTARDSVSERVSGLDAGADDYLPKPFALEELLARLRALMRRAGG-E---ADSEAMTFS-DLTMDPVTRDVS--GERSISLTRTEFALLEMLMANPRRVLTRSRILEEVWG--Y-DFPTSGNALEVYVGYLRRKTEADG--ESRLIHTVRGIGYVLRETPP--
979	WP_045823995.1	-------MRILVVDDDRAVRESLRRSLSFNGYTVETAGDGVEALE--I-A-TRPDAVVLDVMMPRLDGLEVCRRLRS-TDD-LPILVLTARDSVSERVSGLDAGADDYLPKPFALEELLARLRALMRRAGG-E---ADSEAMTFS-DLTMDPVTRDVS--GERSISLTRTEFALLEMLMANPRRVLTRSRILEEVWG--Y-DFPTSGNALEVYVGYLRRKTEADG--EPRLIHTVRGIGYVLRETPP--
980	WP_087026853.1	-------MRILVVDDDRAVRESLRRSLSFNGYSVELAQDGVEALE--I-A-DRPDALVLDVMMPRLDGLEVCRHLRS-TDD-LPILVLTARDSVSERVAGLDAGADDYLPKPFALEELLARMRALLRRRATPE---AESRALTFS-DLSLDPVTREVS--GDRQISLTRTEFSLLEMLIANPRRVLTRSRILEEVWG--F-DFPTSGNALEVYVGYLRRKTEAEG--EPRLIHTVRGVGYVLRETPP--
981	WP_073858910.1	-------MRILVVDDDRAVRESLRRSLSFNGYSVELAQDGVEALE--I-S-DRPDALVLDVMMPRLDGLEVCRHLRS-TDD-LPILVLTARDSVSERVAGLDAGADDYLPKPFALEELLARMRALLRRRVTPD---AESRALAFS-DLSLDPVTREVS--GDRQISLTRTEFSLLEMLIANPRRVLTRSRILEEVWG--F-DFPTSGNALEVYVGYLRRKTEAEG--EPRLIHTVRGVGYVLRETPP--
982	WP_112556896.1	-------MRILVVDDDRAVRESLRRSLSFNGYSVELAEDGLEALN--I-A-DRPDALVLDVMMPRLDGLEVCRQLRS-TDD-LPILVLTARDSVSERVAGLDAGADDYLPKPFALEELLARMRALLRRTGPDD---AESAAMTFS-DLSLDPVTREVT--GGRQISLTRTEFALLEMLIANPRRVLTRSRILEEVWG--F-DFPTSGNALEVYVGYLRRKTEAEG--EPRLIHTVRGVGYVLRETPP--
983	WP_069415505.1	-------MRILVVDDDRAVRESLRRSLSFNGYSVDLAQDGVEALE--I-A-DRPDALVLDVMMPRLDGLEVCRQLRS-TDD-LPILVLTARDSVSERVAGLDAGADDYLPKPFALEELLARMRALLRRTSLDE---ADSAALTFS-DLTLDPITREVT--GDRQISLTRTEFALLEMLIANPRRVLTRSRILEEVWG--F-DFPTSGNALEVYVGYLRRKTEAEG--EPRLIHTVRGVGYVLRETPP--
984	WP_083410491.1	-------MRILVVDDDRAVRESLRRSLSFNGYAVELAQDGVEALE--I-A-DRPDALVLDVMMPRLDGLEVCRQLRS-TDD-LPILVLTARDSVSERVAGLDAGADDYLPKPFALEELLARMRALLRRTNLDE---ADSAAMTFS-DLSLDPVTREVT--GDRQISLTRTEFALLEMLIANPRRVLTRSRILEEVWG--F-DFPTSGNALEVYVGYLRRKTEAEG--EPRLIHTVRGVGYVLRETPP--
985	SEH65746.1	-----MAVRILVVDDDRAVRESLRRSLSFNGYAVELAQDGVEALE--I-A-DRPDALVLDVMMPRLDGLEVCRQLRS-TDD-LPILVLTARDSVSERVAGLDAGADDYLPKPFALEELLARMRALLRRTNLDE---ADSAAMTFS-DLSLDPVTREVT--GDRQISLTRTEFALLEMLIANPRRVLTRSRILEEVWG--F-DFPTSGNALEVYVGYLRRKTEAEG--EPRLIHTVRGVGYVLRETPP--
986	BBX80801.1	-----MAVRILVVDDDRAVRESLRRSLSFNGYSVELANDGVEALE--I-A-ERPDAVVLDVMMPRLDGLEVCRQLRS-TDD-LPILVLTARDSVSERVAGLDAGADDYLPKPFALEELLARMRALLRRTKPE----AESVAMTFS-DLALDPVTREVT--GHRRISLTRTEFALLEMLIANPRRVLTRSRILEEVWG--F-DFPTSGNALEVYVGYLRRKTEADG--EPRLIHTVRGVGYVLRETPP--
987	WP_085219899.1	-------MRILVVDDDRAVRESLRRSLSFNGYSVELANDGVEALE--I-A-ERPDAVVLDVMMPRLDGLEVCRQLRS-TDD-LPILVLTARDSVSERVAGLDAGADDYLPKPFALEELLARMRALLRRTKPE----AESVAMTFS-DLALDPVTREVT--GHRRISLTRTEFALLEMLIANPRRVLTRSRILEEVWG--F-DFPTSGNALEVYVGYLRRKTEADG--EPRLIHTVRGVGYVLRETPP--
988	WP_163792612.1	-------MRILVVDDDRAVRESLRRSLSFNGYSVELANDGVEALE--I-S-DRPDAVVLDVMMPRLDGLEVCRHLRS-TDD-LPILVLTARDSVSERVAGLDAGADDYLPKPFALEELLARMRALLRRTKPE----AESVALTFG-DLALDPVTREVT--GHRRISLTRTEFALLEMLIANPRRVLTRSRILEEVWG--F-DFPTSGNALEVYVGYLRRKTEADG--EPRLIHTVRGVGYVLRETPP--
989	BBY24774.1	-----MAVRILVVDDDRAVRESLRRSLSFNGYSVELANDGVEALE--I-S-DRPDAVVLDVMMPRLDGLEVCRHLRS-TDD-LPILVLTARDSVSERVAGLDAGADDYLPKPFALEELLARMRALLRRTKPE----AESVALTFG-DLALDPVTREVT--GHRRISLTRTEFALLEMLIANPRRVLTRSRILEEVWG--F-DFPTSGNALEVYVGYLRRKTEADG--EPRLIHTVRGVGYVLRETPP--
990	WP_064953222.1	-------MRILVVDDDRAVRESLRRSLSFNGYSVELAHDGVEALE--I-A-ERPDALVLDVMMPRLDGLEVCRQLRS-TDD-LPILVLTARDSVSERVAGLDAGADDYLPKPFALEELLARMRALLRRTKPED---ADSVAMTFS-DLTLDPVTREVT--GQRRISLTRTEFALLEMLIANPRRVLTRSRILEEVWG--F-DFPTSGNALEVYVGYLRRKTEADG--EPRLIHTVRGVGYVLRETPP--
991	WP_065031166.1	-------MRILVVDDDRAVRESLRRSLSFNGYSVELAHDGVEALE--I-A-ERPDALVLDVMMPRLDGLEVCRQLRS-TDD-LPILVLTARDSVSERVAGLDAGADDYLPKPFALEELLARMRALLRRTKPED---ADSVAMTFS-DLTLDPVTREVT--GQRRISLTRTEFALLEMLIANPRRVLTRSRILEEVWG--F-DFPTSGNALEVYVGYLRRKTEADG--EPRLIHTVRGVGYVLRETPP--
992	WP_085289778.1	-------MRILVVDDDRAVRESLRRSLSFNGYSVELAHDGVEALE--I-A-ERPDALVLDVMMPRLDGLEVCRQLRS-TDD-LPILVLTARDSVSERVAGLDAGADDYLPKPFALEELLARMRALLRRTKPED---ADSVAMTFS-DLTLDPVTREVT--GQRRISLTRTEFALLEMLIANPRRVLTRSRILEEVWG--F-DFPTSGNALEVYVGYLRRKTEADG--ESRLIHTVRGVGYVLRETPP--
993	WP_064879156.1	-------MRILVVDDDRAVRESLRRSLSFNGYSVELAHDGVEALE--I-A-ERPDALVLDVMMPRLDGLEVCRQLRS-TDD-LPILVLTARDSVSERVAGLDAGADDYLPKPFALEELLARMRALLRRTKPED---ADSVAMTFS-DLTLDPVTREVT--GQRRISLTRTEFALLEMLIANPRRVLTRSRILEEVWG--F-DFPTSGNALEVYVGYLRRKTEADG--ESRLIHTVRGVGYVLRETPP--
994	WP_066961597.1	-----MAVRILVVDDDRAVRESLRRSLSFNGYSVELAHDGLEALE--I-A-DRPDALVLDVMMPRLDGLEVCRQLRS-TDD-LPILVLTARDSVSERVAGLDAGADDYLPKPFALEELLARMRALLRRTKPDD---ADSVAMSFS-DLSLDPVTREVT--GQRRISLTRTEFALLEMLIANPRRVLTRSRILEEVWG--F-DFPTSGNALEVYVGYLRRKTEAEG--ELRLIHTVRGVGYVLRETPP--
995	WP_067946161.1	-------MRILVVDDDRAVRESLRRSLSFNGYSVELAHDGLEALE--I-A-DRPDALVLDVMMPRLDGLEVCRQLRS-TDD-LPILVLTARDSVSERVAGLDAGADDYLPKPFALEELLARMRALLRRTKPDD---AESVAMQFS-DLTLDPVTREVS--GQRQISLTRTEFALLEMLIANPRRVLTRSRILEEVWG--F-DFPTSGNALEVYVGYLRRKTEADG--EPRLIHTVRGVGYVLRETPP--
996	WP_142281130.1	-----MAVRILVVDDDRAVRESLRRSLSFNGYSVELAHDGVEALD--I-A-DRPDALVLDVMMPRLDGLEVCRQLRS-TDD-LPILVLTARDSVSERVAGLDAGADDYLPKPFALEELLARMRALLRRTKPDD---ADSVAMKFS-DLTLDPVTREVT--GERRISLTRTEFSLLEMLIANPRRVLTRSRILEEVWG--F-DFPTSGNALEVYVGYLRRKTEADG--EPRLIHTVRGVGYVLRETPP--
997	WP_096444696.1	-------MRILVVDDDRAVRESLRRSLSFNGYSVELAHDGVEALE--V-A-DRPDALVLDVMMPRLDGLEVCRQLRS-TDD-LPILVLTARDSVSERVAGLDAGADDYLPKPFALEELLARMRALLRRTKPDD---AESVAMKFS-DLTLDPVTREVT--GERRISLTRTEFSLLEMLIANPRRVLTRSRILEEVWG--F-DFPTSGNALEVYVGYLRRKTEADG--EPRLIHTVRGVGYVLRETPP--
998	BAX94186.1	-----MAVRILVVDDDRAVRESLRRSLSFNGYSVELAHDGVEALE--V-A-DRPDALVLDVMMPRLDGLEVCRQLRS-TDD-LPILVLTARDSVSERVAGLDAGADDYLPKPFALEELLARMRALLRRTKPDD---AESVAMKFS-DLTLDPVTREVT--GERRISLTRTEFSLLEMLIANPRRVLTRSRILEEVWG--F-DFPTSGNALEVYVGYLRRKTEADG--EPRLIHTVRGVGYVLRETPP--
999	WP_077088112.1	-------MRILVVDDDRAVRESLRRSLSFNGYSVELAHDGVEALE--V-A-DRPDALVLDVMMPRLDGLEVCRQLRS-TDD-LPILVLTARDSVSERVAGLDAGADDYLPKPFALEELLARMRALLRRTKPDD---AESVAMKFS-DLALDPVTREVT--GERRISLTRTEFALLEMLIANPRRVLTRSRILEEVWG--F-DFPTSGNALEVYVGYLRRKTEADG--EPRLIHTVRGVGYVLRETPP--
1000	SPM35238.1	-------VRILVVDDDRAVRESLRRSLSFNGYSVELAHDGVEALE--V-A-DRPDALVLDVMMPRLDGLEVCRQLRS-TDD-LPILVLTARDSVSERVAGLDAGADDYLPKPFALEELLARMRALLRRTKPDD---AESVAMKFS-DLALDPVTREVT--GERRISLTRTEFALLEMLIANPRRVLTRSRILEEVWG--F-DFPTSGNALEVYVGYLRRKTEADG--EPRLIHTVRGVGYVLRETPP--
1001	WP_068065392.1	-------MRILVVDDDRAVRESLRRSLSFNGYSVELANDGLEALD--I-A-DRPDALVLDVMMPRLDGLEVCRQLRS-TDD-LPILVLTARDSVSERVAGLDAGADDYLPKPFALEELLARMRALLRRTKPDD---AESVAMKFS-DLTLDPVTREVT--GQRRISLTRTEFSLLEMLIANPRRVLTRSRILEEVWG--F-DFPTSGNALEVYVGYLRRKTEADG--EPRLIHTVRGVGYVLRETPP--
1002	WP_067115549.1	-------MRILVVDDDRAVRESLRRSLSFNGYSVELAHDGVEALG--I-A-DRPDALVLDVMMPRLDGLEVCRHLRS-TDD-LPILVLTARDSVSERVAGLDAGADDYLPKPFALEELLARMRALLRRTKPDD---AESVAMTFS-DLTLDPVTREVT--GQRRISLTRTEFSLLEMLIANPRRVLTRSRILEEVWG--F-DFPTSGNALEVYVGYLRRKTEADG--EPRLIHTVRGVGYVLRETPP--
1003	WP_156686515.1	-------MRILVVDDDRAVRESLRRSLSFNGYSVELAHDGLEALE--I-A-DRPDALVLDVMMPRLDGLEVCRQLRS-TDD-LPILVLTARDSVSERVAGLDAGADDYLPKPFALEELLARMRALLRRTKPDD---AESVAMTFS-DLTLDPVTREVT--GQRRISLTRTEFSLLEMLIANPRRVLTRSRILEEVWG--F-DFPTSGNALEVYVGYLRRKTEADG--EPRLIHTVRGVGYVLRETPP--
1004	PLV54942.1	-----MAVRILVVDDDRAVRESLRRSLSFNGYSVELANDGVEALE--I-A-DRPDALVLDVMMPRLDGLEVCRQLRS-TDD-LPILVLTARDSVSERVAGLDAGADDYLPKPFALEELLARMRALLRRTKPDD---AESVAMRFS-DLALDPVTREVT--GQRRISLTRTEFALLEMLIANPRRVLTRSRILEEVWG--F-DFPTSGNALEVYVGYLRRKTEADG--EPRLIHTVRGVGYVLRETPP--
1005	WP_061559826.1	-------MRILVVDDDRAVRESLRRSLSFNGYSVELANDGVEALE--I-A-DRPDALVLDVMMPRLDGLEVCRQLRS-TDD-LPILVLTARDSVSERVAGLDAGADDYLPKPFALEELLARMRALLRRTKPDD---AESVAMRFS-DLTLDPVTREVT--GQRRISLTRTEFALLEMLIANPRRVLTRSRILEEVWG--F-DFPTSGNALEVYVGYLRRKTEADG--EPRLIHTVRGVGYVLRETPP--
1006	WP_044512336.1	-------MRILVVDDDRAVRESLRRSLSFNGYSVELANDGVEALE--I-A-DRPDALVLDVMMPRLDGLEVCRQLRS-TDD-LPILVLTARDSVSERVAGLDAGADDYLPKPFALEELLARMRALLRRTKPDD---AESVAMRFS-DLALDPVTREVT--GQRRISLTRTEFALLEMLIANPRRVLTRSRILEEVWG--F-DFPTSGNALEVYVGYLRRKTEADG--EPRLIHTVRGVGYVLRETPP--
1007	WP_066988478.1	-------MRILVVDDDRAVRESLRRSLSFNGYTVELAHDGVEALE--I-A-DRPDALVLDVMMPRLDGLEVCRQLRS-TDD-LPILVLTARDSVSERVAGLDAGADDYLPKPFALEELLARMRALLRRTKPED---AESVAMKFS-DLTLDPVTREVT--GQRRISLTRTEFALLEMLIANPRRVLTRSRILEEVWG--F-DFPTSGNALEVYVGYLRRKTEADG--ESRLIHTVRGVGYVLRETPP--
1008	WP_067126625.1	-------MRILVVDDDRAVRESLRRSLSFNGYSVELAHDGVEALE--I-A-DRPDALVLDVMMPRLDGLEVCRHLRS-TDD-LPILVLTARDSVSERVAGLDAGADDYLPKPFALEELLARMRALLRRTKPED---AESVAMTFS-DLSLDPVTREVT--GQRRISLTRTEFALLEMLIANPRRVLTRSRILEEVWG--F-DFPTSGNALEVYVGYLRRKTEADG--ESRLIHTVRGVGYVLRETPP--
1009	WP_067095391.1	-------MRILVVDDDRAVRESLRRSLSFNGYSVELAHDGVEALE--I-A-DRPDALVLDVMMPRLDGLEVCRHLRS-TDD-LPILVLTARDSVSERVAGLDAGADDYLPKPFALEELLARMRALLRRTKPED---AESVAMTFS-DLTLDPVTREVT--GQRRISLTRTEFALLEMLIANPRRVLTRSRILEEVWG--F-DFPTSGNALEVYVGYLRRKTEADG--ESRLIHTVRGVGYVLRETPP--
1010	WP_067912300.1	-------MRILVVDDDRAVRESLRRSLSFNGYSVELAHDGVEALE--I-A-DRPDALVLDVMMPRLDGLEVCRQLRS-TDD-LPILVLTARDSVSERVAGLDAGADDYLPKPFALEELLARMRALLRRTKPDD---AESVALTFS-DLTLDPVTREVT--GQRRISLTRTEFALLEMLIANPRRVLTRSRILEEVWG--F-DFPTSGNALEVYVGYLRRKTEADG--EPRLIHTVRGVGYVLRETPP--
1011	WP_067930060.1	-------MRILVVDDDRAVRESLRRSLSFNGYSVELAHDGVEALE--I-A-DRPDALVLDVMMPRLDGLEVCRQLRS-TDD-LPILVLTARDSVSERVAGLDAGADDYLPKPFALEELLARMRALLRRTKPED---AESVAMTFS-DLTLDPVTREVT--GQRRISLTRTEFALLEMLIANPRRVLTRSRILEEVWG--F-DFPTSGNALEVYVGYLRRKTEADG--EPRLIHTVRGVGYVLRETPP--
1012	WP_112709319.1	-------MRILVVDDDRAVRESLRRSLSFNGYSVELAHDGVEALE--I-A-DRPDALVLDVMMPRLDGLEVCRQLRS-TDD-LPILVLTARDSVSERVAGLDAGADDYLPKPFALEELLARMRALLRRTKPED---AESVAMTFS-DLTLDPVTREVT--GQRRISLTRTEFALLEMLIANPRRVLTRSRILEEVWG--F-DFPTSGNALEVYVGYLRRKTEADG--EPRLIHTVRGVGYVLRETPP--
1013	WP_049716434.1	-MSPADPARILVVDDEPAVREALRRSLAFEGYATELAVDGLDAVE--T-A-YDPELIVLDVLMPRMDGLTAARRLRA-SVT-TPILMLTARDTVGDRVTGLDAGADDYLVKPFELDELLARIRALLRRSSYAAAT-EEPPTLAFA-DLRMDPVTREVT--GDRKVELTRTEFTLLELFLHHPRQVLTREQILKQVWG--F-DFEPSSNSLDVYVMYLRRKTEAGG--EPRLVHTVRGVGYVLRADGE--
1014	WP_103832235.1	AEQGETSARILIVDDEPAVREALRRSLAFEGYATEEAVDGLDAVE--V-A-FRPELIVLDVLMPRMDGLTAARRLRA-SLT-VPILMLTARDTVGDRVTGLDAGADDYLVKPFELDELLARIRALLRRSSYAAAAGDEGDTLTFA-DLTMNLATREVT--GGRPVELTRTEFTLLEMFLAHPRQVLTREQILKAVWG--F-DFEPSSNSLDVYVMYLRRKTEAGG--EPRLVHTVRGVGYVLRSGGAE-
1015	WP_052863549.1	AEQGETSARILIVDDEPAVREALRRSLAFEGYGTEEAVDGLDAVE--V-T-YRPELIVLDVLMPRMDGLTAARRLRA-NLT-VPILMLTARDTVGDRVTGLDAGADDYLVKPFELDELLARIRALLRRSSYAAAAGDEGDTLTFA-DLTMNLATREVT--AGRPVELTRTEFTLLEMFLAHPRQVLTREQILKAVWG--F-DFEPSSNSLDVYVMYLRRKTEAGG--EPRLVHTVRGVGYVLRSGGAE-
1016	WP_073448408.1	AEHGDHPARILIVDDEPAVREALQRSLAFEGYGTEQAVDGLDAVE--V-A-YDPELIVLDVLMPRMDGLTAARRLRS-SVT-VPILMLTARDTVGDRVTGLDAGADDYLVKPFELDELLARIRALLRRSSYATAAGDESELLGFA-DLRMNLATREVT--GNRPVELTRTEFTLLEMFLGHPRQVLTREQILKAVWG--F-DFEPTSNSLDVYVMYLRRKTEAGG--EPRLVHTVRGVGYVLRLGGGAE
1017	WP_016573424.1	AEHGDHPARILIVDDEPAVREALQRSLAFEGYGTEQAVDGLDAVE--V-A-YDPELIVLDVLMPRMDGLTAARRLRA-SVT-VPILMLTARDTVGDRVTGLDAGADDYLVKPFELDELLARIRALLRRSSYAAAAGDDSELLTFA-DLRMNLATREVL--GHRPVELTRTEFTLLEMFLAHPRQVLTREQILKAVWG--F-DFEPTSNSLDVYVMYLRRKTEAGG--EPRLVHTVRGVGYVLRLEGGAE
1018	WP_066977010.1	AEHGDHPARILIVDDEPAVREALQRSLAFEGYGTEQAVDGLDAVE--V-A-YDPELIVLDVLMPRMDGLTAARRLRA-SVT-VPILMLTARDTVGDRVTGLDAGADDYLVKPFELDELLARIRALLRRSSYAAAAGDESELLTFA-DLRMNLATREVT--GGRPVELTRTEFTLLEMFLAHPRQVLTREQILKAVWG--F-DFEPTSNSLDVYVMYLRRKTEAAG--EPRLVHTVRGVGYVLRLEGGAE
1019	WP_030699486.1	PQDQEREQRILIVDDEPAVRDALRRSLAFEGYGTEVAVDGLDALE--V-A-YRPDLIVLDIQMPRMDGLTAARRVRA-ADT-VPILMLTARDTVGDRVTGLDAGADDYLVKPFELDELFARVRALLRRSSYAAEQ-DDGDVLAFA-DLRMDLATREVL--GNRRVELTRTEFTLLEMLLAHPRQVLTREQILKAVWG--F-DFEPTSNSLDVYVMYLRRKTEAGG--EPRLVHTVRGVGYVLRSGSGE-
1020	WP_047140736.1	PQDQEREQRILIVDDEPAVRDALRRSLAFEGYGTEVAVDGLDALD--A-A-YRPDLIVLDIQMPRMDGLTAARRVRA-ADT-VPILMLTARDTVGDRVTGLDAGADDYLVKPFELDELFARVRALLRRSSYAAEQ-DDGDVLAFA-DLRMDLATREVL--GNRRVELTRTEFTLLEMLLAHPRQVLTREQILKAVWG--F-DFEPTSNSLDVYVMYLRRKTEAGG--EPRLVHTVRGVGYVLRSGSGE-
1021	WP_087773834.1	PQDQEREQRILIVDDEPAVRDALRRSLAFEGYGTEVAVDGLDALD--A-A-YRPDLIVLDIQMPRMDGLTAARRVRA-ADT-VPILMLTARDTVGDRVTGLDAGADDYLVKPFELDELFARVRALLRRSSYAAEQ-DDGDVLAFA-DLRMDLATREVL--GNRRVELTRTEFTLLEMLLAHPRQVLTREQILKAVWG--F-DFEPTSNSLDVYVMYLRRKTEAGG--EPRLVHTVRGVGYVLRSGSGE-
1022	WP_073911726.1	TAQRHEPERILIVDDEPAVREALRRSLAFEGYGTQDAVDGLDALA--M-E-YAPDLVVLDVQMPRMDGLTAARRIRA-SST-VPILMLTARDTVGDRVTGLDAGADDYLVKPFELDELFARIRALLRRSSYASATAAEADVLSFE-DLRMDLATREVT--GGRTVELTRTEFTLLEMFLAHPRQVLTREQILKAVWG--F-DFEPSSNSLDVYVMYLRRKTEAGG--EPRLVHTVRGVGYALRGGGGE-
1023	WP_030323294.1	TAQRHEPERILIVDDEPAVREALRRSLAFEGYGTQDAVDGLDALG--M-E-YAPDLVVLDVQMPRMDGLTAARRIRA-AST-VPILMLTARDTVGDRVTGLDAGADDYLVKPFELDELFARIRALLRRSSYASATAADADVLSFE-DLRMDLATREVT--GGRTVELTRTEFTLLEMFLAHPRQVLTREQILKAVWG--F-DFEPSSNSLDVYVMYLRRKTEAGG--EPRLVHTVRGVGYALRGGGGE-
1024	WP_030362236.1	-PAEGDSQRILIVDDEPAVREALQRSLAFEGYGTEVAVDGADALE--A-T-YRPDLVVLDIQMPRMDGLTAARRLRS-AST-TPILMLTARDTVGDRVTGLDAGADDYLVKPFELDELFARIRALLRRSTYATASG-EAEALVFA-DLRMDLATREVT--GTRTVELTRTEFTLLEMFLAHPRQVLTREQILKAVWG--F-DFEPSSNSLDVYVMYLRRKTEAGG--EPRLVHTVRGVGYVLRADASGS
1025	WP_067435290.1	ADGDRDTQRILIVDDEPAVREALQRSLAFEGYDTEVAVDGADALE--A-A-YRPDLVVLDIQMPRMDGLTAARRIRG-ADT-TPILMLTARDTVGDRVTGLDAGADDYLVKPFELDELFARVRALLRRSSYAAASGEDDEALTFA-DLRMDLATREVT--GGRAVELTRTEFTLLEMFMAHPRQVLTREQILKAVWG--F-DFEPSSNSLDVYVMYLRRKTEAGG--EPRLVHTVRGVGYVLRQGGAE-
1026	WP_057579280.1	AEGDRDTQRILIVDDEPAVREALQRSLAFEGYDTQVAVDGADALE--A-T-YRPDLVVLDIQMPRMDGLTAARRIRG-ADT-TPILMLTARDTVGDRVTGLDAGADDYLVKPFELDELFARVRALLRRSSYAATSGQEDDALTFA-DLRMDLATREVT--GGRPVELTRTEFTLLEMFMAHPRQVLTREQILKAVWG--F-DFEPSSNSLDVYVMYLRRKTEAGG--EPRLVHTVRGVGYVLRQGGAE-
1027	WP_055490588.1	AEGDREPQRILIVDDEPAVREALQRSLAFEGYDTQVAVDGADALE--A-T-YQPDLVVLDIQMPRMDGLTAARRIRG-ATT-TPILMLTARDTVGDRVTGLDAGADDYLVKPFELDELFARIRALLRRSSYAAAA-PEDEALTFA-DLRMDLATREVT--GGRPVELTRTEFTLLEMFMAHPRQVLTREQILKAVWG--F-DFEPSSNSLDVYVMYLRRKTEAGG--EPRLVHTVRGVGYVLRQGGAE-
1028	WP_161179380.1	AEGDRDPQRILIVDDEPAVREALQRSLAFEGYDTEVAVDGADALE--A-A-CRPDLLVLDIQMPRMDGLTAARRIRG-TDT-TPILMLTARDTVGDRVTGLDAGADDYLVKPFELDELFARIRALLRRSTYAATVSQEDEALTFG-DLRMDLATREVT--GGRPVELTRTEFTLLEMFMAHPRQVLTREQILKAVWG--F-DFEPSSNSLDVYVMYLRRKTEAGG--EPRLVHTVRGVGYVLRQGGGE-
1029	WP_161147611.1	AEGDRDPQRILIVDDEPAVREALERSLAFEGYDTRVAVDGADALE--A-G-YRPDLVVLDIQMPRMDGLTAARRIRS-TDT-TPILMLTARDTVGDRVTGLDAGADDYLVKPFELDELFARIRALLRRSSYASGVSREDEALTFG-DLRMNLATREVT--GGRPVELTRTEYTLLEMFMAHPRQVLTREQILKAVWG--F-DFEPSSNSLDVYVMYLRRKTEAGG--EPRLVHTVRGVGYVLRQGGAE-
1030	WP_067049081.1	AEGDRDPQRILIVDDEPAVREALQRSLAFDGYDTQVAVDGADALE--A-T-YKPDLVVLDIQMPRMDGLTAARRIRG-ADT-TPILMLTARDTVGDRVTGLDAGADDYLVKPFELDELFARIRALLRRSSYAAAVSQEDEALTFG-DLRMDLATREVT--GGRPVELTRTEFTLLEMFMAHPRQVLTREQILKAVWG--F-DFEPSSNSLDVYVMYLRRKTEAGG--EPRLVHTVRGVGYVLRQGGAE-
1031	WP_158922336.1	AEGDRDPQRILIVDDEPAVREALQRSLAFDGYDTEVAVDGADALE--A-T-YRPDLVVLDIQMPRMDGLTAARRIRG-ADT-TPILMLTARDTVGDRVTGLDAGADDYLVKPFELDELFARIRALLRRSSYAAAVSQEDEALTFG-DLRMDLATREVT--GGRQVELTRTEFTLLEMFMAHPRQVLTREQILKAVWG--F-DFEPSSNSLDVYVMYLRRKTEAGG--EPRLVHTVRGVGYVLRQGGAE-
1032	WP_071377643.1	AEGDRDPQRILIVDDEPAVREALQRSLAFDGYDTEVAVDGADALE--A-T-YRPDLVVLDIQMPRMDGLTAARRIRG-ADT-TPILMLTARDTVGDRVTGLDAGADDYLVKPFELDELFARIRALLRRSSYAAAVSQEDEALTFG-DLRMDLATREVT--GGRQVELTRTEFTLLEMFMAHPRQVLTREQILKAVWG--F-DFEPSSNSLDVYVMYLRRKTEAGG--EPRLVHTVRGVGYVLRQGGAE-
1033	WP_069780082.1	AEGDRDPQRILIVDDEPAVREALQRSLAFDGYDTEVAVDGADALE--A-T-YRPDLVVLDIQMPRMDGLTAARRIRG-ADT-TPILMLTARDTVGDRVTGLDAGADDYLVKPFELDELFARIRALLRRSSYAAAVSQEDEALTFG-DLRMDLATREVT--GGRQVELTRTEFTLLEMFMAHPRQVLTREQILKAVWG--F-DFEPSSNSLDVYVMYLRRKTEAGG--EPRLVHTVRGVGYVLRQGGAE-
1034	WP_055706594.1	AEGDRDPQRILIVDDEPAVREALQRSLAFDGYDTEVAVDGADALE--A-T-YKPDLVVLDIQMPRMDGLTAARRIRG-ADT-TPILMLTARDTVGDRVTGLDAGADDYLVKPFELDELFARIRALLRRSSYAAAVSQEDEALTFA-DLRMDLATREVT--GGRQVELTRTEFTLLEMFMAHPRQVLTREQILKAVWG--F-DFEPSSNSLDVYVMYLRRKTEAGG--EPRLVHTVRGVGYVLRQGGAE-
1035	AKJ12295.1	AEGDRDPQRILIVDDEPAVREALQRSLAFDGYDTEVAVDGADALE--A-T-CKPDLIVLDIQMPRMDGLTAARRIRG-ADT-TPILMLTARDTVGDRVTGLDAGADDYLVKPFELDELFARIRALLRRSSYAAAVSQEDEALTFA-DLRMDLATREVT--GGRQVELTRTEFTLLEMFMAHPRQVLTREQILKAVWG--F-DFEPSSNSLDVYVMYLRRKTEAGG--EPRLVHTVRGVGYVLRQGGAE-
1036	WP_121788085.1	AEGDRDSQRILIVDDEPAVREALQRSLAFEGYDTEVAVDGADALD--A-T-YRPDLVVLDIQMPRMDGLTAARRIRG-ADT-TPILMLTARDTVGDRVTGLDAGADDYLVKPFELDELFARIRALLRRSSYAVTVSQQDDALTFA-DLRMDLTTREVT--GSRQVELTRTEFTLLEMFMAHPRQVLTREQILKAVWG--F-DFEPSSNSLDVYVMYLRRKTEAGG--EPRLVHTVRGVGYVLRQGGAE-
1037	WP_067316169.1	AEGDRDPLRILIVDDEPAVREALQRSLAFEGYDTEVAVDGADALE--A-T-YRPDLVVLDIQMPRMDGLTAARRIRG-TDT-TPILMLTARDTVGDRVTGLDAGADDYLVKPFELDELFARIRALLRRSSYAAAVSQQDEALTFA-DLRMDLATREVT--GARQVELTRTEFTLLEMFMAHPRQVLTREQILKAVWG--F-DFEPSSNSLDVYVMYLRRKTEAGG--EPRLVHTVRGVGYVLRQGGAE-
1038	WP_030612487.1	AEGDRDPQRILIVDDEPAVREALQRSLAFEGYDTEVAVDGADALE--A-G-YRPDLVVLDIQMPRMDGLTAARRIRG-ADT-TPILMLTARDTVGDRVTGLDAGADDYLVKPFELDELFARIRALLRRSSYAAGVSRQDEALTFA-DLRMNLATREVT--GERPVELTRTEFTLLEMFMAHPRQVLTREQILKAVWG--F-DFEPSSNSLDVYVMYLRRKTEAGG--EPRLVHTVRGVGYVLRQGGAE-
1039	WP_030653637.1	AEGDRDPQRILIVDDEPAVREALQRSLAFEGYDTEVAVDGADALE--A-T-YQPDLVVLDIQMPRMDGLTAARRIRG-ADT-TPILMLTARDTVGDRVTGLDAGADDYLVKPFELDELFARIRALLRRSSYAVAVSQADEALTFA-DLRMDLATREVT--GGRPVELTRTEFTLLEMFMAHPRQVLTREQILKAVWG--F-DFEPSSNSLDVYVMYLRRKTEAGG--EPRLVHTVRGVGYVLRQGGAE-
1040	WP_086697323.1	AEGDRDPQRILIVDDEPAVREALQRSLAFEGYDTEVAVDGADALE--A-T-YRPDLVVLDIQMPRMDGLTAARRIRG-ADT-TPILMLTARDTVGDRVTGLDAGADDYLVKPFELDELFARIRALLRRSSYAAAVSRQDEALTFA-DLRMDLATREVT--GGRPVELTRTEFTLLEMFMAHPRQVLTREQILKAVWG--F-DFEPSSNSLDVYVMYLRRKTEAGG--EPRLVHTVRGVGYVLRQGGAE-
1041	WP_059251246.1	AEGDRDPQRILIVDDEPAVREALQRSLAFEGYDTEVAVDGADALE--A-T-YRPDLVVLDIQMPRMDGLTAARRIRG-ADT-TPILMLTARDTVGDRVTGLDAGADDYLVKPFELDELFARIRALLRRSSYAAAVSQQDEALTFA-DLRMDLATREVT--GGRPVELTRTEFTLLEMFMAHPRQVLTREQILKAVWG--F-DFEPSSNSLDVYVMYLRRKTEAGG--EPRLVHTVRGVGYVLRQGGAE-
1042	TMM16669.1	QTGMP--AKVLVVEDEPVVRDLLVAVMRTEGYDIVAAADADTALRQA--S--RPHLALIDVRLGSGPGFTVARRLRE-EAD-VALLFLTSADEAEDIRAGFAAGADLYVTKPFSVDSLLVQIEAVLAR--AGKSR---DAHWEAA-DVVVDEAARAVS--SGKPIDLTPVEFELLCRLVRRPGRVLTKTQLLSELWG--Y-RD-YNPNVVERHMSALRRKLE---A-GPRLVHTVHGAGYVFRA-----
1043	WP_104298219.1	-------MRVLLCEDDDQLARGLSRALKHAGHRVTRAADVAEALACI--D--VPELALVDMSLPDGPGTQIIAKLRQ-HPA-IGIIVVSAHGREQDRIAGLRAGADDYVTKPFSVAELLVRIEGLARRTREMRRS-PESSVIEVG-MLRLDTETRTAT--TPTAQALTQKEFEILRLLAARAGQPVTREDLLDRVWE--S-SVETGTRSLDTHMATLRSKLG-----DTVTITTLRGVGYSLTAPANPD
1044	WP_104240302.1	-------MRVLLCEDDDQLARGLSRALKHAGHRVTRAADVAEALACI--D--VPELALVDMSLPDGLGTQIIAKLRQ-HPA-VGIIVVSAHGREQDRIAGLRAGADDYVTKPFSVAELLVRIEGLARRTREMRRS-PESSVIEVG-MLRLDTETRTAT--TPTAQALTQKEFEILRLLAARAGQPVTREDLLDRVWE--S-SVETGTRSLDTHMATLRSKLG-----DTVTITTLRGVGYSLTAPANPD
1045	WP_127729697.1	AVGVPAATRVLVVEDDGDIRAMLARGLGAEGFAVDLAGGVEEALAAA--D--VPEAVLLDIMLPDGSGHDICRALRE-GYP-GSILFLSAKDEVGDRVDGLAAGADDYIVKPFAFDELLARLRTQLQRRRLSGEA---RSLVAAG-RLALDLATRQVR--GEVAVRLTQREAELLGVLMEQVGRPVARGDIFERLWA--S-QGGLSLNVVDVYVGYLRTKLADITR-GGPTIVTVRGRGFMLDLRESGV
1046	WP_068886502.1	------MSKILIIEDDFMIAESTQTLLKYQGFDVDWVNNGIDGLKKI--H--EVDVVLLDLGLPMMDGMQVLKQIRQ-NPN-LPVLIISARDQLQQRVEGLNQGADDYLVKPYEFDELLARIHALLRR--SGKEQ-NSEALLSYG-DLVLDIEQHLVK--KGEYIDLSNREWAILVPLVTHPNKIFSKANLEDKLYD--F-DSEISSNTIEVYVHHLRSKL------GKDFIRTIRGLGYRLGQLEGK-
1047	WP_121532737.1	------MTKILIIEDDFMIAESTQTLLKYQGFEVEWVNNGIDGLKLL--Q--EFDAVLLDLGLPLMDGMQVLKQIRQ-IPN-LPVLIISARDQLQQRVDGLNQGADDYLIKPYEFDELIARIHALLRR--SGKEQ-NQQHILTYG-ELVLDVEQHLAK--KGQYIDLSNREWAILIPLVTHPNKIFSKTNLEDKLYD--F-DSEISSNTIEVYVHHLRNKL------GKDFIRTIRGLGYRLGQL----
1048	WP_120367896.1	------MTKILIIEDDFMIAESTQTLLKYQGFEVEWVNNGIDGLKLL--Q--EFDAVLLDLGLPLMDGMQVLKQIRQ-IPN-LPVLIISARDQLQQRVDGLNQGADDYLIKPYEFDELIARIHALLRR--SGKEQ-NQQHILTYG-ELVLDVEQHLAK--KGQYIDLSNREWAILIPLVTHPNKIFSKTNLEDKLYD--F-DSEISSNTIEVYVHHLRNKL------GKDFIRTIRGLGYRLGQL----
1049	WP_120373850.1	------MTKILIIEDDFMIAESTQTLLKYQGFEVEWVNNGIDGLKLL--Q--EFDAVLLDLGLPLMDGMQVLKQIRQ-IPT-LPVLIISARDQLQQRVDGLNQGADDYLIKPYEFDELIARIHALLRR--SGKEQ-NQQHILTYG-ELVLDVEQHLAK--KGQYIDLSNREWAILIPLVTHPNKIFSKTNLEDKLYD--F-DSEISSNTIEVYVHHLRNKL------GKDFIRTIRGLGYRLGQL----
1050	WP_106984467.1	------MTKILIIEDDFMIAESTQTLLKYQGFEVEWVNNGIDGLKLL--Q--EFDAVLLDLGLPLMDGMQVLKQIRQ-IPN-LPVLIISARDQLQQRVDGLNQGADDYLIKPYEFDELIARIHALLRR--SGKEQ-NQQHILTYG-ELVLDVEQHLAK--KGQYIDLSNREWAILIPLVTHPNKIFSKTNLEDKLYD--F-DSEISSNTIEVYVHHLRNKL------GKDFIRTIRGLGYRLGQL----
1051	WP_120400998.1	------MTKILIIEDDFMIAESTQTLLKYQGFDVEWVNNGIDGLKML--Q--VFDIVLLDLGLPMMDGMQVLKQIRQ-IPA-LPVLIISARDQLQQRVDGLNQGADDYLIKPYEFDELIARIHALLRR--SGKEQ-QQQNVLVYG-DLVLDVEQHLAK--KGQYVDLSNREWAILIPLVTHPNKIFSKSNLEDKLYD--F-DSEISSNTIEVYVHHLRSKL------GKDFIRTIRGLGYRLGQL----
1052	WP_083293040.1	-------MRLLLIEDDPLIGDMIKDHLHDECYAVDWLRDGSHAELAL--I--AYDLLVLDLGLPGKTGMEILHATRL-SQN-LPVMIISGHHTKSARIEALDAGADGYLVKPFDLDELEARIRALLRR--GSSRT---SSTITHG-SLTLNLTSHEIT--RGHLVKLPRRQFSVLRALLDEPGCVVSKRQIEEKLYC--W-DTEVQSNTVDAHIYQLRKKF------GSKFIETLRGVGYKVRLLS---
1053	WP_052820525.1	-------MRLLVLEDDEILLDGLKVGLQMCGFTVDAVTSVADADAAI--A--RFDAIILDLMLPDGSGLDVLSRMRR-SDR-TPVLLLTAKDEVADRITGLDSGADDYLGKPFDLDEVAARLRAIVRR--GHGRA---AGLLEWK-DVSLDPARMSAS--DEITISLSRREFVILQALMETPGVILSRSNLEEKLYG--W-QEEIESNTVEVHIHKLRSKL------GASFIETVRGAGYRLRTSQ---
1054	WP_137128713.1	-------MRILLVEDDLTLGDAVRTHTSRQGHAVDWAKDLENARACL--T--QYGLILLDLRLPDGRGIDLLKELRA-KEA-VPVIILTAHDQISDRIAGLNAGADDYLVKPFDLGELEARVHAVARR--YTAHQ---VPMIRLQ-NLQVFPSERRIE--EGGELSLSSREWAVLDALCARPQAIVAKTQIEEALYA--F-GAEIESNTVEVYVSRLRRKL------GHSIIQTVRGIGYRIAIDDQQR
1055	WP_054157486.1	-------MRVLLVEDDDLLGDAVRTHVHRQGHAIDWSLSCDEAEASL--A--NYDLVLLDLRLPDGNGLDILKGLRA-RDA-TPVIIMTAHDQVSDRIAGLNAGADDYLVKPVDLGELQARIHAVARR--YGTHK---LPAFVVR-GISIYPSDRRIT--NGEDIAISSREWAVLDRLIARKKAIVSKAQIEEALYE--F-GAEVESNTVEVYVSRLRRKL------GKETIETVRGVGYRMSADAS--
1056	WP_166600761.1	-------MRVLLVEDDEILGDAVKTHVHRQGHAVDWALSRDEAEASL--T--TYDLVLLDLRLPDGSGLDILNALRA-RDE-MPVIIMTAHDQVSDRIAGLNAGADDYLVKPVDLGELQARIHAVSRR--YGTHK---LPALTVK-DLSIYPSERRVT--DGAEIQLSSREWAVLDRLIARKRAIVSKGQIEEALYA--F-GAEVESNTVEVYVSRLRRKL------GKDAIETVRGVGYRISSDAN--
1057	PLT97333.1	---------MNGQADSHLXGDAVKTHVHRQGHAVDWALTRDEAEASL--A--PYDLVLLDLRLPDGSGLDILKALRA-RDE-MPVIIMTAHDQVSDRIAGLNAGADDYLVKPVDLGELQARIHAVARR--YGTHK---LPDLTIG-GVAVYPSERRIS--DGEEVLLSSREWAVLDRLIARKRAIVSKSQIEEALYA--F-GAEVESNTVEVYVSRLRRKL------GKDAIETVRGVGYRISADAT--
1058	WP_101777841.1	-------MRVLLVEDDEMLGDAVKTHVHRQGHAVDWALTRDEAEVSL--A--AYDLVLLDLRLPDGSGLDILKALRA-RDE-MPVIIMTAHDQVSDRIAGLNAGADDYLVKPVDLGELQARIHAVARR--YGTHK---LPDLTIG-GVAVYPSERRIS--DGEEVLLSSREWAVLDRLIARKRAIVSKSQIEEALYA--F-GAEVESNTVEVYVSRLRRKL------GKDAIETVRGVGYRISADAT--
1059	WP_102033158.1	-----------------MLGDAVKTHVHRQGHAVDWALTRDEAEVSL--A--AYDLVLLDLRLPDGSGLDILKALRA-RDE-MPVIIMTAHDQVSDRIAGLNAGADDYLVKPVDLGELQARIHAVARR--YGTHK---LPDLTIG-GVAVYPSERRIS--DGEEVLLSSREWAVLDRLIARKRAIVSKSQIEEALYA--F-GAEVESNTVEVYVSRLRRKL------GKDAIETVRGVGYRISADAT--
1060	WP_011970801.1	-------MRVLLVEDDEMLGDAVKTHVHRQGHAVDWALTRDEAEASL--A--PYDLVLLDLRLPDGSGLDILKALRA-RDE-MPVIIMTAHDQVSDRIAGLNAGADDYLVKPVDLGELQARIHAVARR--YGTHK---LPDLTIG-GVAVYPSERRIS--DGEEVLLSSREWAVLDRLIARKRAIVSKSQIEEALYA--F-GAEVESNTVEVYVSRLRRKL------GKDAIETVRGVGYRISADAT--
1061	WP_127578810.1	-------MRVLLVEDDEMLGDAVKTHVHRQGHAVDWALTRDEAEASL--A--PYDLVLLDLRLPDGSGLDILKALRA-RDE-MPVIIMTAHDQVSDRIAGLNAGADDYLVKPVDLGELQARIHAVSRR--YGTHK---LPDLTIG-GVAVYPSERRIS--DGEEVLLSSREWAVLDRLIARKRAIVSKSQIEEALYA--F-GAEVESNTVEVYVSRLRRKL------GKDAIETVRGVGYRISADAT--
1062	WP_133283387.1	-------MRVLLVEDDEMLGDAVKTHVHRQGHAVDWAQSRDDAEASL--A--AYDLVLLDLRLPDGSGLDILKSLRD-RDE-TPVIIMTAHDQVSDRIAGLNAGADDYLVKPVDLGELQARIHAVSRR--YGTHT---LPALVIN-GISVYPSERRIV--DGAEILLSSREWAVLDRLVARKRAIISKAQIEEALYA--F-GAEVESNTVEVYVSRLRRKL------GKEAIETVRGVGYRISTDAA--
1063	WP_006726533.1	-------MRVLLIEDDEMLGDAVKTHVHRQGHAVDWALSRDEAEASL--A--AYDLVLLDLRLPDGSGLDILKALRS-RDE-TPVIIMTAHDQVSDRIAGLNAGADDYLVKPVDLGELQARIHAVSRR--YGTHK---LPDLTIA-GIAIYPSDRRIV--DGKEISLSSREWAVLDRLIARKRAIVSKAQIEEALYA--F-GAEVESNTVEVYVSRLRRKL------GRQAIETVRGVGYRISVDAT--
1064	WP_076392443.1	-------MRVLLVEDDEMLGDAVKTYVHRQGHAVDWALSCDEAAASL--A--AYDLVLLDLRLPDGSGLDILKALRA-RDE-MPVIIMTAHDQVSDRIAGLNAGADDYLVKPIDLGELQARIHAVSRR--YGTHK---LPDLTLG-GIGVYLSERRIV--DGSEILLSSREWAVLDRLIARKRAIVSKAQIEEALYA--F-GAEVESNTVEVYVSRLRRKL------GKDAIETVRGVGYRISADAN--
1065	WP_054148735.1	-------MRVLLVEDDEMLGDAVKTYVHRQGHAVDWALSCDEAEASL--A--AYDLVLLDLRLPDGSGLDILKALRA-RDE-MPVIIMTAHDQVSDRIAGLNAGADDYLVKPVDLGELQARIHAVSRR--YGTHK---LPDLTIA-GIGVYPSERRIA--DGAEILLSSREWAVLDRLIARKRAIVSKAQIEEALYA--F-GAEVESNTVEVYVSRLRRKL------GKDAIETVRGVGYRISADAS--
1066	WP_069042111.1	-------MRVLLVEDDEMLGDAVKTYVHRQGHAVDLALSCDEAEASL--A--AYDLVLLDLRLPDGSGLGILKALRA-RDE-MPVIIMTAHDQVSDRIAGLNAGADDYLVKPVDLGELQARIHAVSRR--YGTHK---LPDLTIA-GIGVYPSERRIA--DGAEILLSSREWAVLDRLIARKRAIVSKAQIEEALYA--F-GAEVESNTVEVYVSRLRRKL------GKDAIETVRGVGYRISADAS--
1067	WP_102021908.1	-------MRVLLVEDDEMLGDAVKTYVHRQGHAVDWALSCDEAEASL--A--AYDLVLLDLRLPDGSGLDILKALRA-RDE-MPVIIMTAHDQVSDRIAGLNAGADDYLVKPVDLGELQARIHAVSRR--YGTHK---LPDLTIG-GIGVYPSERRLA--DGAEILLSSREWAVLDRLIARKRAIVSKAQIEEALYA--F-GAEVESNTVEVYVSRLRRKL------GKEAIETVRGVGYRISVDAN--
1068	WP_153761525.1	-------MRVLLVEDDEMLGDAVKTYVHRQGHAVDWALSCDEAEASL--A--AYDLVLLDLRLPDGSGLDILKALRA-RDE-MPVIIMTAHDQVSDRIAGLNAGADDYLVKPVDLGELQARIHAVSRR--YGTHK---LPDLTIG-GIGVYPSERRLE--DGAEILLSSREWAVLDRLIARKRAIVSKAQIEEALYA--F-GAEVESNTVEVYVSRLRRKL------GKDAIETVRGVGYRISADAS--
1069	WP_119808811.1	-------MRILLIEDDAGIGSAVRDQIAADGHLVDWATDLADARAFL--M--AYDLVLLDMMLPDGTGIALLRDLRQ-QLT-TPVIILTAMDRITDRIDGLNAGADDYLVKPFDLSELSARIGAVARR--YTGNP---NPQLRIG-SFALDMAQRRVD--TQGVIDLSQREWIILEALLQNRGNIVAKSRLEDRLYS--F-DAEVESNTIEVYVSRLRKKL------GRDSIETLRGLGYRVAR-----
1070	WP_129330294.1	-------MRVLLVEDDGGLGAAVRDQIAADGHVVDWARRLDLAEDYL--T--GYDLILLDLMLPDGRGIPFLRARRG-GDA-TPVIILTALDQISDRIEGLDAGADDYLVKPFDLSELSARVKAVARR--YTGNP---NPLVAVG-ELQVDLAARSVT--QGKPVPLTAREWVLFEAFLQHPGMLLSKPQLEERLYS--F-DDEIESNAIEVYVSRLRRKL------GHDVVETVRGMGYRLRQS----
1071	WP_080457722.1	-------MRILLIEDDTVLGAAVRDQIAANGQSVDWVTRLDAATDAV--G--SYDLILLDLMLPDGRGITFLKALRA-RDV-TPVIILTALDQVSDRIEGLNAGADDYLVKPFDLAELSARIGSVARR--YSGNP---NPIITHG-PLEIDLAARSIR--DGKPVQLTAREWALFEAFLSRPGQLLSKAQLDDKLYA--F-GAEVESNTIEVHVSRLRKKL------GSAIIETERGMGYRLGKP----
1072	WP_053859998.1	-------MRVLIVEDDPVHAKSAARVVEPLGHEIVEVSDGEQAVRLL--S--PFDLVIVDWLLPRMTGFELLYWIRRTLAS-PTVLFVTSKSLEDDVVLAMEAGADDYLVKPFRVAELVSRVNALLRRATRGN----HGGLICAG-EYVLDSVERTVS--RGQRIELTPKEFDLIAFFFNNLGKLLSRKVVSISTWG--R-ELDPASRTLDTHIYRVRQKLALAPE-NGLRLSSVYTHGYRLEAVPART
1073	WP_114157682.1	-------MRVLIVEDDPVHAKSAARVVEPLGHEIVEVSDGEQAVRLL--S--PFDLVIVDWLLPRMTGFELLYWIRRTLAS-PTVLFVTSKSLEDDVVLAMEAGADDYLVKPFRVAELVSRVNALLRRATRGN----HGGLICAG-EYVLDSVERTVS--RGQRIELTPKEFDLIAFFFNNLGKLLSRKVVSISTWG--R-ELDPASRTLDTHIYRVRQKLALAPE-NGLRLSSVYTHGYRLEAVPART
1074	WP_006049568.1	-------MRVLIVEDDPVHAKSAARVVEPLGHEIVEVSDGEQAVRLL--S--PFDLVIVDWLLPRMTGFELLYWIRRTLAS-PAVLFVTSKSLEDDVVLAMEAGADDYLVKPFRVAELVSRVNALLRRATRGN----HGGLICAG-EYVLDSVERTVS--RGQRIELTPKEFDLIAFFFNNLGKLLSRKVVSISTWG--R-ELDPASRTLDTHIYRVRQKLALAPE-NGLRLSSVYTHGYRLEAVPART
1075	WP_107706888.1	-------MRVLIVEDDPVHAKSAARVVEPLGHEIVEVSDGEQAVRLL--S--PFDLVIVDWLLPRMTGFELLYWIRRTLAS-PAVLFVTSKSLEDDVVLAMEAGADDYLVKPFRVAELVSRVNALLRRATRGN----HGGLICAG-EYVLDSVERTVS--RGQRIELTPKEFDLIAFFFNNLGKLLSRKVVSISTWG--R-ELDPASRTLDTHIYRVRQKLALAPE-NGLRLSSVYTHGYRLEAVPART
1076	WP_093429245.1	-------MHIALLEDDPDQAALLCLWIEEAGHGCEAFATGEAFRAAL--P--QHTVAVLDWMLPDTSGEEVLAWLRDQFWE-LPVLFVTARDDEADVVTALRAGADDYMAKPIRREELIARLEALNRRRCGPE---SARPDQAVG-HLTVDTAERTIR--HGEPVSLTQKEYELAAYLLANVGQLLARAQLLADVWG--H-SAVINTRTVDTHISRLRTKLGLIPE-NGWRLSAVYQHGYRLERLESAE
1077	WP_111657462.1	-------MRIAYLEDDTAQADLVQHMLAEAGHSCMHCTNGREFMVQM--R--TFDLLLLDWEVPDMSGREVLSELRA-SNA-VPVLFATQRDDEASIVGALSQGADDYMVKPVRQAELLARITALGRRA-GVG---VQQAVQEVG-PWRIDRGRRVIT--DGEPAKLTDKDFELASYLFQNIGKLMSRAHLLEKVWG--I-MSAIESRTVDVHISRIRRSLEIRPE-RGYRIKTIYQHGYRLEPVEAAD
1078	OGR46659.1	-----MAAKVLLIEDDASFRKAVSDVLALEGYEVLQAPSGKAGIIAA--K--TPDLVLLDLIMPGMKGLEVCQFLKQ-DAR-VPIIILTGNDKEGQDIACLDMGADDYLTKPVKTPRLLAYCRALLRRTAGED---APPPRVEVD-GLSLDYARKLVN--AGKYPHLTPKEFELLFFLARRTPNPTDRACVYREVWG--V-EADGALKTVEVHVRRVRLKLGWRSD---QWLVSVSGRGYALIPPKR--
1079	WP_089839507.1	--MTQPNPLIVLVEDEEHLAHGLLFNLRAEGYRTHHEADGDAALTYLG-P--SPAAVVLDCMLPGADGFTIVRALRE-ARY-FPVLMLTARSRPEDVLEGLEAGADDYLPKPFDLNIMLVRVKSLLRRTAWQSNASEAPDAYSFS-DRTIRFDALEIV--PGKTTHLTVMEADLLRYLTDREGQVVPRKDILEQVWR--V-HEDTDTRAIDNFIVRLRRYLEDDPA-NPVHLLTVRGVGYRFLAKPA--
1080	WP_160637981.1	------MKTIAVIDDDIHIGNVLEELLQREGYAVLRAYSGTEALLLL--R--RPDLVLLDLMMPGLPGEEVLAKI----HG-IPVIVVSAKAGIEDKVALLCQGAADYVTKPFDSRELLARVAARLRESAASG---L-PPALEAG-PLRMDQTARAVT--NGLPVHLTKTEYAILKLFLQNPGQAMAKSVILDRISA--D-TPDCTESSLKIHVSNLRRKLRDALG--EDCIESVWGIGFKLNLS----
1081	OGS42451.1	NGYNVGVPRIVMVEDDPKIVQAVEKTLTVPGYSVEWVSDPDRAVAEV--A--KPDLVLLDVRLPGGDGRVLLQALKE-NRG-IPVIMLTGLASEGDKVLGLNLGADDYVVKPFGAMELLARIQAVLRRTGAGK---E-RKAVSVG-GLDLDMDDRIAS--GGKRLDLQPREFEVLFLLAAHAGKTLSREFLIENTSA--Y-GSRVPTRSLDTHIKNLRRKLGAKG----KMILTVPKLGYRLES-----
1082	WP_025414277.1	------MKRILVVEDSTDLAGGLQRNLEHEGHRVRVAGTAADAITLA--G--VPDLIVLDLGLPDRDGYHVLATLRE-RCQ-SPVLILSARGLEADKVRGFRLGADDYVTKPFGVVELMARIGAHLRRATGSS------AAAEGG-TLSDDALRERY--------GLTDREIEVARLLALGA----SNAEIGEAL-G--I-AAMTARNHTERI----LLKLGAST---------RARVGAVLRGQVPWG
1083	ODT03311.1	------MKRILIVEDNVDLASGLKRNLEVEGHKAVVAGTAADAIETC--R--APDLLVLDLGLPDRDGYYVLEQLRS-RCN-APVLILSARGLEADKVKGFRLGADDYVTKPFGVVELMARIGAHLRRAGADD------ASANGG-ALGDDALQQRF--------GLTDRQVEVARLLAQGL----SNAEIAETL-G--L-STYTARNHTEAV----LLKLGAST---------RARVGAILRGQA---
1084	KPQ00543.1	-------MRILVIEDDDVVRTLVQRVLEKNGFEVVTAPQALEGEKLA--Q--QHDCIILDLALPDKSGLEVCADLRE-KVK-TPILILSARKNIDTKVLGLSSGADDYLTKPFDNKELIARIEAITRRSRDQSDSGN-AELLRCG-EMELNLIKREFT--RGNPVWLTNNEFNLMTYFMKHVDKVVEKEELADKVWG--I-KFDTQTNFINVYVSYLRKKIAEETD--KEYIQTVRKRGFILMSNPEAP
1085	WP_155455700.1	-------MKCLIVDDDAETREYLLAALHHAGHTAMGCADADEGWQQL--Q--DWDALVLDRMLPGFDGLALLRRMRA-RMR-LPVLVLSALGDVDERVHGLRAGADDYLSKPFAAAELLARLENLVRRAAPVE---D-TLVLRVG-DLELDLRALRAT--NGTRITLHQREYRLLEYLMRNAGTVVTRGMLLESVWE--Y-HFDPQTNVIDVQISRLRSKIDKDSA--SPLIHTIRGEGYMLCDKDADP
1086	ODT61183.1	-------MDILLIEDDPRVADFLTRGLTAEGYSVQRRACGRTGLDAACRD-AALGVVILDLMLPGMDGLTLCQALRQ-RHE-VPVLMLSALGESHERVEGLRRGADDYLPKPFDFDELLARIEALMRRAARPM---G-SPAATIG-AVTLDRAVPGLR--GAALVALTAREMALIELLVAARGATVSRERILARVWQ--A-DRDPLTNVVDVYVSRLRRKLEELDP--RLRIVAIRGLGYRLPPPDP--
1087	PCI53212.1	-------MRLLLIEDDIVLQTNLKQHLLAANYLVDVASDGETGLFQG--E--PYDAAVIDIGLPIIDGISVIKTLRE-KKI-FPILVLTARNSWQDKVAGLDAGADDYLTKPFHGEELLARLNALIRRSAGQA------PLIKNG-PLSINTKSLQVE--NHQVVKLSXSEYKLLEYMMLHLDEVTSKAVLTEHIYD--Q-DFDLDSNVIEVFIRRLRKKLDPNND--HGFIETLRGHGYKLKRYS---
1088	PHR83708.1	-------MRLLLIEDDIVLQTNLKQHLLAANYLVDVASDGETGLFQG--E--PYDAAVIDIGLPIIDGISVIKTLRE-KKI-FPILVLTARNSWQDKVAGLDAGADDYLTKPFHGEELLARLNALIRRSAGQA------PLIKNG-PLSINTKSLQVE--NHQVVKLSGSEYKLLEYMMLHLDEVTSKAVLTEHIYD--Q-DFDLDSNVIEVFIRRLRKKLDPNND--HGFIETLRGHGYKLKRYS---
1089	OGB13641.1	-------MNVLLVEDDLELCVSLSRVLSSRGFQVVCCSNGLEGLAFA--R--SFDAVILDLGLPGIDGLELLQRLRD-GGS-VPVLVVTARGAVGERVQGLEAGADDYLSKPFDVEELAARLKALVRRSHGVE-------ELRCA-TLRIEPGSGLVF--GALPLDISGREFALLKALMSRPGQAVAKEDLHRAVFG--Q-EVPVSPDAVEVLVHRLRKRIQGSG----AALITLRGLGYFLVDEAASD
1090	WP_068175722.1	-------MNVLLVEDDLELCVSLSRVLSSRGFQVVCCSNGLEGLAFA--R--SFDAVILDLGLPGIDGLELLQRLRD-GGS-VPVLVVTARGAVGERVQGLEAGADDYLSKPFDVEELAARLKALVRRSHGVE-------ELRCA-TLRIEPGSGLVF--GALPLDISGREYGLLKALMSRPGQAVAKEDLHRAVFG--Q-EVPVSPDAVEVLVHRLRKRIQGSG----AALITLRGLGYFLVDEATSD
1091	WP_066086523.1	------MAHLLIVEDDELLRDGLSAQLKQAGYLIDTADDGEAALDYL--K--AFDGVLLDLGLPKIDGLEVLQRLRQ-TPA-LPVLILTARDGVEDRIAGLNGGADDYLTKPFNGDELLARLQAMLRRASLPAFGTH-PPAHAGG-ALRVDPSMPRAW--GEVAIELTQREWELLALLVRCEGQVVSREAVLAAWAG--E-GGALASNALEVYVHRLRRKLADSR----LNIRNIRGLGYMLETARP--
1092	WP_092439121.1	-------MRILLVEDTTDVADAIVAHLLRLGHTVDWEANGRKAANMV--D--HYDLIILDVMLPELDGYALLKRIRG-VLD-TQVLMLTACAEIEERVNALDAGADDYLTKPFDFRELEARIRVLLRRGGGDS------NLLKCA-NLTLDRKSRTAR--NDLPLDLTRREITLLEIIISHPGRIFGKDELIDKLFT--I-DDNPSANSVEQYIARLRKKLSHAQ----FEIRTLRGLGYQVVLS----
1093	WP_091843946.1	-------MRILIVEDTADVAEAILAALGRRGMACDRASTASDARHFL--A--SYDVIVLDIHLPDGDGRQILSELRR-DNR-TPVLMLTAEFNVSARVDALDAGADDYLVKPFDLRELEARIRVLARRGAGAA------ARIALG-DLEFDPAAQTAH--AGAPVALTRREISLLGLFVARRDRIIAKEKILESLFS--M-DEDVGLNTVELYVARLRKKLAASS----VAIVTHRGLGYQLTVPDG--
1094	PCJ34971.1	-------MQILLVEDDPVILAGLQTTLTNENFVVNTVSSGEDAIFQA--I--PPDIVVLDIGLPDINGLDVLQAIRL-NPD-LPVLLLTARDDISDKVKGLNAGADDYITKPFEIEELIARLRVIERRLGTAT------SCITVG-NVSLDTDTYVVK--DGEPLDVPRREYMLLKALMEREGSVLSKDQLEKKLYA--W-GEETSSNAIEVHIHNLRKKLYKD------FITTIRGIGYTIKKS----
1095	WP_056365791.1	-------MKLLLVEDNEQLAHWLTKILEDDGFVLDRVSDGDSADRFL--A--RYDVVLLDLNLPNLSGKGVLRRLRE-RDH-TPVLILTASGSVDEKVICLSAGADDYVVKPFDARELVARVKVLVRRQLPSR------NSTRCG-DLSYDIDRRQFA--SGETLNLTPREHAVLEMLILKAKKTVSKPMLADSLGS--S-STHTSEDAIEIYVSRLRKKLEKST----ATIITLRGLGYLLQAGDDDE
1096	WP_086380634.1	-------MKLLLVEDNEQLAHWLAKILEDDGFVLDRVSDGDAADRFL--T--RYDVVLLDLNLPNLSGKGVLRRLRE-RDD-TPVLILTASGSVDEKVICLSAGADDYVVKPFDARELVARVKVLVRRQLPSR------NSVRCG-DLSYDIDRRQFS--SGETLNLTPREHAVLETLILKARKTVSKPMLADSLGS--S-TTHTSEDAIEIYVSRLRKKLEKST----ATIITLRGLGYLLQASDDDE
1097	WP_062172439.1	-------MKLLLVEDNEQLAHWLAKILEDDGFVLDRVSDGDAADRFL--T--RYDVVLLDLNLPNLSGKGVLRRLRE-RDD-TPVLILTASGSVDEKVICLSAGADDYVVKPFDARELVARVKVLVRRQLPSR------NSVRCG-DLSYDIDRRQFS--SGETLNLTPREHAVLETLILKARKTVSKPMLADSLGS--S-STHTSEDAIEIYVSRLRKKLEKST----ATIITLRGLGYLLQAGDDDE
1098	OTP77170.1	TNNAVTVMKLLLVEDNEQLAHWLAKILEDDGFVLDRVSDGDAADRFL--T--RYDVVLLDLNLPNLSGKGVLRRLRE-RDD-TPVLILTASGSVDEKVICLSAGADDYVVKPFDARELVARVKVLVRRQLPSR------NSVRCG-DLSYDIDRRQFS--SGETLNLTPREHAVLETLILKARKTVSKPMLADSLGS--S-STHTSEDAIEIYVSRLRKKLEKST----ATIITLRGLGYLLQAGDDDE
1099	WP_062002729.1	-------MKLLLVEDNEQLAHWLAKILEDDGFVLDRVSDGDAADRFL--T--RYDVVLLDLNLPNLSGKGVLRRLRE-RDD-TPVLILTASGSVDEKVICLSAGADDYVVKPFDARELVARVKVLVRRQLPSR------NSVRCG-DLSYDIDRRQFS--SGETLNLTPREHAVLETLILKARKTVSKPMLADSLGS--S-TTHTSEDAIEIYVSRLRKKLEKST----ATIITLRGLGYLLQAGDDDE
1100	WP_158940134.1	-------MKLLLVEDNEQLAHWLAKILEDDGFVLDRVSDGDAADRFL--I--RYDVVLLDLNLPNLSGKGVLRRLRE-RDD-TPVLILTASGSVDEKVICLSAGADDYVVKPFDARELVARVKVLVRRQLPSR------NSMRCG-DLSYDIDRRQFS--AGEVLSLTPREHAVLETLILKAKKTVSKPMLADSLGS--S-TTHTSEDAIEIYVSRLRKKLEKST----ATIITLRGLGYLLQASSDDE
1101	WP_062092091.1	-------MKLLLVEDNEQLAHWLAKILEDDGFVLDRVSDGDAADRFL--T--RYDVVLLDLNLPNLSGKGVLRRLRE-RDD-TPVLILTASGSVDEKVICLSAGADDYVVKPFDARELVARVKVLVRRQLPSR------NSTRCG-DLSYDIDRRQFS--AGEMLSLTPREHAVLETLILKAKKTVSKPMLADSLGS--S-STHTSEDAIEIYVSRLRKKLEKST----ATIITLRGLGYLLQASSDDE
1102	WP_097270776.1	-------MKLLLVEDNEQLAHWLAKILEDDGFVLDRVSDGDAADRFL--T--RYDVVLLDLNLPNLSGKGVLRRLRE-RDD-TPVLILTASGSVDEKVICLSAGADDYVVKPFDARELVARVKVLVRRQLPSR------NSTRCG-DLSYDIDRRQFS--AGEVLSLTPREHAVLETLILKAKKTVSKPMLADSLGS--S-STHTSEDAIEIYVSRLRKKLEKST----ATIITLRGLGYLLQASSDDE
1103	WP_089163971.1	-------MKLLLVEDNEQLAHWLAKILEDDGFVLDRVSDGDAADRFL--T--RYDVVLLDLNLPNLSGKGVLRRLRE-RDD-TPVLILTASGSVDEKVICLSAGADDYVVKPFDARELVARVKVLVRRQLPSR------NSTRCG-DLSYDIDRRQFS--AGEALSLTPREHAVLETLILKAKKTVSKPMLADSLGS--S-TTHTSEDAIEIYVSRLRKKLEKST----ATIITLRGLGYLLQASSDDE
1104	QIE28612.1	THNAVNVMKLLLVEDNEELAHWLAKILEDDGFVLDRVSDGDAADRFL--T--RYDVVLLDLNLPNLSGKGVLRRLRE-RDD-TPVLILTASGSVDEKVICLSAGADDYVVKPFDARELVARVKVLVRRQLPSR------NSTRCG-DLSYDIDRRQFS--AGDMLSLTPREHAVLETLILKAKKTVSKPMLADSLGS--S-TTHTSEDAIEIYVSRLRKKLEKST----ATIITLRGLGYLLQASSDDE
1105	WP_165104495.1	-------MKLLLVEDNEELAHWLAKILEDDGFVLDRVSDGDAADRFL--T--RYDVVLLDLNLPNLSGKGVLRRLRE-RDD-TPVLILTASGSVDEKVICLSAGADDYVVKPFDARELVARVKVLVRRQLPSR------NSTRCG-DLSYDIDRRQFS--AGDMLSLTPREHAVLETLILKAKKTVSKPMLADSLGS--S-TTHTSEDAIEIYVSRLRKKLEKST----ATIITLRGLGYLLQASSDDE
1106	WP_031357290.1	-------MKLLLVEDNEELAHWLAKILEDDGFVLDRVSDGDAADRFL--T--RYDVVLLDLNLPNLSGKGVLRRLRE-RDD-TPVLILTASGSVDEKVICLSAGADDYVVKPFDARELVARVKVLVRRQLPSR------NSTRCG-DLSYDIDRRQFS--AGEVLSLTPREHAVLETLILKAKKTVSKPMLADSLGS--S-TTHTSEDAIEIYVSRLRKKLEKST----ATIITLRGLGYLLQASSDDE
1107	WP_155469611.1	-------MKVLLVEDDPTLADAIARLLSSHGITVETLRDGVAADARL--A-PAFDVLVLDIGLPGMDGFEIVRRLRA-RSV-VPVLLLTARDAVEDRVRGLELGADDYLVKPFATPELVARIRALARRHAP-R------AVLALG-ALSLDTGTRRAR--GERTIELSAREWAVLEYLLRHVARVVSKQQIIDAILP--L-GDDVTPNAVEVYISRVRQKTLDAG----IAIRTIRGFGYMLEQAAPDD
1108	PHV06250.1	-------MHVLVVEDDAVLADGLARVLGGHGMLVEVVGNGSQADALL--R-AAAEVVVLDIGLPGIDGFEVVRRLRA-RSA-IPILLLTARDAIEDRVRGLELGADDYLVKPFATAELVARIRALARRHGP-K------SLLALG-ALTLDTSAKRAR--GERVIELSAREWAVLEYLLQHAARVVSKQQIIDAILP--W-GDDLTLNAVEVYISRVRLKIADAG----VSIRTIRGFGYMLEQHADHA
1109	WP_093383754.1	-------MHVLVVEDDAVLADGLARVLGGHGMLVEVVGNGSQADALL--R-AAAEVLVLDIGLPGIDGFEVVRRLRA-RSA-IPILLLTARDAIEDRVRGLELGADDYLVKPFATAELVARIRALARRHGP-K------SVLALG-ALTLDTSAKRAR--GERVIELSAREWAVLEYLLQHAARVVSKQQIIDAILP--W-GDDLTLNAVEVYISRVRLKIADAG----VSIRTIRGFGYMLEQNADHA
1110	WP_050452606.1	-------MRILLIEDDRPIARGIQSSLEQSGFTVDMVHDGIFAKQAL--Q--RHELVILDLGLPGIDGMTLLSRFRQ-SRH-TPVIILTARDELHDRVQGLNSGADDYMLKPFEPQELEARIRAVMRRSSPHG---P-RPEVSLD-GLRLSGVDRRIF--DERPLKLSPREFAVLEMLLLRHGRVVSKAQLQDHLTH--F-GGDLGDTAIEVYVHRVRKKLENTR----VEIVTVRGFGYLLQEIRQAA
1111	WP_035933846.1	-------MRILLIEDDRPIARGIQSSLEQAGFTVDMVHDGIFAEQAL--Q--RHELVILDLGLPGIDGMTLLSRFRQ-SRH-TPVIILTARDELHDRVQGLNSGADDYMLKPFEPQELEARIRAVMRRSGPHG---P-RPEVSLG-GLRLSGVDRRIF--DEKPLELSPREFAVLEMLLLRHGRVVSKAQLQDHLTH--F-GGDLGDTAIEVYVHRVRKKLENTR----VEIVTVRGFGYLLQEIRQAA
1112	WP_035499390.1	-------MRILLIEDDRPIARGIQSSLEQSGFTVDMVHDGIFAEQAL--Q--RHELVILDLGLPGIDGMTLLSRFRQ-SRH-TPVIILTARDELHDRVQGLNSGADDYMLKPFEPQELEARIRAVMRRSGPHG---P-RPEVTLG-GLRLSGVDRRIF--DERPLELSPREFAVLEMLLLRHGRVVSKAQLQDHLTH--F-GGDLGDTAIEVYVHRVRKKLENTR----VEIVTVRGFGYLLQEIRQAA
1113	WP_014192702.1	-------MRILLIEDDRPIARGIQSSLEQSGFTVDMVHDGIFAEQAL--Q--RHELVILDLGLPGIDGMTLLSRFRQ-SRH-TPVIILTARDELHDRVQGLNSGADDYMLKPFEPQELEARIRAVMRRSGPHG---P-RPEVSLG-GLRLSGVDRRIF--DERPLELSPREFAVLEMLLLRHGRVVSKAQLQDHLTH--F-GGDLGDTAIEVYVHRVRKKLENTR----VEIVTVRGFGYLLQEIRQAA
1114	WP_061122103.1	-------MRILLIEDDRPIARGIQSSLEQSGFTVDMVHDGIFAEQAL--Q--RHELIILDLGLPGIDGMTLLSRFRQ-SRH-TPVIILTARDELHDRVQGLNSGADDYMLKPFEPQELEARIRAVMRRSGPHG---P-RPEVSLG-GLRLSGVDRRIF--DERPLELSPREFAVLEMLLLRHGRVVSKAQLQDHLTH--F-GGDLGDTAIEVYVHRVRKKLENTR----VEIVTVRGFGYLLQEIRQAA
1115	WP_087656840.1	-------MRILLIEDDRPIARGIQSSLEQSGFTVDMVHDGIFAEQAL--Q--RHELVILDLGLPGIDGMTLLARFRQ-SRH-TPVIILTARDELHDRVQGLNSGADDYMLKPFESQELEARIRAVMRRSGPHG---P-RPEVSLG-GLRLSGVDRRIF--DEKPLELSPREFAVLEMLLLRHGRVVSKAQLQDHLTH--F-GGDLGDTAIEVYVHRVRKKLEGTR----VEIVTVRGFGYLLQEIRQAA
1116	WP_087646967.1	-------MRILLIEDDRPIARGIQSSLETSGFTVDMVHDGIFAEQAL--Q--RHELVILDLGLPGIDGMTLLARFRQ-SRH-TPVIILTARDELHDRVQGLNSGADDYMLKPFEPQELEARIRAVMRRSGPHG---P-RPEVSLG-GLRLSGVDRRIF--DEKPLELSPREFAVLEMLLLRHGRVVSKAQLQDHLTH--F-GGDLGDTAIEVYVHRVRKKLENTR----VEIVTVRGFGYLLQEIRQAA
1117	WP_087631775.1	-------MRILLIEDDRPIARGIQSSLEQSGFTVDMVHDGIFAEQAL--Q--RHELVILDLGLPGIDGMTLLARFRQ-SRH-TPVIILTARDELHDRVQGLNSGADDYMLKPFEAQELEARIRAVMRRSGPHG---P-RPEVTLG-GLRLSGVDRRIF--DEKPLELSPREFAVLEMLLLRHGRVVSKAQLQDHLTH--F-GGDLGDTAIEVYVHRVRKKLENTR----VEIVTVRGFGYLLQEIRQAA
1118	WP_062631976.1	-------MRILLIEDDRPIARGIQSSLEQSGFTVDMVHDGIFAEQAL--Q--RHELVILDLGLPGIDGMTLLARFRQ-SRH-TPVIILTARDELHDRVQGLNSGADDYMLKPFEPQELEARIRAVMRRSGPHG---P-RPEVTLG-GLRLSGVDRRIF--DEKPLELSPREFAVLEMLLLRHGRVVSKAQLQDHLTH--F-GGDLGDTAIEVYVHRVRKKLENTR----VEIVTVRGFGYLLQEIRQAA
1119	WP_114109854.1	-------MRILIVEDNLVLADKIAAALRQTDHAVDLVHDGEDALRLV--Q--TFDLLILDLSLPGLDGIEILKTVRA-RIN-LPVMILTARGNLDERVAGLDAGADDYMVKPFELSELEARARALLRRNIGQR------PAITVG-KLTFNSVDRSVT--DGQPVLLTPRERGVLEILLLNVSQVISKEKIALHLFG--F-DDEASVKSIELYISRLRKKIASGD----VEVRTIRGLGYMIDE-----
1120	ODS85767.1	-------MRILVVEDNRTLADGLAAVLRVAGYAVDVVHDGVSADAVL--T--TFDLVVLDLSLPEMDGLDVLRRMRA-RNA-SSVLVLTARGALDERVRGLDLGADDYMTKPFEVSELEARIRVLLRRQAGRH------STIAFG-SIELDTVSRTLS--FGQTLDMPARELSVLETLLHRAGKVVAKQSIIESLAA--F-DDDLSENAVEQYISRLRRRLAPYA----LTVRVARGLGYYLDRIAD--
1121	RYE47843.1	-------MRILVVEDNRTLADGLAAVLRVAGYAVDVVHDGVSADAVL--T--TFDLVVLDLSLPEMDGLDVLRRMRG-RNP-SSVLVLTARGALDERVRGLDLGADDYMTKPFEVSELEARIRVLLRRQAGLH------SSIAYG-SIELDTVSRTLS--FGQTLDIPARELSVLETLLRKAGKVVAKQSIIESLAA--F-DDDLSENAVEQYISRLRRRLAPYA----LTVRVARGLGYYLDRIVD--
1122	WP_055996550.1	-------MRILVVEDNRTLADGLAAVLRVAGYAVDVVHDGVSADAVL--T--TFDLVVLDLSLPEMDGLDVLRRMRG-RNP-SSVLVLTARGALDERVRGLDLGADDYMTKPFEVSELEARIRVLLRRQAGLH------SSIAFG-SIELDTVSRTLS--FGQTLDIPARELSVLETLLHKAGKVVAKQSIIESLAA--F-DDDLSENAVEQYISRLRRRLAPYA----LTVRVARGLGYYLDRIVD--
1123	WP_069911705.1	-------MRILVVEDNRTLADGLAAVLRVAGYAVDVVHDGVSADAVL--T--TFDLVVLDLSLPEMDGLDVLRRMRG-RNP-SSVLVLTARGALDERVRGLDLGADDYMTKPFEVSELEARIRVLLRRQAGLH------SSIAFG-SIELDTVSRTLS--FGQTLDIPARELSVLETLLRKAGKVVAKQSIIESLAA--F-DDDLSENAVEQYISRLRRRLAPYA----LTVRVARGLGYYLDRIAD--
1124	WP_055881498.1	-------MRILVVEDNRTLADGLAAVLRVAGYAVDVVHDGVSADAVL--T--TFDLVVLDLSLPEMDGLDVLRRMRG-RNP-SSVLVLTARGALDERVRGLDLGADDYMTKPFEVSELEARIRVLLRRQAGLH------SSIAFG-SIELDTVSRTLS--FGQTLDIPARELSVLETLLHKAGKVVAKQSIIESLAA--F-DDDLSENAVEQYISRLRRRLAPYA----LTVRVARGLGYYLDRIAD--
1125	WP_138791304.1	-------MRILLVEDNQVLSEGLSALLRGSGYAVDVVSDGASADAAI--V--SFDLVILDLNLPEMDGIEVLRAMRA-RDK-AAVLILTARGTPEERVKGLDLGADDYMIKPFDIAEFEARVRVLLRRNAGLR------SSVSFG-KVSFDLTSRTFS--EGRPLDIPAREVALLEVLFLRAGKVVAKEAIVQSLTG--F-DDELSGNAIEQYVSRLRKRLGPHG----LTVKTARGIGYYLDKLPEMA
1126	WP_165030019.1	-------MRILVVEDNATLANGLAAVLKGSGYAVDIVGDGASAIAVL--T--RFDLVILDLNLPEHDGLEVLRIMRA-RHD-ASVLILSARGESDDRVKGLNLGADDYMAKPFDVGELEARVRALLRRQAGQK------ATVSFG-EVSLDLNSRTFS--AGVAIDIPAREISLLETLFMRAGKVVAKQSIIESLAG--F-DEDLSANAIEQYVSRLRKRLAPHG----LTVRTARGIGYYLEKTQA--
1127	WP_008834084.1	-------MRILVVEDNATLANGLAAVLKGSGYAVDIVGDGASAIAVL--T--RFDLVILDLNLPEHDGLEVLRIMRA-RHD-ASVLILSARGASDDRVKGLNLGADDYMAKPFDVGELEARVRALLRRQAGQK------ATVSFG-EVSLDLNSRTFS--AGVAIDIPAREISLLETLFMRAGKVVAKQSIIESLAG--F-DEDLSANAIEQYVSRLRKRLAPHG----LTVRTARGIGYYLEKTQAS-
1128	CAB3626377.1	RYATISRMRILVIEDDEDLADALVRRLRRLGHAVDCQNDGLNADGVL--Y--TFDLVILDIGLPRMSGFEILHRLRD-RSK-TPVLALTARIDIEDRVHALDTGADDYLAKPFDFRELEARCRALLRRPSVQA------GVLRFG-ELVIDSAARQVS--AGQRIDLPKREYSLLEILLAGMNRAVSKAEIANKLFA--F-DDDAAPNAIEVYIARLRKKLEGSP----LRIETQRGTGYLLTAAGDAD
1129	WP_064008762.1	-------MRILLVEDDAVLGDGLSRSLGDWGFDVTLAVTGNYADSAL--T--PYDMVILDLGLPDMDGRDVLRQLRA-RSA-IPVLILTARDGLNDRVGGLELGADDYMTKPFELRELEARVRALLRRSHGGF------HDIVFG-RLWLDIRSQQIM--DAMPMTLPPREYGVLEALLLQAGRVVSKDSIAQRLAV--R-SEELADNAIEVYIHRLRKRLEPLG----IGIRTLRGLGYLLEQNDDA-
1130	WP_168987838.1	-------MRILLTEDDPVIADGLSRALKRGGYAVDHVMSGADADAAL--T--SYDLLILDLGLPRLSGIEVLKRLRA-RSA-LPVLILTAQDGVEDRVRGLDAGADDYMTKPFALPELEARVRALTRRGTG-Q------RSIEVG-SLSYDQADRVVR--NGEVVDLSAREVGLLEVFVLRVGRLVSKDQLVDHLCG--W-GEEVSSNAIEVYVHRLRKKLEDSG----VRIVTVRGLGYCLENPDVAQ
1131	WP_102647259.1	-------MRILIAEDDSILADGLVRSLRRSGYAVDHVKSGNEADAAL--M--TFDLLILDLGLPRMSGLEVLRRLRA-RSA-LPVLILTAVDSVDERVKALDLGADDYMSKPFHLNELEARVRALTRRGSGGG------ALVRHG-SLAYDQVGRVAS--NDQVLELSARELGVLEILLQRIGRLVSKEQLVDHLCE--W-GEEVSNNAIEVYVHRLRKKIEPSG----VRIITVRGLGYCLEKPATNC
1132	WP_116139541.1	-------MRILIAEDDSILADGLVRSLRRSGYAVDHVKSGNEADAAL--M--TFDLLILDLGLPRLSGLEVLRRLRA-RSA-LPVLILTAVDSVDERVKALDLGADDYMSKPFHLNELEARVRALTRRGSGGG------ALVRHG-SLAYDQVGRVAS--NEQVLELSARELGVLEVLLQRIGRLVSKEQLVDHLCE--W-GEEVSNNAIEVYVHRLRKKIEPSG----VRIITVRGLGYCLEKPATAG
1133	WP_102609134.1	-------MRILIAEDDSILADGLVRSLRQSGYAVDHVKGGSEADAAL--M--TFDLLILDLGLPRMSGLEVLRRLRA-RSS-LPVLILTAADGVDERVKGLDLGADDYMSKPFHLNELEARVRALTRRGSGGG------AVVRHG-SLTYDQVGRVAS--GEQVLELSARELGVLEVLLQRIGRLVSKEQLVDHLCE--W-GEEVSNNAIEVYVHRLRKKIEPSG----VRIITVRGLGYCLEKPAATC
1134	WP_121277897.1	-------MRILIAEDDSILADGLVRSLRQSGYAVDHVKGGAEADAAL--M--TFDLLILDLGLPRMTGLEVLRRLRA-RSN-LPVLILTAADGVDERVKGLDLGADDYMTKPFHLNELEARVRALTRRGSGGG------TVVRHG-SLAFDQVGRVAS--NDQMLELSARELGVLEVLLQRIGRLVSKEQLVDHLCE--W-GEEVSNNAIEVYVHRLRKKIEPSG----VRIVTVRGLGYCLEKPAASQ
1135	WP_018443806.1	-------MRILIAEDDSILADGLVRSLRQSGYAVDHVKGGSEADAAL--M--TFDLLILDLGLPRMSGLEVLRRLRA-RSN-LPVLILTAADSVDERVKGLDLGADDYMAKPFHLNELEARVRALTRRGMGGG------TVVRHG-SLAFDQVGRVAY--NDQVVELSARELGVLEVLLQRIGRLVSKEQLVDHLCE--W-GEEVSNNAIEVYVHRLRKKIEPSG----VRIITVRGLGYCLEKPAAAG
1136	WP_107152696.1	-------MRILIAEDDSILADGLVRSLRQSGYAVDHVKGGSEADAAL--M--TFDLLILDLGLPRMSGLEVLRRLRA-RSN-LPVLILTAADSVDERVKGLDLGADDYMAKPFHLNELEARVRALTRRGMGGG------TVVRHG-SLAFDQVGRVAY--NDQVVELSARELGVLEVLLQRIGRLVSKEQLVDHLCE--W-GEEVSNNAIEVYVHRLRKKIEPSG----VRIITVRGLGYCLEKPAAAG
1137	WP_101074380.1	----MSKQTILVVDDEQDLLDLIEYNLKKEGYKVLKAENGQQGIE--A-K-HHPNLVLLDIMMPKMDGIQVCEKMRA-NLS-IPVIFLTARSDEKTEVEGLDIGADDFITKPISTTKLLSRIKAVLRRYDETEEEV----KLEVH-DLKIDKDRYIVT--GEEEFQLPRKEFELLYYLASRKGKVRDRQTLLNKVWGDN--IY-V-DRTVDVHVRKIREKLGD------HYIETVKGVGYRFKD-----
1138	WP_103664295.1	----MVKKTILVVDDEKDLLDLIDYNLKKEGFNVLKAENGEEGIE--A-K-FHPDLVLMDIMMPKMDGMEAVEKMRK-DLS-TPIIFLTARSDEKTEVEGLNKGGDDYITKPISTTKLISRIKAVLRRFDETEEEV----RLEVH-DLTIDKDRYIVQ--GDEEFQLPRKEFELLYYLASRKGKVRDRQTLLNKVWGDN--IY-V-DRTVDVHVRKIREKLGD------HYIETVKGVGYRFKE-----
1139	WP_142454091.1	----MAKQTILVVDDEKDLLDLIEYNLKKEGFDVIKAENGEEGIK--A-K-HNPNLVLMDIMMPKMDGMEAVEKMRA-DLA-IPIIFLTARSDEKTEVEGLDKGGDDYITKPISTTKLISRIKAVMRRFEETQEEV----RLDVH-DLSIDKDRYIVT--GDEEFQLPRKEFELLYYLASRKGKVRDRQTLLNKVWGDN--IY-V-DRTVDVHVRKIREKLGD------HYIETVKGVGYRFKE-----
1140	OJV13761.1	AKSANSAPKVLVVDDDSDIVELLEYNLTKEGYSVLTASNGRKAID--A-K-FVPDLILLDIMMPQLDGIETGRILRQ-NIN-TYILFLTARSEEYSEVAAFEVGADDYITKPIKPRALMSRINALFRREAQKAESG----TIEIL-DLSINRKNYTVT--GGEKTVLPKKEFELLFFLAQTPNKVFSRDELLQKIWGAD--IY-V-ERTVDVHIRKLREKLGD------SYIKTLKGVGYMFSNERE--
1141	WP_090337056.1	AKATNSAPKVLVVDDDSDIVELLEYNLVKEGYSVQTASNGKKAIE--A-K-FIPDLILLDIMMPQLDGIETGRILRQ-NIH-TYILFLTARSEEYSEVAAFEVGADDYITKPIKPRALMSRINALFRREAQKADSG----QIEVL-DLVINRKNYTVT--GADKVVLPKKEFELLFFLAQTPNKVFSRDELLQKIWGAD--IY-V-ERTVDVHIRKLREKLGD------RYIKTLKGVGYMFTDEAE--
1142	WP_137338150.1	AKATHSAPKVLVVDDDSDIVELLEYNLVKEGYSVQTASNGRKAIE--A-K-FIPDLILLDIMMPQLDGIETGRILRQ-NIH-TYILFLTARSEEYSEVAAFEVGADDYITKPIKPRALMSRINALFRREAQKADSG----QVEVL-DLIINRKNYTVT--GQDKIVLPKKEFELLFFLAQTPNKVFSRDELLQKIWGAD--IY-V-ERTVDVHIRKLREKLGD------RYIKTLKGVGYMFTDEAE--
1143	WP_159468620.1	AKATHSAPKVLVVDDDSDIVELLEYNLVKEGYSVQTASNGRKAIE--A-K-FIPDLILLDIMMPQLDGIETGRILRQ-NIH-TYILFLTARSEEYSEVAAFEVGADDYITKPIKPRALMSRINALFRREAQKADSG----QIEVL-DLVINRKNYTVT--GQDKIVLPKKEFELLFFLAQTPNKVFSRDELLQKIWGAD--IY-V-ERTVDVHIRKLREKLGD------RYIKTLKGVGYMFTDEAE--
1144	WP_009055907.1	-MSEKPKVRILVVDDEPDIIEILTYNLEKEGYDVASAEDGVKAVK--A-A-FKPDVILLDIMMPLQDGVETCRQLRE-NLN-TFIIFLTARAEEYSEVAAFDVGADDYITKPIKPRALMSRIAALFRRESKKEQEL----QIKIR-DLTIDRTSYTID--SGKTITLPKKEFELLYFLAKNPNMVFSRDDLLQNIWGAD--VF-V-ARTVDVHIRKVREKIGD------DYITTVKGVGYKFDLG----
1145	WP_144847504.1	-----MTYKILVVDDDPDIVELLEFNLKKEGYLTASAADGRRALA--A-Q-FVPDIILLDVMMPQLDGIATCRLLRE-QLD-TYIMVLTARSEEFSEVAAFEAGADDFIAKPIKPRALLSRLAAVVRRDQDPHAGV----AIDIN-GLRIDRTAFAVY--EGRKITLPKKEFELLAFLAAAPHKVFSRDELLQNIWGND--VF-V-ARTVDVHVRKVREKVGD------HHIQTIKGVGYKFNAD----
1146	WP_044515260.1	TPAQPNAYKILVVDDDPDIVELLEYNLRKEGYEVASAPDGRKALE--A-P-FGPDIILLDVMMPHLDGIAACRQLRS-MFD-TYIIFLTARAEEFSEVAAFEAGADDFIAKPIKPRALLSRLAAFVRRDKDPQHQS----TIEIN-GLTIDRTGFAVY--DGKKISLPKKEFELLAFLAAAPHKVFNRDELLQNIWGND--VF-V-ARTVDVHVRKVREKVGD------HHIQTIKGVGYKFNLD----
1147	WP_171590191.1	PTANPNAYKILVVDDDPDIVELLEYNLRKEGYEVASAPDGRKALE--A-P-FGPDIILLDVMMPNLDGIAACRQLRE-MFE-TYIIFLTARAEEFSEVAAFEAGADDFIAKPIKPRALMSRLAAFVRRDKDPQVQT----SIEIN-GLKIDRTGFAVY--DGKKISLPKKEFELLAFLAASPHKVFGRDELLQNIWGND--VF-V-ARTVDVHVRKVREKVGD------HHIQTIKGVGYKFNID----
1148	WP_135529683.1	PTANPNAYKILVVDDDPDIVELLEYNLRKEGYEVASAPDGRKALE--A-P-FGPDIILLDVMMPNLDGIAACRQLRE-MFE-TYIIFLTARAEEFSEVAAFEAGADDFIAKPIKPRALMSRLAAFVRRDKDPQVQT----SIEIN-GLKIDRTGFAVY--EGKKISLPKKEFELLAFLAASPHKVFGRDELLQNIWGND--VF-V-ARTVDVHVRKVREKVGD------HHIQTIKGVGYKFNID----
1149	WP_135431420.1	PTANPNAYKILVVDDDPDIVELLEYNLRKEGYEVASAPDGRKALE--A-P-FGPDIILLDVMMPNLDGIAACRQLRE-MFE-TYIIFLTARAEEFSEVAAFEAGADDFIAKPIKPRALMSRLAAFVRRDKDPQVQT----SIEIN-GLKIDRTGFAVY--EGKKISLPKKEFELLAFLAASPHKVFGRDELLQNIWGND--VF-V-ARTVDVHVRKVREKVGD------HHIQTIKGVGYKFNID----
1150	WP_066508744.1	-MQVQAKYKVLVVDDDPDIVELLQYNLEKEGYEVAQAGNGKEALE--A-R-FKPDIILLDVMMPVMDGITACRQFRD-NFD-TRILFLTARSEEFSEVAAFDAGADDFIVKPIKPRALISRLAAFVRRDNQQAEVS----VIEIG-DLRIDRTSFNVQ--GDQKITLPKKEFELLAFLAATPNKVFSRDELLNNVWGND--VF-V-ARTVDVHIRKVREKIGE------DQIKTIKGVGYKFNTD----
1151	WP_140620793.1	-MHTASHYKVLVVDDDPDIVELLQYNLTREGYEVETADNGKKAIE--A-K-VKPDIILMDVMMPVMDGIAACRQLRD-MFH-THIIFLTARSEEFSEVAAFEAGADDFITKPIKPRALLSRLAAFARREAQQEEQD----IIEAG-DLKIDRSSFAVY--GNEKITLPKKEFELLAFLAATPNKVYTREELLSNIWGND--VY-V-ARTVDVHVRKVREKVGE------ENIKTIKGVGYKFNTD----
1152	WP_108212725.1	-MQTASHYKVLVVDDDSDIVELLQYNLTREGYEVSTADNGKKAVE--A-K-IKPDIILLDVMMPVMDGITACRQLRE-QFQ-THIIFLTARSEEFSEVAAFEAGADDFITKPIKPRALLSRLAAFARREAQLEGQD----VIEAG-DLKIDRTSFAVY--GDEKITLPKKEFELLAFLAATPNKVFTREELLSNIWGND--VY-V-ARTVDVHVRKVREKVGE------GNIKTIKGVGYKFNTD----
1153	WP_137759913.1	-MQTTSNYKILVVDDDPDIVELLNYNLVKEHYDVAEADNGKKAIE--A-Q-FKPDIILMDVMMPVMDGISACRQLRE-MFH-THIIFLTARSEEFSEVAAFDAGADDFITKPIKPRALLSRLAAFARRDAQVEEEE----VIEIG-GLRIDRTSFAVY--GDAKITLPKKEFELLAFLAATPNKVFSREELLNNVWGND--VY-V-ARTVDVHIRKVREKIGE------DNIRTIKGVGYKFNTD----
1154	WP_101444034.1	QTPNQAQYKILVVDDDPDIVELLQYNLIREGYEVAQAENGKKAIE--A-H-FKPNVILMDVMMPVMDGIAACRQLRE-EFH-THIIFLTARSEEFSEVAAFDAGADDFITKPIKPRALLSRLAAYARRDAQQEEQE----VIEIG-GLRIDRTSFAVY--GEERITLPKKEFELLAFLAATPNKVFTREELLNNVWGSD--VY-V-ARTVDVHIRKVREKVGE------NQIRTIKGVGYKFNTD----
1155	WP_018476907.1	Q--TPTNYKILVVDDDPDIVELLHYNLTREGYEVAQAENGKKAIE--A-H-FKPNVILMDVMMPVLDGIAACRHIRE-EFQ-THIIFLTARAEEFSEVAAFDAGADDFITKPIKPRALLSRLASYARRDAQQEEQE----VIEAG-GLRIDRTSYTVF--GEQKITLPKKEFELLAFLAATPNKVFSREELLNSVWGSD--VY-V-ARTVDVHIRKVREKIGE------DNIKTIKGVGYKFNTD----
1156	WP_016199768.1	----MSTKKILLIDDEPDILELLSYNLTKEGYLVETAKNGVEGIE--A-K-IIPDMILLDVMMPEKDGIETCQDLRN-ILK-TLIIFLSARGEEFSQLAGFQAGANDYITKVIKPKVLISKVNALMELTSRVATQA----QLKIG-SLTIDKDNFRVT--GTQQFLLPKKEFDLLYLLASNTQKVFKRDEILEKVWGND--VI-V-ERTIDVHIRRLREKLGI------DTIQTLKGIGYKLVV-----
1157	WP_078770407.1	----MSTKKILLIDDEPDILELLSYNLTKEGYLVETAKNGVEGIE--A-K-IIPDMILLDVMMPEKDGIETCQDLRN-ILK-TLIIFLSARGEEFSQLAGFQAGANDYITKVIKPKVLISKVNALMELTTRVATQA----QLKIG-SLTIDKDNFRVT--GTQQFLLPKKEFDLLYLLASNTQKVFKRDEILEKVWGND--VI-V-ERTIDVHIRRLREKLGI------DTIQTLKGIGYKLVV-----
1158	WP_107808588.1	----MSTKKILLIDDEPDILELLSYNLTKEGYLVETAKNGVEGIE--A-K-LIPDMILLDVMMPEKDGIETCQDLRN-VLK-TLIIFLSARGEEFSQLAGFQAGANDYITKVIKPKVLISKVNALMELTTRVATQA----QLKIG-SLIIDKDNFRVT--GTQQFLLPKKEFDLLYLLASNTQKVFKRDEILEKVWGND--VI-V-ERTIDVHIRRLREKLGI------DTIQTLKGIGYKLVV-----
1159	WP_024565125.1	----MSTKKILLIDDEPDILELLSYNLTKEGYLVETAKNGVEGIE--A-K-LIPDMILLDVMMPEKDGIETCQDLRN-ILK-TLIIFLSARGEEFSQLAGFQAGANDYITKVIKPKVLISKVNALMELTTRVATQA----QLKIG-SLTIDKDNFRVT--GNQQFLLPKKEFDLLYLLASNTQKVFKRDEILEKVWGND--VI-V-ERTIDVHIRRLREKLGI------DTIQTLKGIGYKLVV-----
1160	WP_059154751.1	----MSTKKILLIDDEPDILELLSYNLTKEGYLVETAKNGVEGIE--A-K-LIPDMILLDVMMPEKDGIETCQDLRN-ILK-TLIIFLSARGEEFSQLAGFQAGANDYITKVIKPKVLISKVNALMELTTRVATQA----QLKIG-SLTIDKDNFRVT--GTQQFLLPKKEFDLLYLLASNTQKVFKRDEILEKVWGND--VI-V-ERTIDVHIRRLREKLGI------DTIQTLKGIGYKLVV-----
1161	WP_045180577.1	----MSTKKILLIDDEPDILELLSYNLTKEGYLVETAKNGVEGIE--A-K-LIPDMILLDVMMPEKDGIETCQDLRN-ILK-TLIIFLSARGEEFSQLAGFQAGANDYITKVIKPKVLISKVNALMELTTRVATQA----QLKIG-TLTIDKDNFRVT--GTQQFLLPKKEFDLLYLLASNTQKVFKRDEILEKVWGND--VI-V-ERTIDVHIRRLREKLGI------DTIQTLKGIGYKLVV-----
1162	WP_009085400.1	----MSTKKILLIDDEPDILELLSYNLTKEGYLVETAKNGVEGIE--A-K-LIPDMILLDVMMPEKDGIETCQDLRN-ILK-TLIIFLSARGEEFSQLAGFQAGANDYITKVIKPKVLISKVNALMELTTRVATQA----QLKIG-SLTIDKDNFRVT--GTQQFLLPKKEFDLLYLLASNTQKVFKRDEILEKVWGND--VI-V-ERTIDVHIRRLREKLGI------DTIQTLKGIGYKLVV-----
1163	WP_047443018.1	----MNQKKILLIDDELDILEILSYNLEKEGYDVTTATNGNEGIE--A-K-IIPDLILLDVMMPEKDGIETCQELRK-VLK-SLIVFLSARSEEFSQLAGFQAGANDYIVKLIKPKILISKVNALLQLTSQVSDNA----LIEVG-DLVIDKDNFRVS--SGQQFLLPKKEFDLLYLLASNTEKVFKREEILERVWGND--VI-V-ERTIDVHIRRLREKLGI------NTIQTLKGIGYKLIV-----
1164	WP_088469901.1	----MNQKKILLIDDEQDILEILSYNLEKEGYEVYTASNGNEGIE--A-K-IIPDLILLDVMMPEKDGIETCQDLRK-ILK-TLIVFLSARSEEFSQLAGFQAGANDYIVKIIKPKILISKVNALLQLTSQVSDTT----NITVG-DLMIDKDNFRVS--GGQQFLLPKKEFDLLYLLASNTNKVFKREEILEKVWGND--VI-V-ERTIDVHIRRLREKLGI------GTIQTLKGIGYKLVV-----
1165	TAE17369.1	--MESKAKKILIADDEPDILEIVSYNLQKEGYDVYTAKDGQEALD--A-K-LQPDLIILDIMMPKKTGIEVCATLRS-LFD-TLIIFLTALNDESSHIKGLETGADDYVSKPISTKILVSRVNAIFRRIIKDTSID----SISIG-NVFIDPVMFLVR--NEQDLVLAKKEFELLYLLASRPGRVFLRNEILNQVWGAE--VI-V-DRTIDVHIRKIRQKLGI------DCITTVKGVGYKFEL-----
1166	TMI71931.1	--MDSKARKVLIADDEPDILEILKYNLSKEGYEVFTAKNGDEALE--A-R-TQPDLVILDVMMPQKTGVEVCQVLRA-QFD-TLIIFLTAINDEGTQIRGLETGADDYISKPISPKVFLSRVNALFRRLNKP--IT----KLELD-GLIIDPERFIVQ--KGSDVVLAKKEFELLHLLALKPGRVFLRNEILNQVWGNE--VI-V-DRTIDVHIRKIRQKLGI------DCITTVKGVGYKFQL-----
1167	TME83369.1	MVVRAGPRRILVVDDDPMVAMTVQRVLRPEGYDVNVALGGAQALE--A-R-LRPDLVILDLMMPGIDGLEVCRQLRI-DN--LPILMLTARSGTADRVKGLDSGADDYLVKPFAYAELLARVRALLRRTPPH-A-----RIVQFA-DLTMEIATGEVR--GGRVIALTAREFALLAYFLRHPRQVLTRDQLLAALWA--G--EDTDDNVVAVYVGYLRDKLEGDG--GPRLIQTLRGFGYSLREA----
1168	WP_135479434.1	------MTTILVVDDDLKIARVVSRGLRFEGFAVHTAVNGPEALR--A-R-DPPDLVILDVMLPDIDGLEVCRRLRR-GN--TPILMLTARDSVPDRVAGLNSGADDYLVKPFDFDELLARVRALLRRTQPASG-----DLLVFA-DLRLNGATYEAF--GERRLDLTAREFAVLHILMRSPRHVLTREQIMERVWG--N--YDVESNVVEVYIARLRDKLESNH--EPRLIHTMRGIGYSLREEAL--
1169	WP_097653720.1	------MTTILVVDDDLKIARVVSRGLRFEGFAVHTAVNGPEALR--A-R-DPPDLVILDVMLPDIDGLEVCRRLRR-GN--TPILMLTARDSVPDRVAGLNSGADDYLVKPFDFDELLARVRALLRRTQPASA-----DLLVFA-DLRLNGATYEAF--GERRLDLTAREFAVLHILMRSPRHVLTREQIMERVWG--N--YDVESNVVEVYIARLRDKLESNH--EPRLIHTMRGVGYSLREEAL--
1170	WP_075026936.1	-----MARKILLADDDEVVREGLDRLLRFEGYETVLTGDGREALE--V-AVERPDLVLMDVTMPGLDGLAATRRIRA-SST-VPILMITGRDAVGDRIVALDNGADDYLMKPFATEELLARVRALLRRSPQPKQ--RLDDRLAFA-DLAMDRPTRTVT--CDRPLDLTRTEYALLEYLLRHPAKALSRAQILKEVWG--F-DFEPTSNTLDVYVMYLRRKLESRG--EPRLIHTVRGLGYTLRAAK---
1171	WP_097285298.1	-----MARKILLADDDEAVREGLDRLLRFEGYETVLTGDGREALE--V-AVERPDLVLMDVTMPGLDGLAATRRIRA-SST-VPILMITGRDAVGDRIVALDNGADDYLMKPFAAEELLARVRALLRRSPRPKQ--RLDDRLAFA-DLAMDRPTRTVT--CDRPLDLTRTEYALLEYLLRHPAKVLSRAQILKEVWG--F-DFEPTSNTLDVYVMYLRRKLESRG--EPRLIQTVRGLGYTLRAAK---
1172	WP_143602185.1	-----MARKILLADDDEAVREGLDRLLRFEGYETVLTGDGREALE--V-AVERPDLVLMDVTMPGLDGLAATRRIRA-SST-VPILMITGRDAVGDRIVALDNGADDYLMKPFAAEELLARVRALLRRCPRPKQ--RLDDRLAFA-DLAMDRPTRTVT--CDRPLDLTRTEYALLEYLLRHPAKVLSRAQILKEVWG--F-DFEPTSNTLDVYVMYLRRKLESRG--EPRLIQTVRGLGYTLRAAK---
1173	WP_054232379.1	-----MARKILLADDDEAVREGLDRLLRFEGYETVLTGDGREALE--V-AVERPDLVLMDVTMPGLDGLAATRRIRA-SST-VPILMITGRDAVGDRIVALDSGADDYLMKPFAAEELLARVRALLRRSPQPKQ--RLDDRLAFG-DLAMDRPTRTVT--CDRPLDLTRTEYALLEHLLRHPAKVLSRAQILKEVWG--F-DFEPTSNTLDVYVMYLRRKLESRG--EPRLIQTVRGLGYTLRAAK---
1174	WP_095853893.1	-----MARKILLADDDEAVREGLDRLLRFEGYETVLTGDGREALE--V-AVERPDLVLMDVTMPGLDGLAATRRIRA-SST-VPILMITGLDAVGDRIVALDNGADDYLMKPFAAEELLARVRALLRRSPQPKQ--RLDDRLAFA-DLAMDRPTRTVT--SDRPLDLTRTEYALLEYLLRHPAKVLSRAQILKEVWG--F-DFEPTSNTLDVYVMYLRRKLESRG--EPRLIQTVRGLGYTLRAAK---
1175	WP_067371486.1	-----MARKILLADDDEAVREGLDRLLRFEGYETVLTGDGREALE--V-AVERPDLVLMDVTMPGLDGLAATRRIRA-SST-VPILMITGRDAVGDRIVALDNGADDYLMKPFAAEELLARVRALLRRSPQPKQ--RLDDRLAFG-DLAMDRPTRTVT--SDRPLDLTRTEYALLEYLLRHPAKVLSRAQILKEVWG--F-DFEPTSNTLDVYVMYLRRKLESRG--EPRLIQTVRGLGYTLRAAK---
1176	WP_168509442.1	-----MARKILLADDDEAVREGLDRLLRFEGYETVLTGDGREALE--V-AVERPDLVLMDVTMPGLDGLAATRRIRA-SST-VPILMITGRDAVGDRIVALDNGADDYLMKPFAAEELLARVRALLRRSPQPKQ--RLDDRLAFA-DLAMDRPTRTVT--SDRPLDLTRTEYALLEYLLRHPAKVLSRAQILKEVWG--F-DFEPTSNTLDVYVMYLRRKLESRG--EPRLIHTVRGLGYTLRAAK---
1177	WP_099942133.1	-----MARKILLADDDEAVREGLDRLLRFEGYETVLTGDGREALE--V-AVERPDLVLMDVTMPGLDGLAATRRIRA-SST-VPILMITGRDAVGDRIVALDNGADDYLMKPFAAEELLARVRALLRRSPQPKQ--RLDDRLAFA-DLAMDRPTRTVT--SDRPLDLTRTEYALLEYLLRHPAKVLSRAQILKEVWG--F-DFEPTSNTLDVYVMYLRRKLESRG--EPRLIQTVRGLGYTLRAAK---
1178	TAK24632.1	-MSVQPRVRILVVDDDPRIVAMLRRGLTFEGYEVDTAADGAEALT--V-R-AAPDLIVLDLMMPRVDGIEVCRRLRA-AES-VLVLMLTARDMPGDRVHGLDAGADDYVVKPFEFDELLARVRALLRRSHPAGG--TGREKLRFG-DIEMHIGGRETT--GERVIPLTAREFDLLEFFLRNPRIVLTRDTIFERVWG--S-DFLGETNVIDVHVKALRDKLEATG--GPRVIQTVRGVGYALRES----
1179	WP_149853393.1	-------MHIVIVDDEEAVCDSLSRTLRFEGYTVAIAHDGARALE--I-R-EQPDGVILDVMMPVLDGLETCRRLRA-ENL-LPILMLTARDSVGDRVAGLDAGADDYLAKPFALQELLARVRALLRRTVYLNAAHVADGRLRFE-DLVLDPLTREVH--ADQLVRLTRTEFSILEVFLRHPRQVLTRTIMFEQVWG--Y-DFGTTSNSLDVYIGYLRRKLEADG--GHRLLHTVRGVGYVLREEPL--
1180	WP_021796757.1	-----MPMTILVVDDDQAVRDSLARSLHYSGYEVETADDGVDALA--L-S-MRPDAVVMDVMMPRLDGLETTRMLRA-SND-VPILVLTARDAVGDRVDGLDAGADDYMVKPFALDELLARLRALTRRNHPDQN--QADETLTFS-NLTLSPTTREVT--GGRHITLTRTEFALLQTFMKNPTKVLERSWLLNEVWG--F-EFPTTANSLEVYIGYLRRKTEQGG--EPRLIHTVRGVGYVLREAAS--
1181	WP_119715020.1	-----MPMKILVVDDDQAVRDSLARSLHYSGYEVETAEDGVDALA--L-S-QRPDAIVMDVMMPRLDGLETTRMLRA-SND-VPILVLTARDAVGDRVDGLDAGADDYMVKPFALDELLARLRALTRRNHPDQS--QADETLTFS-NLRLSPTTREVT--GGRHITLTRTEFALLQTFMKNPTKVLERSWLLNEVWG--F-EFPTTANSLEVYIGYLRRKTEQGG--EPRLIHTVRGVGYVLREAES--
1182	WP_125568958.1	-MTSAPNPRILVIDDDQAVRDSLRRSLEFNGFDVALASDGAEALA--L-S-IAPDLLIADVMMPRLDGLEMTRALRS-AND-VPILVLTARDSVGDRVEGLDAGADDYLPKPFDLQELLARVRALLRRATPNST--DGEEWLTFA-DLAMNVGGREVL--GGERIPLTRTEFTLLEMFLRRPRRVLDRQFILDEVWG--Y-EFATSANSLEVYVGYLRRKTEVNG--LPRLIQTVRGIGYVLKES----
1183	WP_056753903.1	MSRPVPPARVLVVDDDRAVRESLRRSLAFNGYDVHLASDGAEALA--I-G-VAPDVVVMDVMMPKLDGLEATRALRA-AND-VPVIVLTARDAVGDRVEGLDAGADDYLTKPFALEELLARIRALLRRATPVED--AEEEVLSFA-DLTMNVTTREVR--GVRLIELTRTEFTLLEMFLRRPRRVLDRSFILEEVWG--Y-DFPTTANSLEVYVGYLRRKTEAEE--EPRLIHTVRGIGYVLRATES--
1184	WP_146828129.1	-------MRILVVDDDRAVRDSLRRSLEFNGYTVEVAGDGAEALA--V-A-SGPDAIVMDVMMPRLGGLDATRALRA-AND-VPILVLTARDAVSDRVDGLDAGADDYLTKPFALEELLARVRALLRRVGRSRD--DDEPALAFA-DLTLDPNTREVR--GERSISLTRTEFALLELFMQRPKRVLERSFILEEVWG--F-DFPTTANSLEVYVGYVRRKLEAEG--ESRLLHTVRGVGYVLRETPP--
1185	WP_056210745.1	-------MRILVVDDDRAVRDSLRRSLEFNGYSVDLASDGAEALA--V-P-INPDAIIMDVMMPRLDGLEATRALRG-AND-VPILVLTARDAVSDRVDGLDAGADDYLTKPFALEELLARVRSLLRRSSRAAA--PDEAPLVFA-DLSLDPVTREVK--GERSLSLTRTEFALLELFLQRPKRVLERSFILEEVWG--F-DFPTTANSLEVYVGYVRRKLEAEG--EDRLLHTVRGVGYVLRETPP--
1186	WP_118398097.1	-------MRILVVDDDRAVRDSLRRSLEFNGYTVELASDGAEALA--V-P-INPDAIIMDVMMPRLDGLEATRALRG-AND-VPILVLTARDAVSDRVDGLDAGADDYLTKPFALEELLARVRSLLRRSSRAAA--PDEKPLVFS-DLSLDPVTRDVK--GERSLSLTRTEFALLELFLQRPKRVLERSFILEEVWG--F-DFPTTANSLEVYVGYVRRKLEAEG--ESRLLHTVRGVGYVLRETPP--
1187	TML96813.1	-----MNAAILVVEDDRAVRRMLERTLAAEGYDVTAAPGGGEALA--I-E-SVPDLLVLDVGLPDLDGFAVCRRIRG-KLA-LPVLMLTARVTVPDRVAGLDAGADDYLVKPFAPEELLARVRALLRRGEEPP------ELLTFG-DLVFDVQARQAR--GSEDVSLSAREADLLELLLRNPRRVVSRELALERVWG--S-SAAANPNVVDRYVSYLRRKL---G--EPELIRTARGVGFLLDR-----
1188	OLE01691.1	------MSTVLVVDDDAPILRMLQRTLAAEGYEVTTAGDGGAALA--V-E-AVPDVLVLDVAMPGLDGLAVCRRLRA-KLA-LPILLLTARDAVDDRVAGLDAGADDYLVKPFAAAELLARVRALQRRGKEPA------ETLAYG-DLVLDVSSRRAE--AGRSLELSAREAGLLELLLRNPEQVVSRDLALDRVWG--G-RS-ATPNAVDRYVSYLRGKL---G--EPPLIQTVRGVGFVLTR-----
1189	WP_100661159.1	----MNTAVVLVADDDAAIRRSLERGLRLSGFTVVLAEDGPGALA--V-D-RHPDVLVLDVSMPGLTGTEVCRTLRA-RDE-TPVLMLSALDELADRVAGLQAGADDYLVKPFALEELVLRLHALLRRSPARGER----DVLRAG-PLEMDQATRQVR--GGAEVHLTRREFELLAALVRNAGIVLTRDQLLDRVWG--Y-DFEVRTDAVDTFVSYLRRKLEEGG--RPRLIHTVRGVGFVLRAPDAGS
1190	WP_109453991.1	--MTERSGRVLVVDDDAAILRSLGRGLRLAGYAVSLAPDGATALE--L-A-QPADVVVLDVSMPGISGIEVCERLRA-ADD-VPVLMLSALDEVADRVAGLQAGADDYLVKPFALQELELRLRALLRRRPAGPG-----DQVRAG-ELVLDPGSREVT--AGVPVRLTRREFELLEVLARNAGMVLSRDQLLDRVWG--Y-DFDVRTDAVDTFVSYLRRKLEADG--RPRLIQTVRGVGFVLRGETR--
1191	WP_130332360.1	-SDSASPGTVLVVDDDAAIRRSLERGLRLNGFTVRTAADGRQALA--L-G-EPPDVLVLDVSMPGLTGIEVCARLRE-ERE-LPVLMLSALDETADRITGLQAGGDDYLVKPFALQELVLRLRALLRRSPPTGR-----EVLREA-GVEIDPGARTAE--DGRVLDLTRREFQLLEVLMRNAGLVLTRDQLLERVWG--Y-DFEVRTDAVDTFVSYLRRKLEVGG--APRLVHTVRGVGFVFREAR---
1192	WP_145887831.1	-GGTAPPGTVLVVDDDAAIRRSLERGLRLSGFTVRTAPDGLGALA--V-A-GPPDVLVLDVSMPGMSGIEVCARLRA-DRD-LPVLMLSALDETADRIAGLQAGGDDYLVKPFALQELVLRLRALLRRRPPAAQE----QTVRVA-DLLIDPAARTVR--GGCPLDLTRREFELLEVLARNAGLVLTRDQLLERVWG--Y-DFDVRSDAVDTFVSYLRRKLEADG--APRLIHTVRGVGFVLREEQ---
1193	WP_158924820.1	-SDRAGGGAVLVVDDDAAIRRSLERGLRLGGFAVRTAADGPEALA--I-G-APPDVLVLDVSMPGMSGIEVCTRLRD-ELD-LPVLMLSALDETADRIAGLQAGGDDYLVKPFALQELVLRLRALLRRRPPADSR--RTEPLRAA-GLVIDPAARTAE--DGRPLELTRREFELLEVLVRNAGLVLTRDQLLDRVWG--Y-DFDVRTDTVDTFVSYLRRKLEAQG--RPRLIHTVRGVGFVLRDVREPR
1194	WP_061927125.1	-EDTTGPGAVLVVDDDAAIRRSLERGLALDGFAVRTAADGPEALA--I-R-TPPDVLVLDVSMPGMSGIQVCARLRA-EQD-LPVLMLSALDETADRIAGLQAGGDDYLVKPFALQELVLRLRALLRRRPPADR-----TVLRAA-GLVIDPAARTAE--DGRPLELTRREFELLVVLTRNAGLVLTRDQLLDRVWG--Y-DFDVRTDTVDTFVSYLRRKLEAAG--GARLIHTVRGVGFVLREPRD--
1195	WP_142142523.1	-GETDRPGAVLVVDDDAAIRRSLERGLRLSGFAVRTAESGQQALA--V-R-TPPDVLVLDVSMPGMSGIEVCERLRG-DRD-LPVLMLSALDETADRIAGLQAGGDDYLVKPFALQELVLRLRALLRRRPPAG------EVLRVA-GLVIDPAARTAE--DGRPLELTRREFELLEVLARNAGIVLTRDQLLDRVWG--Y-DFDVRTDAVDTFVSYLRRKLEADG--RPRLVHTVRGVGFVLRREP---
1196	WP_086723906.1	-SDAGRAGDVLVVDDDAAIRRSLERGLRLSGFAVRSAGSGAEALT--I-G-APPDVLVLDVSMPGMSGIELCTRLRE-ARD-LPVLMLSALDETADRIAGLQAGGDDYLVKPFALQELVLRLRALLRRRPPAGR-----EVLRVA-GLVIDPAAHTAE--DGRALGLTRREFELLEVLARNAGLVLTRDQLLERVWG--Y-DFDVRTDAVDTFVSYLRRKLESDG--RPRLIHTVRGIGFVLRDVS---
1197	WP_030170194.1	-SDAGRAGDVLVVDDDAAIRRSLERGLRLSGFGVRSAGGGAEALD--I-G-APPDVLVLDVSMPGMSGIEVCTRLRA-AQD-LPVLMLSALDETADRIAGLQAGGDDYLVKPFALQELVLRLRALLRRRPPAGR-----EVLRVA-GLVIDPAARTAE--DGRALELTRREFELLEVLARNAGLVLTRDQLLERVWG--Y-DFDVRTDTVDTFVSYLRRKLEADG--RPRLVHTVRGVGFVLRDAP---
1198	GFJ87357.1	-NAVSTGYRLLVSDDDTAVRQALERALRFEGYLVDLAADGTDTLA--V-A-LKPDLVLLDVMMPGLSGLDACSRLRA-GDR-TPVLMLTARDALADRVAGLDAGADDYLVKPFALQELLARVRALLRRTGPLLGQ---TDVQQVG-DLVVDRRARQVH--SGEPVDLTRTEFNLLQTLMEHRGQVLTRSQLFEHVWG--F-DLDQSSNTLDVYIGYLRRKLEAGG--RPRLVHTVRGVGFVLRHGVRR-
1199	WP_068012336.1	-------MRVLVVEDEAAVRDALVRAMDSEGYDTRAAGDGATGLA--M-Q-WQPEVVVLDVLMPFLDGLTMCRRLRA-RDR-TPILMLTARDAVADRVDGLDAGADDYLVKPFDLDELLARVRALVRRTYPDD-G---A-VLSSA-DLVVDTAARRVW--ADREIELTRTEFALLEVLVRNAGQALPRELLIERVWG--R-ELGPSSNSLEVYVRYLRRKLESEA--TQRLIHTVRGVGYRLGPS----
1200	WP_067577483.1	-------MRVLVVDDEAAVRDALVRAMDSEGYQTRAVGDGAAALA--I-G-WQPEVVVLDVLMPFMDGLTACRHLRA-RDR-TPILMLTARDAVADRVDGLDAGADDYLVKPFDLDELLARVRALVRRTYPDD-G---A-PLSSA-DLTMDTAAHRVY--GDREIELTRTEFALLEILLRNGGQALPRELLIERVWG--R-ELGPSSNSLEVYVRYLRRKLETGD--EPRLIHTVRGVGYRLGPS----
1201	WP_167489710.1	-NVSSAIVRVLVVDDEAAVRDALVRAMDSEGYQTRAVGDGAAALA--I-Q-WQPEVVVLDVLMPFMDGLTACRHLRA-RDR-TPILMLTARDAVADRVDGLDAGADDYLVKPFDLDELLARVRALARRTYPDD-G---A-LLSSA-DLTMDTAAHRVR--GDREIELTRTEFALLEVLLRNGGQALPRELLIERVWG--R-ELGPSSNSLEVYVRYLRRKLETGD--EPRLIHTVRGVGYRLGPS----
1202	QIS24571.1	-------MRVLVVDDEAAVRDALVRAMDSEGYQTRAVGDGAAALA--I-Q-WQPEVVVLDVLMPFMDGLTACRHLRA-RDR-TPILMLTARDAVADRVDGLDAGADDYLVKPFDLDELLARVRALARRTYPDD-G---A-LLSSA-DLTMDTAAHRVR--GDREIELTRTEFALLEVLLRNGGQALPRELLIERVWG--R-ELGPSSNSLEVYVRYLRRKLETGD--EPRLIHTVRGVGYRLGPS----
1203	WP_103561923.1	--MKTDDAGVLVVDDQAEVRDALADGLRVAGYTVRAEADGDAALR--V-A-WRPDVMIVDVMMPGTDGLAVCRALRA-RDR-TPVLVLTALDAVSDRIEGLDAGADDYLSKPFHLGELVARVRALLRRSRPGP-------ALAFA-DLTVDPESRTGR--GARRIEFTLTEWSVLEVLLEHPGQILSKSQIGERVWG--L-DFGPSSNSLEVYIGYLRRKLEADG--ETRLVHTVRGLGYRLAER----
1204	WP_142261515.1	---MDTPVRVLVVEDEPQLRNAVSRALRMEGYAVEVAEDGPAGLA--M-A-ERPDLVVLDVMLPRMDGLEVCRRMRR-NDT-TPVLMLTALDSVGDRVAGLDAGADDYLVKPFALEELFARIRALLRRAGPGECD---A-PLTFA-DLTLYPRSRQGK--GDRRFDLTRTEYALLELLMRNAGQVLTREVILERIWG--Y-EFTPGSNSLEVYIGYLRRKTEAGG--EVRLIQTVHGLGYALREPTT--
1205	TQM74061.1	-PKIDTPVRVLVVEDEPQLRNAVSRALRMEGYAVEVAEDGPAGLA--M-A-ERPDLVVLDVMLPRMDGLEVCRRMRR-NDT-TPVLMLTALDSVGDRVAGLDAGADDYLVKPFALEELFARIRALLRRAGPGECD---A-PLTFA-DLTLYPRSRQGK--GDRRFDLTRTEYALLELLMRNAGQVLTREVILERIWG--Y-EFTPGSNSLEVYIGYLRRKTEAGG--EVRLIQTVHGLGYALREPTT--
1206	WP_061300568.1	-MADVPETRVLVVDDEPEVRTAIARALRVEGHRVASAVDGVTALA--I-A-NAPDVVVLDVMMPEMDGLEVCRRLRK-NDR-TPVLMLTALDGVGDRVAGLDAGADDYLVKPFALEELFARVRALLRRAAPPP-------ETSFS-DLHLLPDRRQAR--GTRVFDLTRTEYALLELLIRNGGQVLTREVILERIWG--Y-EFTPGSNSLEVYIRYLRRKTEADG--ETRLIQTVHGLGYALRSTGRER
1207	WP_030456653.1	-MSAVPETRVLVVDDEPEVRTAIARALRVEGHRVASAVDGVTALA--I-A-NAPDVVVLDVMMPDMDGLEVCRRLRK-NDR-TPVLMLTALDGVGDRVAGLDAGADDYLVKPFALEELFARVRALLRRAAPPP-------ETSFA-DLHLLPDRRQAR--GTRVFDLTRTEYALLELLIRNGGQVLTREVILERIWG--Y-EFTPGSNSLEVYIRYLRRKTEADG--EPRLIQTVHGLGYALRSTGRER
1208	WP_062349551.1	-MSAVPETRVLVVDDEPEVRTAIARALRVEGHRVASAVDGVTALA--I-A-NAPDVVVLDVMMPDMDGLEVCRRLRK-NDR-TPVLMLTALDGVGDRVAGLDAGADDYLVKPFALEELFARVRALLRRTAPPP-------DTSFA-DLHLLPDRRQAR--GTRVFDLTRTEYALLELLIRNGGQVLTREVILERIWG--Y-EFTPGSNSLEVYIRYLRRKTEAGG--EPRLIQTVHGLGYALRSTGRER
1209	WP_062341478.1	-MSAVPETRVLVVDDEPEVRTAIARALRVEGHRVASAVDGVTALA--I-A-NAPDVVVLDVMMPDMDGLEVCRRLRK-NDR-TPVLMLTALDGVGDRVAGLDAGADDYLVKPFALEELFARVRALLRRAAPPP-------ETSFA-DLHLMPDRRQAR--GTRVFDLTRTEYALLELLIRNGGQVLTREVILERIWG--Y-EFTPGSNSLEVYIRYLRRKTEADG--EPRLIQTVHGLGYALRERS---
1210	WP_062435708.1	-MSAVPETRVLVVDDEPEVRTAITRALRVEGHRVASAVDGVTALA--I-A-SSPDVVVLDVMMPDMDGLEVCRRLRK-NDR-TPVLMLTALDGVGDRVAGLDAGADDYLVKPFALEELFARVRALLRRAAPPP-------DTSFA-DLHLLPDRRQAR--GARVFDLTRTEYALLDLLIRNGGQVLTREVILERIWG--Y-EFTPGSNSLEVYIRYLRRKTEADG--EPRLIQTVHGLGYALRERS---
1211	WP_160678774.1	-------MTVLVVDDDPGIRSSLQSLLEAAGYLLETAADGRAALE--V-A-TSPDLLVVDVLMPIMDGLALCRMLRS-ANT-VPVLLLTARSDVADCVAGLDAGADDYLSKPFEPDELLARLRAMARRTARLP-----PGPNGYR-DLVLVPDAHAVR--KGRWIDLSSTEYAILCVLAENPEQALSRGQISDAVWG--Y-AMAPASNALEVYVSYLRRKLEADG--EPRLIQTVRGVGYRLAAS----
1212	WP_144648832.1	---MTEPITVLVVDDDPDIRSSLQSLLEAAGYQVESAADGREALE--V-A-TSPDLVVADVLMPVMDGLGLCRMLRA-ANA-VPILLLTARSDVADCVAGLDAGADDYLSKPFDPKELLARLRAMARRTTHLP-----ASPSGYN-DLELVPEAHAVR--NGRWIDLSSTEYAILCVLAENPEQALSRGQISDAVWG--Y-AMTPASNSLEVYISYLRRKLEAEG--EPRIIQTVRGVGYRLAAS----
1213	AIA15318.1	LVAMTEPITVLVVDDDPEIRSSLQSLLEAAGYLVESAADGREALE--V-A-TSPDLLVADVLMPVMDGLVLCRMLRA-ANA-VPILLLTARSDVADCVAGLDAGADDYLSKPFDPHELLARLRAMARRTAHLP-----QRPTGYH-GLELVPEAHAVR--NGRWIDLSSTEYALLCVLAENPEQALSRGQISDAVWG--Y-AMTPASNSLEVYVSYLRRKLEAEG--EPRLIQTVRGVGYRLAARR---
1214	SDX32850.1	LVPMTEPITVLVVDDDPEIRSSLHSLLEAAGYVVESAADGREALE--V-A-TSPDLLVADVLMPVMDGLGLCRMLRS-ANT-VPILLLTARSDVADCVAGLDAGADDYLSKPFDPHELLARLRAMARRTTHLP-----HRPTGYH-GLELVPEAHAVR--NGRWIDLSSTEYALLCVLAENPEQALTRGQISDAVWG--Y-AMTPASNSLEVYISYLRRKLEAEG--EPRLIQTVRGVGYRLAAS----
1215	SEJ49931.1	LVPMTEPITVLVVDDDPEIRSSLHSLLEAAGYVVESAADGREALE--V-A-TSPDLLVADVLMPVMDGLGLCRMLRS-ANT-VPILLLTARSDVADCVAGLDAGADDYLSKPFDPHELLARLRAMARRTTHLL-----HRPTGYH-GLELVPEAHAVR--NGRWIDLSSTEYALLCVLAENPEQALTRGQISDAVWG--Y-AMTPASNSLEVYISYLRRKLEAEG--EPRLIQTVRGVGYRLAAS----
1216	WP_142103618.1	-----MAYTVLVADDDRAIRESLGRALELEGYRVVGVDDGVQALT--A-R-EAFDVLVLDVMMPGLDGLGVCRVLRA-DSR-VPVLMLTARVETPDRVLGLDAGADDYLPKPFELDELLARLRALLRRAAPPDGE--REPSLSVG-DLRLDPAARRVW--AATELTLTKTEFDLLELLMRNAGVVLEHTQVYERIWG--Y-DFGVDSKNLAVYIGYVRRKLAAAG--APPVIRTIRGVGYTVRRS----
1217	WP_017616187.1	---MEPTPTVLVADDDRAIRDSLERALQLEGYRVRTAEDGVRTLA--V-H-EPVDLLVLDVMMPGVDGLGVASVLRA-EDR-TPILMLTARVETPDRVAGLDAGADDYLAKPFELEELLARLRALLRRATPAT-EA-EDGPLAVR-GLRIDPRARRVW--DEREVELSKTEFDLLELLVRNAGIVLDHTTIYDRIWG--Y-DFGPESKNLAVYISYLRRKLEDD---GPPLIQTVRGVGYTIRPEG---
1218	WP_159941515.1	---MEATATVLVADDDRAIRDSLERALQLEGYEVRTVPDGVQALA--V-H-QPVDLLILDVMMPGVDGLGVARVLRA-EDR-TPILMLTARVETPDRVAGLDAGADDYLAKPFELEELLARLRALLRRAAPADGEA-EEGPLRVG-ELRLDPRARRVW--GEHEVELSKTEFDLLELLVRNAGIVLDHSTIYDRIWG--Y-DFGPESKNLAVYISYLRRKLERGG--GAPLIQTVRGVGYTLRPQD---
1219	WP_150238723.1	---MEATATVLVADDDRAIRDSLQRALQLEGYEVRTVPDGVQALA--V-H-EPVDLLVLDVMMPGVDGLGVARVLRA-EDR-TPILMLTARVETPDRVAGLDAGADDYLAKPFELDELLARLRALLRRAAPASEDA-DEGPLRVG-ELRLDPRARRVW--GGREVELSKTEFDLLELLVRNAGIVLDHSTIYDRIWG--Y-DFGPESKNLAVYISYLRRKLEDG---GPPLIQTVRGVGYTLRPQG---
1220	WP_073701022.1	---MEATATVLVADDDRAIRDSLQRALQLEGYEVRTAPDGVQALA--V-H-EPVDLLVLDVMMPGVDGLGVARVLRA-EDR-TPILMLTARVETPDRVAGLDAGADDYLAKPFELDELLARLRALLRRAAPASEEA-DEGPLRVG-ELSLDPRARRVW--GEREIELSKTEFDLLELLVRNAGIVLDHSTIYDRIWG--Y-DFGPESKNLAVYISYLRRKLEDG---GPPLIQTVRGVGYTLRPQG---
1221	WP_133742368.1	---MSPACTVLIADDDRAIRESLERALQLEGYEVRVAADGVQALA--V-H-DPVDLLVLDVMMPGVDGLGVCRVLRA-EDR-TPILMLTARVETPDRVAGLDAGADDYLPKPFDLDELLARMRALLRRAAPQTGEG-AEPLIQVG-DLRIDPGARRVW--AGREVELSKTEFDLLELLARNAGIVLDHATIYDRIWG--Y-DFGPESKNLAVYISYLRRKLEPAG--TSPMIQTVRGVGYTVRPR----
1222	WP_017621394.1	---MTPSSTVLIADDDRAIRESLERALELEGYQVRTASDGVEALA--V-H-EPVDLLVLDVMMPGVDGLGVCRVLRA-EDR-TPILMLTARVETPDRVAGLDAGADDYLPKPFDLDELLARLRALLRRVTPASDSE-PEPPLQVG-DLRLDPGARRVW--GGREVELSKTEFDLLELLARNAGIVLDHSTIYDRIWG--Y-DFGPESKNLAVYISYLRRKLEPEG--APQLIQTVRGVGYTLRPRTP--
1223	KJS53622.1	-----MSHTVLIAEDDRAIRDSLTRALTLEGYVVRTAPDGARTLA--L-A-QRPDVLILDVMMPAPDGLEVCRRLRA-ADR-TPVVMLTARVEVPDRIAGLDAGADDYLVKPFDVDELFARLRALLRRHPPER----TEDVLTVA-DLRIEPPARRAW--AGRELELSRTEFDLLELLARHAGAVLDQATLYERIWG--Y-DFGPGSKNLAVFIGYLRRKLDLPG--LSPLIHTVRGVGYTLREP----
1224	WP_045693912.1	-----MSHTVLIAEDDRAIRDSLTRALTLEGYVVRTAPDGARTLA--L-A-QRPDVLILDVMMPAPDGLEVCRRLRA-ADR-TPVLMLTARVEVPDRIAGLDAGADDYLVKPFDVDELFARLRALLRRHPPER----TEDVLTVA-DLRIEPPARRAW--AGRELELSRTEFDLLELLARHAGAVLDQATLYERIWG--Y-DFGPGSKNLAVFIGYLRRKLDLPG--LSPLIHTVRGVGYTLREP----
1225	WP_031140925.1	-----MPNTVLLAEDDRAIRNALERALTLEGYRVMAVADGVEALA--A-H-NRPDVLVLDVMMPGIDGLQVCRVLRA-EDR-TPVLMLTALVETADRIAGLDAGADDYVVKPFDVEEVFARLRALLRRTSPVSTGSLPERFVEAA-GIRMDPQARRAW--GARELELTRTEFELLELLVRNAGIVLDHSTIYDRIWG--Y-DFGPGSKNLAVYVGYLRRKLDEPD--APQLIHTVRGVGYVLRED----
1226	WP_104787245.1	-----MPHTVLLAEDDRAIRNALERALTLEGYQVMAVADGVEALA--A-H-NRPDVLLLDVMMPGIDGLQVCRVLRA-EDR-TPVLMLTALVETADRIAGLDAGADDYVVKPFDVEEVFARLRALLRRTSPVGAGSLSERFLEAA-GIRMDPQARRAW--GARELELTRTEFELLELLVRNAGIVLDHSTIYDRIWG--Y-DFGPGSKNLAVYVGYLRRKLDEPG--APQLIHTVRGVGYVLRED----
1227	WP_062724172.1	-----MPQTVLLAEDDRAIRHALERALTLEGYQVTAVVDGVEALA--A-H-TPPDVLVLDVMMPGIDGLQVCRVLRA-EDR-TPILMLTALVETQDRIAGLDAGADDYVVKPFDVEEVFARLRALLRRTSDSNG--PSGRLVEAA-GLRMDPQARRVW--GGRELELTRTEFELLELLVRNAGIVLDHATIYDRIWG--Y-DFGPGSKNLAVYVGYLRRKLDEPG--APQLIHTVRGVGYVLRED----
1228	WP_141309486.1	-----MPQTVLLAEDDRAIRHALERALTLEGYRVTAVADGVEALA--A-H-TPPDVLVLDVMMPGIDGLQVCRVLRA-EDR-TPILMLTALVETADRIAGLDAGADDYVVKPFDVEEVFARLRALLRRTAPAEATGPPERRVEAA-GLRMDPQARRAW--GERELELTRTEFELLELLVRNEGIVLDHSTIYDRIWG--Y-DFGPGSKNLAVYVGYLRRKLDEPG--APQLIHTVRGVGYVLRED----
1229	TML61920.1	TPKTTTSSSVLVAEDDPHLRDSLARVLAYEGYRVRLAADGAEALA--V-L-APPDVIVLDVMMPNVDGLTACRRLRE-RDR-TPVLMLTARHEVGDRVAGLDAGADDYLVKPYALDELLARLRALLRRTSVTG----DEGVLRVG-DLVVDPLRRQAW--GSRAVELTKTEFDLLELLLYNAGIVLTRDQIYERIWG--Y-DFETSSKSLDVYISYLRHKTEAAG--EARLIHTVRGVGYTAREP----
1230	WP_167745910.1	DPT-AARRTVLVVEDDPGVRNTLDHLLRFEGYRVLTTADGQEALE--L-E-RHPDLAVVDVVMPRLDGLALCRMLRR-RDR-LPVLVLTARHQLGDRVAGLDAGADDYLAKPFATEELLARIRALLRRTEPLG--G-ESAELGLD-DLALDPGTRQAH--AGRRLDLTKTEFDLLELLLRNQGTVLTRHQIYERIWG--Y-DFDTDSRSLDVYIGYLRRKTEDGG--APRLIHTVRNVGYTARTA----
1231	WP_125815701.1	DAITAHRRTVLVVEDDPGVRSTLDQLLRFEGYRVVQAADGIQGLA--L-D-EEPDLALVDVVMPGLDGLSLCRTLRR-RDR-LPVLVLTARDQVGDRVAGLDAGADDYLAKPFATEELLARIRALLRRTEAGA--A-ASGALAAG-DLTLDPAARSAV--GGRLLDLTKTEFDVLELLLAHQGKVLTRSQIYERIWG--F-DFDTTSRSLDVYIGYLRRKTEEGG--APRIVHTVRNVGYTVRPA----
1232	WP_125603049.1	DAITAHRRTVLVVEDDPGVRSTLDQLLRFEGYRVVQAADGLQGLA--V-D-EEPDLALVDVVMPGLDGLSLCRTLRR-RDR-LPVLVLTARDQVGDRVAGLDAGADDYLAKPFATDELLARIRALLRRTEPGP--A-APGVLAAG-DLALDPGARSAV--GSRVLDLTKTEFDVLELLLTHQGAVLTRGQIYERIWG--F-DFDTSSRSLDVYIGYLRRKTEEGG--APRIVHTVRNVGYTVRPA----
1233	WP_125819789.1	DAITAHRRTVLVVEDDPGVRSTLDQLLRFEGYRVVQAADGLQGLA--V-D-EEPDLALVDVVMPGLDGLSLCRTLRR-RDR-LPVLVLTARDQVGDRVAGLDAGADDYLAKPFATDELLARIRALLRRTEPGP--A-APGVLAAG-DLVLDPGARSAV--GSLVLDLTKTEFDVLELLLTHQGAVLTRGQIYERIWG--F-DFDTSSRSLDVYIGYLRRKTEEGG--APRIVHTVRNVGYTVRPA----
1234	WP_087882515.1	NVV-ESHRTVLVVEDDPGVRSTLEQLLRFEGYHVLVAADGFSALS--L-E-RRPDLAMVDVVMPGLDGLELCRMLRR-RER-LPILVLTARHQIGDRVAGLDAGADDYLAKPFATEELLARIRALLRRTDPPA----DAGLLRAA-DLTLDPTARRAE--GSESLDLTKTEFDVLELLLRHQGAVLTRTQIYERIWG--Y-DLDSSSRSLDVYIGYLRRKTEQGG--GERLIHTVRNVGYTIRPA----
1235	WP_030356545.1	NAV-ESHRTVLVVEDDPGVRSTLEQLLRFEGYHVLVAADGFSALS--L-E-RRPDLAMVDVVMPGLDGLELCRMLRR-RER-LPILVLTARHQIGDRVAGLDAGADDYLAKPFATEELLARIRALLRRTDPPA----DTRLLRAA-DLTLDPTARRAE--GSESLDLTKTEFDVLELLLRHQGAVLTRTQIYERIWG--Y-DLDSSSRSLDVYIGYLRRKTEQGG--GERLIHTVRNVGYTIRPA----
1236	WP_030237010.1	EVN-ETRRTVLVVEDDPGVRSTLDQLLRFEGYRVLLASDGLEALA--L-E-ESPDLAVVDVVMPGLDGLALCRMLRR-RDR-LPVLVLTARHQIGDRVAGLDAGADDYLSKPFATEELFARIRALLRRTADPRDVA-DTGVLAVA-DLTLDPGSRRAH--GSRMLDLTKTEFDVLELLLHHQGAVLTRTRIYERIWG--Y-DFDTTSRSLDVYVGYLRRKTEQDG--APRLIHTVRNVGYTVRAE----
1237	ATZ22437.1	EVN-ETRRTVLVVEDDPGVRSTLDQLLRFEGYRVLLASDGLEALA--L-E-ESPDLAVVDVVMPGLDGLALCRMLRR-RDR-LPVLVLTARHQIGDRVAGLDAGADDYLSKPFATEELFARIRALLRRTADPRDVA-DTGVLAVA-DLTLDPGSRRAH--GSRMLDLTKTEFDVLELLLHHQGAVLTRTRIYERIWG--Y-DFDTTSRSLDVYVGYLRRKTEQDG--APRLIHTVRNVGYTVRAE----
1238	WP_049715183.1	DAT-GNRRTVLVAEDDPGVRSTLDQLLRFEGYRVLPAADGLEALG--L-E-ERPDLAVVDVVMPGLDGLGLCRMLRR-RDR-LPVLVLTARHEVGDRVAGLDAGADDYLAKPFATEELLARIRALLRRTEPPA----DGGPLAVA-DLTLDPAARRAC--GTRPLDLTKTEFDVLELLMEHAGVVLGRSQIYERIWG--Y-DFDTTSRSLDVYIGYLRQKTEQGG--EPRLIHTVRSVGYTIRPA----
1239	TVR91589.1	-----MSKHVLIVEDDVDISRLLRLELEDAGYRVSCFDNGMRGLA--I-R-DRPDLIILDLGLPDVSGTEIARRVRR-TDP-TPIIILTAADDVETKVTLLNAGADDYLAKPFHVQELLARVGVQLRKHGGGG-------ATRVG-DLTIDAVRRHVA--GEDEVRLSPREFELLQYLAGQPGRVYSRREIEMNVWG--G-DL--SSNVVDVHVANIRSKLRD-A--GYGVIRTVRGVGYAIKG-----
1240	WP_162025597.1	-------MRVLIIEDDPGLRRSLSATLKEEGFAVDQAADGEEGLY--A-S-GLYDALLLDVMMPKLDGWQVLERLRP-QHS-VPVLMLTARDSIPDRIKGLNTGADDYLTKPFDSDELVARLRALIRRTAGKA-----QSKIEIK-GLVLDTARRSLS--DDCEIELTAREYSLFEYLALHRGEVVSRSLLYERLFD--E-ND--LSNLLDVHVSNLRKKLGS-D-----SITTRRGHGYCIE------
1241	WP_111009666.1	-------MRVLVVDDEQSLAELIARGLERQGMTVDVVFRGDEADE--L-A-NDYDVVVLDRDLPGLHGDEVARRCTA-RGC-TRVLMLTAATTLADRVAGLELGADDYLPKPFEYPELVARVRALGRRSAPAA-----PPVLGHD-GIVLDTNRLMAT--DGRPLDLTPKEFGLLEVLLRADGRLVSAEELLEKVWD--V-NV--FTSAVRVTMSKLRRKLGE-P-----PIRTVPGKGYAL-------
1242	ALV06962.1	---MTLNRQLLLIEDDARIADFLCRGLSAEGYVVEVATTGPEGLA--A-R-SQPALIILDLMLPGLSGLELCQTLRA-EHH-AAILMLTAMDAQADKVRGLRLGADDYMVKPFDFEELLARLLALQRRGREQR---VEASVLRLA-DLEFDRERRQVR--AGRPITLTAKELAFLELLMAAPGRLFSRERILANVWG--A-QV--LTNIVDVYVRRLRAKIDK-D--ALPLLKTVRGLGYRMDDAAE--
1243	WP_123681499.1	-------MRVLVVDDEVRLADGVRRGLEAEGWAVDVAHDGVDGLW--A-R-FRYDAIVLDLMMPGLSGWAVCAQLRA-DDW-TPVLMLTAKDGEWDQVEALDAGADDYVTKPFSHPVLVARLRALVRRGARER-----PSVLTLG-DLVVDPAARTVT--AGTAVELTSREFAVLEYLARRAGDVCSKREVIENVWD--V-DF--DPNIVEVYVGHLRRKLDR-P--GRNALETVRGAGYRLAADGG--
1244	WP_105943635.1	-------MRILVVDDEIHFADGLRRGLEAEGFSVDLAHNGVDGLW--A-R-VRYDAIVLDVMMPGLDGYTVCRTLRE-ENW-TPILMLTAKDGPWDQVDGLDLGADDYVVKPTEHVVLMARLRALVRRGRPER-----PTVLEVG-DLVVDPATREVR--GSTPITLTAREFAVLLYLAREAGAVRSKAEILASVWD--D-DF--DANIVEVYVAHLRAKLDR-P--GLDTIQTVRGAGYRLVPRG---
1245	TMD92301.1	LGYALVVPRLLVVDDDANLRESLRFALACEGYSVSVAEDGRTALQ--V-A-TPPDLVVLDLQMPEMDGIEVCRRIR--ESS-LPVIMLTARQGIASRVQGLDSGADDYLVKPFALEELLARVRALLRRRDPEAR----PRVHRYA-DLVLDENSREVR--GDRRIELRPREFDLLQLLLANAGTVMSRHRLLAGVWS--Y-PE--SSRVLDVYIGYLRTKLES-G--EARLLQTARGVGYVLRLEEEA-
1246	TML07933.1	TLRKVAATAILVVDDDAPIRRMLSRTLAAEGYAVEASPDGGAALA--V-E-SAPDLVVLDVAMPGLDGLAVARRLRG-KLG-LPILLLTARDAVPDRVAGLDAGADDYLVKPFAADELLARVRALLRRGSEP------DELLASG-DLVFDARARSAA--SGRDLSLSAREADLLELLLLNRRRIVTRQLALERIWG--G-PA--SLNVVDQYVSYLRTKL------EPPLIETVRGTGFMLR------
1247	KOV79857.1	----------MLAEDDRAIRHALERALTLEGYRVTAVADGVEALA--A-H-TPPDILVLDVMMPGIDGLQVCRVLRA-EDR-TPILMLTALVETADRIAGLDAGADDYVVKPFDVEEVFARLRALLRRTSPDERTPLPERQLTAA-GLRMDLQARRVW--GTRELELTRTEFELLELLVRNAGIVLDHSTIYDRIWG--Y-DF--GSKNLAVYVGYLRRKLDE-P--ASQLIHTVRGVGYVLRED----
1248	WP_015793678.1	MAERAATWRLLVVDDDPALRRGLGRALGLSGFAVETAADGQAALA--L-G-GGVDAVVLDVSMPGISGVDVVRRLRR-QDD-VPVLMLSALDDVADRIAGLAAGADDYVVKPFSTAELELRVRALLRRGRPVP-----HGVVAAC-GIVMDTDARTVT--AGCPLELTRREFDVLEVLVRNAGAVLTRDQLLDRVWG--Y-DF--RSDAVDTVVSYLRRKLEA-D--RPRVLHTVRGVGFALRGGLEQL
1249	WP_138354175.1	RVDPAGRGRVLVVDDDAAIRRSLGRGLRLDGFRVTEADGGRAALA--L-R-DPPDVVVLDISMPGISGIEVCRTLRE-DND-IPVLMLSALDEVADRVAGLQAGGDDYLVKPFALDELVLRLHALLRRRPPRR-----TDTVRAG-GLLLDPAARTAH--DGTELHLTRREFELLETLARNAGIVLTRDQLLDRVWG--Y-DF--RTDAVDTFVSYLRRKLEA-G--RSRIVHTVRGVGFVLRDSPAEG
1250	WP_164293507.1	RVDPAGRGRVLVVDDDAAIRRSLGRGLRLDGFRVTEADGGRAALA--L-R-DPPDVVVLDISMPGISGIEVCRTLRE-DND-IPVLMLSALDEVAARVAGLQAGGDDYLVKPFALDELVLRLHALLRRRPPRR-----TDTVRAG-GLLLDPAARTAH--DGTELHLTRREFELLETLARNAGIVLTRDQLLDRVWG--Y-DF--RTDAVDTFVSYLRRKLEA-G--RPRIVHTVRGVGFVLRDSPAEG
1251	1YS6	MDTGVTSPRVLVVDDDSDVLASLERGLRLSGFEVATAVDGAEALR--A-T-NRPDAIVLDINMPVLDGVSVVTALRA-MND-VPVCVLSARSSVDDRVAGLEAGADDYLVKPFVLAELVARVKALLRRRGSTATS--SSETITVG-PLEVDIPGRRAR--NGVDVDLTKREFDLLAVLAEHKTAVLSRAQLLELVWG--Y-DF--DTNVVDVFIGYLRRKLEA-G--GPRLLHTVRGVGFVLRMQ----
1252	WP_019069882.1	MAAVGRRPEVLVVDDDPGVRAALDLGLGLEGFTVRLAEDGEAALD--V-A-RPPSVIVLDVTMPGLSGVEVVRVLRA-QRT-LPVCMLSARDEVDDRVAGLAAGADDYVVKPFSVGELSARLHAMVRLHESTA-----ERPLVVG-EVAIEPARRVAS--AGRDLRLTTREFDLLLALAHRPGQVLSRAQLLEQVWG--Y-TW--DTNVVDVFIGYLRKKLEA-D--GTRVLRTVRGIGFVLSTGP---
1253	WP_132178009.1	--MAARTPEVLVVDDDAALRQSLEFGLSAEGFTVRAAPTGESALA--I-D-RLPAVVVLDVMMPGLNGVEVVRRLRA-ART-LPICMLSARDEIDDRVAGLAAGADDYVVKPFSLGELAARLHALVRLHESST-----QRAVVIG-ELAIEPVRRTAT--SGRDLGLTTREFDLLLVCAQHSGQVLSRSQLLEQVWG--Y-TW--DTNVVDVFIGYLRRKLEL-A--EDRLLHTVRGVGFVLRP-----
1254	RYD61554.1	-------MDLLLVEDEPQLASQVSRALVRAGHTVETAGDGPAAIE--V-T-RRVDLMVLDVNLPGFDGFEVLKRIRQ-ALP-VRVLMLTARSEIGDRVAGLKGGADDYLTKPFAMEELLARIEALGRRGAGPA---SSGSVLRVG-SLCMDVAKRRVM--GEERIELSPREFEVLSVFMHEPGRTFSRDEICERIWA--R-EH--DTRTVEIFIMRLRKKLDR-P--TESVIGTVRGVGYQLVPPP---
1255	RYD35334.1	-------MRVLIIEDEPELARHITRALTRYGHNASAQHDGAAGLQ--A-L-DPPDLVVLDLNLPGLHGGEVLQRLRG-ASP-ARIIILTALGSVEDRVKGLKSGADDYLAKPFSMEELAARVDALGRRVGPAA-----DGVLKVA-DLRMDVLQRRVS--AGVPIALSPREFEVLQVLMQEPGRVFSRTELCERVWH--R-DH--DTRTVEIFITRLRRKVDL-P--SPPLIHTLRSVGYTIRAAD---
1256	OHE87484.1	-------MRILVIEDEAQLARHISRALVRHGHEASAKHDGTAGLA--A-L-ETPELIVLDLNLPGLDGLSVLARLRE-ASH-ARVLVLTARGEVEDRVKGLKAGADDYLAKPFSLDELVARVEALGRRAAQPA-----RGMLKVA-DLQMDALHRHVA--AGRAIALSPREFDVLQVLMQEPGRVFSRTELCERVWQ--R-EY--DTRTVEIFITRLRKKIDS-G--AVPLIHTLRFLGYTIRAPA---
1257	WP_126626693.1	NQDNQQQLKVLVVDDEDNIIELIRLGLRYEGFQVEVASDGEQGIA--A-Q-IDPDLVILDVMMPGIDGLEVCRRLRS-NRD-VPVLMLTAKDEVGDRILGLQTGADDYLTKPFDFYELLERIKAILRRQSRSKSSQDAAQVLQFG-DLRMNTATREVT--SGRQIELTATEYNLLHLFMSHPRQVLDRQTILNRVWG--Y-DF--ETNIIEVYVRYLREKIEESP--SPRLIVTVRGVGYVLKG-----
1258	TMD04208.1	-----MATRVLLIDDDNKIVGLLERGLAFEGFEVITAADGEAGLE--A-R-SRPHVVLLDIAMPGLDGFEVCRRLRL--HD-VPIIMLTARDDVVDKVTALNQGADDYVAKPFAFDELVARMRAVMRRHQQG------DEPVVFG-DLVVNPQTHEVV--QGQPIDLTAREYDLMLFFVRHPRQVVTREQLLQRAWG--Y-ES--DTNVVEVHVGHLRQKLEA-Q--GPRLIHTIRGIGYALRAPG---
1259	TMB86418.1	-----MMTRVLLVDDDPKIISLLKRGLAYEGFEVYTASDGEAGLI--A-K-YQPHLVLLDITMPGVDGFEVCRHLRL--DD-IAIIMLTARDDVADKVNALGLGADDYVPKPFSFDELVARIRAVLRRHTGS------QELLSYG-DMELNQATHEVH--NGKAMELTTREYDLLLMLMRHPRQVLTRDQLLEQVWG--Y-NA--ETNVLEVHMGHLRQKLEA-H--GSRVIQTIRGVGYVLKG-----
1260	WP_010344484.1	-------MRILLVEDDLSLGEGIRTALRRAAYSVDWVQDGAAALA--I-G-GEIDLVLLDLGLPRMDGLEVIRRTRQ-LAD-VPILVLSARERPADRALGLDVGADDYLGKPFDTTELLARTRALLRRSAGR----A-TPQLEIG-ALHLDPERLAVR--RGRALDLTRREFALLWLLAERHGRAIARDSIQQRLYG--W-DE--ASNAVDVHVHQLRRKLDP-A-----LIRTVRGVGYALDTQAATA
1261	WP_096334220.1	-------MKILIVEDNKKLASFLLRALAEEGYVVDLVEDGGVAIT--S-R-ISYDLVILDWMLPTVDGLTVCRTLRS-AAT-MPILMLTARAEIQERVAGLDAGADDFLPKPFDLGELLARVRALGRRGH-------GDRYLEVG-PVRIDRHERTVT--SGRRLDLTPREFLLLSYLVREAGRVVPRTELLQKVWE--L-SF--GSNVVEVHVKNLRTKLGE-H---AARIETVRGVGYRWQNEA---
1262	WP_088149030.1	-------MRILIIEDDRRISNFLQRGLEAEGYRVLLAEDGREGLD--L-R-EAVDLVILDRLMPYVDGLEVCRIIRQ-ERP-VLVLMLTAKESIRDRVDGLQSGADDYLTKPFAFDELVARIEALLRRRPGL----DPIELLQVG-PLSLDPATRRVT--SGTEVELTAREFELLRYLMLNAGKVVSRQRLLSNVWN--Y-GF--GTKIVEVYIRYLRQKLGP-E---APEIRTIRGIGYMLVDD----
1263	PYO40768.1	-------MQILVVEDDRDLRRFLSKAFREEGYGVVEAESGDRALE--A-L-GAYDCVVLDVMLPGRDGFSVVEELRR-RVF-TPVLLLTAKDELDARVRGLEGGADDYLTKPFDLPELIARVHALIRRAGLR----HKDAMLAVG-SLTLDPLTRRVT--NGRLVDLSPREFALLEYLMRNAGRTVSRSRIAEAVWN--Y-KF--ETNVVDVYVNYLRKKLTF-A--QSPPIRTVRGTGYRLEA-----
1264	RKY21110.1	TNDTVAGGHVLVVEDDPAIQRGLIDALTFAGYEAEGTADGLDALQ--A-G-RAPDLVLLDVMLPGADGFTVLARLRE-RPQ-LPIIMVTARGAEEDRVAGLSAGADDYVVKPFSAKELLARVAAVLRRAPERPQ---HMPRFEVM-SRRVDLVARRVL--PDGRESLSERETELLGYLAAAGLRPVERAELLRQVWG--L-DP--HTRTVDMHVARLRGKLGDDG--EPEVLLTVRGKGYRLAEVEPLP
1265	RNJ70998.1	-------MRILVVEDDVQIADMLSEALTSRQYAVDVAQDGEEAWD--V-R-FEYDLVLLDVTLPKLNGIQLCHRLRE-RSA-IPVLMLTARDTIADKIVGLDAGADDYVVKPFDLEELMARVRALLRRGGS------IQPNLKWG-SLRLNPSTYEVT--DDQPVTLTPKEFTLLELLITSGRRVLSRPGIIERIWS--S-ED--TEEAVKTHIRTLRQKLRSAG--PNDFIETVHGLGYRMKQLD---
1266	WP_046297037.1	-----MKARILIAEDDANIRHGLVATLESEGYDVVAAADGAQALK--Y-P-QKYDLVILDVMMPRISGYEVCRELRA-AVA-TPVLLLTAKGEEVDKVVGLKLGADDYVVKPFGVHELLARVEALLRRGRLTAAGAGRSPVFRLG-AAEIDRNTYTAR--AGYPDTLTARELKLAETFAAHPGETLTRDALLNAVWG--V-GY--TTRTLDQHVAQLRKKIEPDP--EARVLITVHGVGYRYTGEAA--
1267	PYU27237.1	-----MHENILLVEDEAALRTTLSDRLRGEGYVVDTAVDGHEAFE--A-A-MPFDLVILDLMLPVRSGLDVCRGIRQ-AMA-TPILILTARDQTIDKVVGLKLGADDYVTKPFAAEELIARIEALLRRVPIQT----GQGVHEFG-SIHVDVKRSEVT--DGKPVYLTAREFQLLRYFIERAGSTIPRKELLQSVWG--Y-EA--LTRTVDTHVASLRRKLEENP--RPELFLTVAGVGYKFVGHSPQL
1268	OFW09236.1	------MARILIVEDDRAILLGIKQNLVYEGHTVLQAVRGDDALA--V-R-TRPDLLILDVMLPGMNGFDVCRRIRD-TTR-LPILMLTARTEEADKVTGLDLGADDYLTKPFSVPELLARVRALLRRQEAEEP---LPERLEFA-DVRLDFGRYVAT--GGVPVHLTAKEFALVQLLAAHNGNAVGRDLLIDRIWG--S-EA--SNRTIDTHILSIRAKLEPNP--EPRHLLTVHGVGYRFVTDP---
1269	OQC19426.1	------MRTVAIVEDDPALLLGLTEKLGMEGFRIVSARDGEAALE--L-G-EVPDLLVLDLMLPKIDGFEICRAFRK-RPQ-IPVLILSARSQEEDKVRGLKLGADDYMTKPFGLKELLARIDALLRRTSG-------AGEFRFG-KIAVNLDTGEVV--GKTRVELSKTEYDLLCFFIRNKGRVLSRDSILDGVWG--Y-DA--APRTIDFHLMGLRRKLEDDP--APRHFLTVPTLGYRFEGGGK--
1270	OIP31284.1	---MNTEETILIVEDDVSLMQGLTHNLKFDGYRVLQATDGQAALV--A-K-HRPALIVLDIMLPGLNGLDVLRMLRA-DFE-MPVIILSALGMQSDKVQGLKAGADDYVTKPFGLSELLARIDSSLRRTRK------ASAPIRYG-DVVVDVDNRMVT--SGETVRLTSREFDLLMLLLNHPGRVFSRREILAQTWS--N-DY--TDRTVDNFVRSLRKKLEDDP--APDHLLTEHGLGYRFDPQRQKR
1271	PKN59221.1	---MGEHPTLLVVEDDRTLARGLVMNLEIEGFRVLHAADGEEGLR--A-I-EAPDLVILDLMLPGMDGFEVVAALRE-RRA-TPVLVLSARGEVADKVEALHLGADGYLTKPFSLAELVARVRAALRRPAW----D-HDRVVRFG-DVTVALDRGEVH--AGAPVSLTAREVELLAFLVSHPGRIYSRSRLLDAVWD--Y-DY--TTRTIDNFIRRLRVKLEVDA--RPRHLVTVHGAGYRFDP-----
1272	KPK75348.1	-----MKKRILVVEDNRDLAYGLRNNLEIEGYVVEVAEDGRTGLE--A-R-RRPDLMILDLMLPELDGYQVLQRLRD-EFD-LPVLILTARGEEADKVQGFRLGADQYVTKPFGLLELLARVERLLDRAGEEKNGS-EDSVIKFG-EVEVDMAARRVM--RGAEVSLTPKEYELLAALLRRRGAVVSRRHLLDEVWG--Y-PS--VSRTVDTHIAELRRKLEEDP--EPRHIVTVRKFGYRFEV-----
1273	AGC72473.1	--MTRQVPLLLVVDDDGAIRRAVATELAAAGFATVEAADGEEAIE--F-R-VEPDLVLTDLAMPRRDGLSLVRELRR-SSS-TPIVVLSVRGEEEDKVRALDAGADDYLTKPFSMRELTARVRAQLRRAGAS-----APSLRRFP-GLEIDLDRRRVV--GEREIHLTPTELALLDLLSAHPGKPLTFRQIIARVWR--G-AP--TQDTVRVHMSSLRRKLEPDP--EPRFIGTEPWVGYRFLAEPLDL
1274	OQC41151.1	---MPRRPRLLVVDDDPAIREGLCEELEAAGYDTLAAADGERARE--F-L-EEPDLVLTDLAMPRLDGFGLVRAIRR-THR-TPVLVLSVRGGESDKIRALDLGADDYVTKPFSVPELLARVRTQLRRAAPP-----S-SRLRFP-DLEIDLDRRRVR--GEREIHLTPTELAILEVLARNAGRPVSARQLIAKIWG--A-E---SADTVRVHVGSLRRKLEPDP--APRYLVTEPWVGYRFLAEPIE-
1275	TME94299.1	-MTEPSGARVLVVDDEPAILRVVQTNLSGHGFRVDTAATGQEALE--A-G-VRPDLVLLDLGLPDMDGVDVIRLIRE-RAA-TPIVVLSARGAEHDKVAALDLGADDYLTKPFGVNELLARVRVALRHTARPATG--VDPIIRLG-DIEVDLERRRVT--SGEPLHLTPTEWDLLKLFVTSPDKVLTDTMILRAVWG--S-AF--QAHSLHVYVARLRKKLGVSP--ARRHLLTEPGVGYRFVTEGS--
1276	WP_025413723.1	---MDTQAAVLVVDDEPQIRRALRNLFGERGDVVLEAATGREALD--A-N-HAPDLVVLDIGLPDVSGDEVCRALRA-QSA-VPILVLSARHSEQEKVRLLDAGADDYLTKPFGPSELLARARALARRSRPSDAA--APEAVRSG-DITIDFARRTVT--AGVLVHLTPTEWELLRTLAAHAGRTLTHRQLFDAVWR--R-DH--AQQYLRVHVTHLRRKIEVDS--EPTLIVTEPGVGYRFEPPTRVA
1277	RPI30131.1	NAIPERPTRVLVVDDEEQIRRALRSILRTRHYTVDEAATGEAALV--A-I-HPPDLVILDLMLPDMSGIEVCRELRT-WLV-APILVLSVRAEEEDKIRALDEGADDYLTKPFSAGELLARIRALLRRAADR-YA--PPPVLTTG-DLTVDIARRSVT--AGEAVALTPTEFDILALLARNAGCVVTHKAILESVWG--P-EW--DRQTLRAHVSNLRRKIERRP--GRRYVITEPGGGLQVRGAARRR
1278	WP_130981603.1	---MTTRPRVLLVDDEAAIRDNLGPFLERSGFEVSLAADGELALE--V-A-LSPDLVVLDVMMPRLDGREVLRRLRA-AHW-TPVVLLTQVGESYERAAALEEGADDYLNKPFDPQELVARIRAILRRTAAGVSS-AGTQRLVSG-DLSVDRMSRRTW--AGVEVTLTPKAFALLEYLMTHPDEVLSRDRLLASVWG--F-DF--TSRAVDHRVAELRRVLDDDS--APRWLETAQGLGYRFVGRVERA
1279	WP_027888167.1	-------MRLLLVEDHIRLGRLLQDTLSGQGFAVDLAGDIASADG--L-Q-FPYDLVVLDLGLPDGDGIELLQALRA-REK-KPVLILTARDGVADRVRGLEAGADDYLVKPFHPEELVARIRALLRRACGEA-----ANRLRVG-RLELDLELKRAW--DNQPVHLSGREYALLEFMALNAEGYFSREALMEKVWP--G-EA--DPRTVDTYVRYLRRKLS------PEAIETVRNLGYRFLG-----
1280	WP_124870415.1	VRPDGSPARILVVDDEKALSDLLAQALRYHGWELATANNGWEALD--A-R-YQPDAVILDIQMPGLDGIETLARLRK-APR-LPVLFLTARDAVEDRVAGLRAGADDYVTKPFDLNEVAARVDALLRRSGMAEAV--AEAVLQVG-DLTLNENSYEVA--AGEAITLTNTEFEVLRYLMENPNIVLSKSQILDRVWS--Y-DF--QSNVVELYVSYLRKKIDKGR---APMIHTVRGAGYILRPAQETP
1281	WP_039936652.1	THTSGGAPRVLVVDDEAMLADLLSQALRHEGWETATATDGLDALA--A-A-FHPDVVILDVQMPRMDGLETLERLRA-RPE-LPVLFLTARDAVADRVQGLRAGADDYVTKPFDLDEVAARVEALLRRAGRTQQA--ASTVLTVA-DLTLDVDSHDVS--GGENITLTNTEFELLRYLMENAGIVLSKQKILDAVWS--Y-DF--QVNVVELYISYLRKKIDADR---PALIRTVRGAGYIMREPQ---
1282	WP_111823411.1	IQASSGAARVLVVDDEEMLADLLSQALRHEGWETATAKDGLDALA--A-S-FHPDVVILDVQMPRMDGLETLERLRA-RPE-LPVLFLTARDAVADRVQGLRAGADDYVTKPFDLDEVAARVEGLLRRAGRSQQS--ASAVLQVA-DLTLDVDSHDVR--DGEEITLTNTEFELLRYLMENAGIVLSKQKILDAVWS--Y-DF--QVNVVELYISYLRKKIDADR---PALIRTVRGAGYIMREPQ---
1283	WP_101601811.1	MQASSGAPRVLVVDDEAMLADLLSQALRHEGWETATAKDGLDALA--A-T-FHPDVVILDVQMPRMDGLETLERLRA-RPE-LPVLFLTARDAVADRVQGLRAGADDYVTKPFDLDEVAARVEGLLRRAGRTQQA--ASTVLQVA-DLTLDVDSHDVR--GGEDITLTNTEFELLRYLMENVGIVLSKQKILDAVWS--Y-DF--QVNVVELYISYLRKKIDADR---PALIRTVRGAGYIMREPQ---
1284	EJN46328.1	MQASSDAPRVLVVDDEAMLADLLSQALRHEGWETATAKDGLDALA--A-T-FHPDVVILDVQMPRMDGLETLERLRA-RPE-LPVLFLTARDAVADRVQGLRAGADDYVTKPFDLDEVAARVEGLLRRAGRTQQA--ASTVLQVA-DLTLDVDSHDVR--GGEDITLTNTEFELLRYLMENVGIVLSKQKILDAVWS--Y-DF--QVNVVELYISYLRKKIDADR---PALIRTVRGAGYIMREPQ---
1285	WP_034496475.1	MQASSDAPRVLVVDDEAMLADLLSQALRHEGWETATAKDGLDALA--A-T-FHPDVVILDVQMPRMDGLETLERLRA-RPE-LPVLFLTARDAVADRVQGLRAGADDYVTKPFDLDEVAARVEGLLRRAGRTQQA--ASTVLQVA-DLTLDVDSHDVR--GGEDITLTNTEFELLRYLMENVGIVLSKQKILDAVWS--Y-DF--QVNVVELYISYLRKKIDADR---PALIRTVRGAGYIMREPQ---
1286	WP_004565633.1	TQASSDAPRVLVVDDEAMLADLLSQALRHEGWETATAKDGLDALA--A-T-FHPDVVILDVQMPRMDGLETLERLRA-RPE-LPVLFLTARDAVADRVQGLRAGADDYVTKPFDLDEVAARVEGLLRRAGRTQQA--ASTVLQVA-DLTLDMDSHDVR--GGEEITLTNTEFELLRYLMENAGIVLSKQKILDAVWS--Y-DF--QVNVVELYISYLRKKIDADR---PALIRTVRGAGYIMREPQ---
1287	WP_003791043.1	TQARSDAPRVLVVDDEAMLADLLSQALRHEGWETATAKDGLDALA--A-T-FHPDVVILDVQMPRMDGLETLERLRA-RPE-LPVLFLTARDAVADRVQGLRAGADDYVTKPFDLDEVAARVEGLLRRAGRTQQA--ASTVLQVA-DLTLDVDSHDVR--GGEEITLTNTEFELLRYLMENAGIVLSKQKILDAVWS--Y-DF--QVNVVELYISYLRKKIDADR---PALIRTVRGAGYIMREPQ---
1288	WP_070836207.1	TQASSDAPRVLVVDDEAMLADLLSQALRHEGWETATAKDGLDALA--A-T-FHPDVVILDVQMPRMDGLETLERLRA-RPE-LPVLFLTARDAVADRVQGLRAGADDYVTKPFDLDEVAARVDALLRRAGRTQQA--VSTVLQVA-DLTLDVDSHDVR--GGEEITLTNTEFELLRYLMENVGIVLSKQKILDAVWS--Y-DF--QVNVVELYISYLRKKIDADR---PALIRTVRGAGYIMREPQ---
1289	WP_060565920.1	TQASSDAPRVLVVDDEAMLADLLSQALRHEGWETATAKDGLDALA--A-T-FHPDVVILDVQMPRMDGLETLERLRA-RPE-LPVLFLTARDAVADRVQGLRAGADDYVTKPFDLDEVAARVEALLRRAGRTQQA--ASTVLQVA-DLTLDVDSHDVR--GGEEITLTNTEFELLRYLMENVGIVLSKQKILDAVWS--Y-DF--QVNVVELYISYLRKKIDADR---PALIRTVRGAGYIMREPQ---
1290	SIA76885.1	TQASSGAPRVLVVDDEAMLADLLSQALRHEGWETATAKDGLDALA--A-S-FHPDVVILDVQMPRMDGLETLERLRA-RPE-LPVLFLTARDAVADRVQGLRAGADDYVTKPFDLDEVAARVEALLRRAGRTQQA--ASTVLQVA-DLTLDVDSHDVR--GGEEITLTNTEFELLRYLMENVGIVLSKQKILDAVWS--Y-DF--QVNVVELYISYLRKKIDADR---PALIRTVRGAGYIMREPQ---
1291	WP_034465233.1	TQVSSGAPRVLVVDDEAMLADLLSQALRHEGWETATAKDGLDALA--A-S-FHPDVVILDVQMPRMDGLETLERLRA-RPE-LPVLFLTARDAVADRVQGLRAGADDYVTKPFDLDEVAARVEALLRRAGRTQQA--ASTVLQVA-DLTLDVDSHDVR--GGEEITLTNTEFELLRYLMENVGIVLSKQKILDAVWS--Y-DF--QVNVVELYISYLRKKIDADR---PALIRTVRGAGYIMREPQ---
1292	WP_091501027.1	TRVDGSPIRVAVVDDEANLSDLLRMALQNEGWDARTAANGQEALN--V-R-FAPDLLVLDIMMPGIDGMEVLRRIRD-AND-VPVLFLTAKDAVEDRIAGISAGGDDYLTKPFNLEEVVVRLRAMARRHVAAVAN--ADTVLRVA-DLTLDEESYEVS--AGVPIALTAKEFDLLRYLMQNPRRVLTRAQILDQVWS--Y-DF--TSSVVEIYISYLRKKIEPLG---EPLIHTVRGVGYTIKPPR---
1293	WP_020097826.1	TRVDGSPVRVLVVDDEANLSDLLRMALQNEGWDARTAANGQEALN--V-R-FAPDLVVLDIMMPGIDGMEVLRRLRS-TND-VPVLFLTAKDAVENRIAGISAGGDDYLTKPFNLEEVVVRLRGMARRHVAAAAA--AETRLRVG-DLTLDEETYEVV--GGIPIKLTAKEFDLLRYLMQNQRRVLSRSQILDQVWS--Y-DF--TSSVVEIYISYLRKKIDSLG---EPLIHTVRGVGYTIKSAE---
1294	WP_018185702.1	TRVDGSPVRVLVVDDEANLSDLLRMALQNEGWDARTAANGQEALN--V-R-FAPDLVVLDIMMPGIDGMEVLRRLRG-AND-VPVLFLTAKDAVEDRIAGISAGGDDYLTKPFNLEEVVVRLRGMARRHVAAAAA--AETRLRVG-DLTLDEETYEVV--GGIPIKLTAKEFDLLRYLMQNQRRVLSRSQILDQVWS--Y-DF--TSSVVEIYISYLRKKIDSLG---EPLIHTVRGVGYTIKSAE---
1295	WP_076192241.1	HRADGSPVRVLLVDDEPALANLVKMALHYEGWAIEVAHNGREAVT--F-D-SEPDVVVLDVMLPDVDGLEVLRRVRE-SGY-TPTMLLTARDSTMDRASGLTAGADDYMTKPFSIEELVARLRSLLGRSSRVSSP--TTGTLRVG-DLVLDDASREVM--DGAPVSLSVTEFELLRYLMRNPRRVLSRAEILDRVWH--Y-GY--KASVVDLYISYLRKKIDTGH---DPMIHTVRGVGYVLRPGE---
1296	OJX65940.1	TRADGTPIRVVVVDDEDALSDLLTMALRYEGWEVRAAATGQEALR--I-R-HKPDVVVLDIMLPDLDGIEVLQRLRA-EEE-VPVLFLTAKDAIADRVTGLTVGGDDYVTKPFSLEELIARLRALLRRSPFLVDS-EAPGMLRVG-DLVLDEDAYEVT--AGAPVELTAREFELLRYLMRNPRRVVSKDQILDRVWS--Y-DA--KPTVVELYISYLRKKIDTIG---TPMIHTVRGVGYILKAGG---
1297	WP_142058078.1	RRADGGPIRVLVVDDETALAELLSMALRYEGWDVRTAADGTTAVR--A-R-HRPDAVVLDVMLPDLDGLEVLRRMRA-EPE-VPVLFLTARDAVEDRIAGLTAGGDDYVTKPFSLEELIARLRGLLRRSGMAAAR--QGSQLVVG-DLVLDEDSHEVR--GDDLVELTATEFELLRYLMRNPRRVLSKAQILDRVWN--Y-DF--QSNVVELYVSYLRKKIDAGR---SPMIHTVRGAGYVLKPAAEG-
1298	WP_094930213.1	RRADGSPIRVLVVDDEAALAELLSMALRYEGWDVRTAADGTTAVR--A-R-HRPDAVVLDVMLPDVDGLEVLRRLRA-EPE-VPVLFLTARDAVEDRIAGLTAGGDDYVTKPFSLEELVARLRGLLRRSGMTAAR--QGSQLVVG-DLVLDEDSHEVR--GDDLVELTATEFELLRYLMRNPRRVLSKAQILDRVWN--Y-DF--QSNVVELYVSYLRKKIDAGR---SPMIHTVRGAGYVLKPAAGG-
1299	WP_006548002.1	DAPDGSPVRVLVVDDEQMLADLLASALRYEGWDVTTAATGVKAVQ--A-Q-IEPDVVVLDIMLPDFDGLEVMRRIRG-RPS-VPVLFLTAKDAVEDRVSGLTAGGDDYVTKPFSLEEVVARLRALLRRSGAHAEQ--DDHVLEVG-DLRMDEDSHEVW--GDTEIHLTATEFELLCYLMRNPRRVLSKPQILDRVWN--Y-DF--QDNIVELYISYLRRKIDKGR---EPMIHTMRGVGYVLKPADAAP
1300	WP_169305818.1	DAPDGSPVRVLVVDDEQMLADLLASALRYEGWDVTTAATGVKAVQ--A-Q-IEPDVVVLDIMLPDFDGLEVMRRIRG-RPS-VPVLFLTAKDAVEDRVSGLTAGGDDYVTKPFSLEEVVARLRALLRRSGAHAEQ--DDHVLEVG-DLRMDEDSHEVW--GDTEIHLTATEFELLCYLMRNPRRVLSKPQILDRVWN--Y-DF--QDNIVELYISYLRRKIDKGR---EPMIHTMRGVGYVLKPADAAP
1301	WP_111258132.1	DPTPAPAPRILVVDDEPNLAELLTAALRYEGWTTSTALTGQDAIR--A-V-DAPDAVVLDVMLPDVDGLGVLRRIRA-HPG-VPVLFLTARDAVEDRVAGLTAGGDDYVTKPFSLEELVARLRGLLRRAGTARPA--EVSMLAVG-DLVMDEDAHEVE--AGEAIRLTATEFELLRFLMRNPRRVLSKAQILDRVWQ--Y-DF--QENIVELYVSYLRRKIDKGR---EPMIHTLRGVGYLLKPAGS--
1302	WP_046769057.1	-MTLDQAPRILVVDDEPNLAELLTAALRYEGWATSTALTGQDAIR--A-I-DAPDAVVLDVMLPDVDGLGVMRRIRA-HPG-VPVLFLTARDAVEDRVAGLTAGGDDYVTKPFSLEELVARLRGLLRRAGAERPA--EQSVLAVG-DLLMDEDAHEVE--AGEPIRLTATEFELLRFLMRNPRRVLSKAQILDRVWQ--Y-DF--QENIVELYVSYLRRKIDKGR---EPMIHTVRGVGYLLKPAAEAG
1303	WP_032789994.1	SGPAPARSTILVVEDDPSIRTLLTSALGAAGHSVVAAVTGQEAMF--A-G-RQPDLIVMDVMLPDADGFDLTRQLRA-QLY-TPVLFLTARTEVEDRIIGLSSGGDDYVTKPFHVQEVLLRIRAILRRTGSSAPA-RARPPLRYA-DLLLDQDAHTVH--AGRPLRLSPTEFRLLACLMAQADRVIEKRAILQEVWQ--Y-DF--DTRIVDTYIKNLRRKIDATP---PALIHTVRGVGYCLRLADSSG
1304	WP_030633007.1	SGPAPARSTILVVEDDPSIRTLLTSALGAAGHSVVAAVTGQEAMF--A-G-RQPDLIVMDVMLPDADGFDLTRQLRA-QLY-TPVLFLTARTEVEDRIIGLSSGGDDYVTKPFHVQEVLLRIRAILRRTGSSAPA-RARPPLRYA-DLLLDQDAHTVH--AGRPLRLSPTEFRLLACLMAQADRVIEKRAILQEVWQ--Y-DF--DTRIVDTYIKNLRRKIDATP---PALIHTVRGVGYCLRLADSSG
1305	WP_137235464.1	SGPAPARSTILVVEDDPSIRTLLTSALGAAGHSVVAAVTGQEAMF--A-G-RQPDLIVMDVMLPDADGFDLTRQLRA-QLY-TPVLFLTARTEVEDRIIGLSSGGDDYVTKPFHVQEVLLRIRAILRRTGSSAPA-RARPPLRYG-DLLLDQDAHTVH--AGRPLRLSPTEFRLLACLMAQADRVLEKRAILQEVWQ--Y-DF--DTRIVDTYIKNLRRKIDATP---PALIHTVRGVGYCLRLADSSG
1306	WP_103538457.1	SGPAPARSTILVVEDDPSIRTLLTSALGAAGHSVVAAVTGQEAMF--A-G-RQPDLIVMDVMLPDADGFDLTRQLRA-QLY-TPVLFLTARTEVEDRIIGLSSGGDDYVTKPFHVQEVLLRIRAILRRTGSSAPA-RARPPLRYG-DLLLDQDAHTVH--AGRPLRLSPTEFRLLACLMAQADRVIEKRAILQEVWQ--Y-DF--DTRIVDTYIKNLRRKIDATP---PALIHTVRGVGYCLRLADSSG
1307	WP_019525846.1	PRTPTAGHTVLVVEDDASIRTLLTSALTAAGYGVLSAAGGQEALA--A-L-RRPRLIVLDVMLPDTDGFRLTRELRA-RVY-TPVLFLTARGDVEDRIIGLSSGGDDYVTKPFHIQEVLLRIRAILRRNAPASV--GAAPALRYA-DLTLDEATREVR--GDRSVRLSPTEFRLLACLLAHPERVLEKAEILQQVWQ--Y-DF--DTRIVDTYIKNLRRKIDRTS---PALVHTVRGVGYCLRLPRHEA
1308	PJT46950.1	PRGPSAGHKVLVVEDDPSIRTLLTSALSAAGYTVTSAATGQEAMF--A-G-RPPDLIVLDVMLPDTDGYRITRELRA-RVY-TPVLFLTARTEVEDRIIGLSSGGDDYVTKPFHVQEVLLRIRAILRRTGLPATP-ARPTVLYYA-DLTLDEGSHEVR--AGHPVRLSPTEFRLLACLMAHPERVLEKGEILQEVWR--Y-GF--DTRIVDTYVKNVRRKIDRAA---PALLHTVRGVGYCLRLPRDEA
1309	WP_129862268.1	PRGPSAGHKVLVVEDDPSIRTLLTSALSAAGYTVTSAATGQEAMF--A-G-RPPDLIVLDVMLPDTDGYRITRELRA-QVY-TPVLFLTARTEVEDRIIGLSTGGDDYVTKPFHVQEVLLRIRAILRRTGLPATP-ARPTVLSYA-DLTLDEGSHEVR--AGHPVRLSPTEFRLLACLMAHPERVLEKGEILQEVWR--Y-GF--DTRIVDTYVKNVRRKIDRDA---PALLHTVRGVGYCLRLPRDEA
1310	WP_037846290.1	PRGPSAGHKVLVVEDDPSIRTLLTSALSAAGYTVTSAATGQEAMF--A-G-RPPDLIVLDVMLPDTDGYRITRELRA-QVY-TPVLFLTARTEVEDRIIGLSSGGDDYVTKPFHVQEVLLRIRAILRRTGLPATP-ARPTVLSYA-DLTLDEGSHEVR--AGHPVRLSPTEFRLLACLMAHPERVLEKGEILQEVWR--Y-GF--DTRIVDTYVKNVRRKIDRDA---PALVHTVRGVGYCLRLPRDEA
1311	WP_159313050.1	PRGPSAGHKVLVVEDDPSIRTLLTSALSAAGYTVTSAATGQEAMF--A-G-RPPDLIVLDVMLPDTDGYRITRELRA-QVY-TPVLFLTARTEVEDRIIGLSSGGDDYVTKPFHVQEVLLRIRAILRRTGLPATP-ARPTVLSYA-DLTLDEGSHEVC--AGHPVRLSPTEFRLLACLMAHPERVLEKGEILQEVWR--Y-GF--DTRIVDTYVKNVRRKIDRDA---PALLHTVRGVGYCLRLPRDEA
1312	WP_018469697.1	PRGPSAGHKVLVVEDDPSIRTLLTSALSAAGYTVTSAATGQEAMF--A-G-RPPDLIVLDVMLPDTDGYRITRELRA-QVY-TPVLFLTARTEVEDRIIGLSSGGDDYVTKPFHVQEVLLRIRAILRRTGLPATP-ARPTVLSYA-DLTLDEGSHEVR--AGHPVRLSPTEFRLLACLMAHPERVLEKGEILQEVWR--Y-GF--DTRIVDTYVKNVRRKIDRDA---PALLHTVRGVGYCLRLPRDEA
1313	WP_031036121.1	QPADRARYRLLVVEDEPSIRTLLESTLRLTGYEVSAAENGQSALV--I-Q-REPHLVLLDVMLPDLDGFEVTQRLRA--NN-VPVLFLTARIDVDDRIKGLSSGGDDYVTKPFHIDEVLLRIEAILRRTAVQGAE--PETVLRYA-DLELDEGAHEVH--AGRYVPLSPTEFKLLAYLLANPGRVLTRAQILDHVWS--Y-DF--DARIVETYVRYVRKKVDCLG---PPLIHTVRGVGYCLRLPREPG
1314	WP_069812774.1	QSADSPRPRLLVVEDEPSICALLESTLRLAGYEVSSATTGQAALI--H-E-TVPHLVLLDVMLPDLDGFEVTRRLRA--SD-VPVLFLTARTGLEDRLKGLGAGGDDYVSKPFSLEEVLLRIEAILRRTGARAEA--PDDILCYA-DLELDEAAHEVH--AGQYIRLSPTEFKLLAYLMANTGRVLSKVQILDHVWS--Y-DF--DARIVETYVRYLRKKIDCFE---PPLLHTVRGVGYCLRLPRQAG
1315	WP_091044615.1	ADQAAAKSRILVVDDEENIGALLSATLRLTGFDVVVATDAAECFR--A-E-FRPDLVVLDVMLPDLDGFEVAKRLHA--PE-LPVLFLTARHSVRDRVAGLTVGADDYVTKPFDLEEVILRVQAILRRSKIAV---RDEQVLRYA-DLELDEALHEVR--AKRPVQLSPTEFRLLHYLMVNAGKVVSKDQILDRVWG--Y-DF--NGRIVESYVYYLRRKIDAGG---APLIQTIRGFGYALRLPR---
1316	SDK49421.1	ADQAAAKSRILVVDDEENIGALLSATLRLTGFDVVVATDAAECFR--A-E-FRPDLVVLDVMLPDLDGFEVAKRLHA--PE-LPVLFLTARHSVRDRVAGLTVGADDYVTKPFDLEEVILRVQAILRRSKIAV---RDEQVLRYA-DLELDEALHEVR--AKRPVQLSPTEFRLLHYLMVNAGKVVSKDQILDRVWG--Y-DF--NGRIVESYVYYLRRKIDAGG---APLIQTIRGFGYALRLPR---
1317	WP_111245432.1	-------MRILVVDDESNIRALLSATLRLVDFDVRSAEGGHEALA--A-A-FEPDLVVLDVMMPDLDGFQVAQRLRA-MPA-VPVLFLTARDTVEDRISGLTAGADDYVTKPFSLEEVVLRIRAILRRSRVEP----AGPTLRYA-DLELNDDAHEVQ--AGRLIDLSPTEFNLLRYLMVNAGRVVSKAQILDRVWS--Y-DF--DGRIVESYVYYLRKKIDRWD---PPLIHTVRGVGYALRLPRTAD
1318	WP_125510075.1	---------MLVVDDEPNIRDLLSQTLRLVGFGTVTAAGGFEALT--A-E-ARPGIVVLDVMLPDIDGFEVARRLRA--HD-VPVLFLTARDTVEDRIAGLTAGGDDYVTKPFSLEEIVLRIRAILRRTQAAGSA-GRDGVLRYA-DLELDEDAHTVQ--GGRAVALSPTEFNLLRFLLENTGRVVSKAQILDRVWS--Y-DF--DSRIVESYVYYLRKKIDSAG---PPLLHTVRGVGYTLRLPRGEG
1319	OLE28825.1	TRTGRPEARVLVVDDERSITDLVGLALRYEGFDVAVAATGREALT--A-A-FTPDLVVLDVMLPDLTGLEVCSLLRA-GRP-QPVVFLTARDATEDKVAALTIGGDDYVTKPFALEELIARIRAVLRRTRPAL----EDARLEYS-DLVLDEDAHEAR--AGERLDLTPTEFSLLRYLVLNAGRVLSKAQILDHVWQ--Y-GF--SDNVVETYVSYLRKKVDRFD---PPLIHTVRHVGYVLRLPHA--
1320	WP_006887005.1	---MSAEAKLLVVDDEFNILELLATSLRFAGFEVVTAGNGREAIE--A-E-EQPDLIVLDVMMPGMDGFDVTRRLRE-GRT-YPVLFLTAKDATEDKVAGLSAGGDDYVTKPFSLDEVIARIRAILRRSRSLQE--EDTAILRVD-DLSLNTDTHEVF--GEEEIDLSPTEFNLLHYLMLNANRVLSKAQILDHVWE--Y-DF--DSSIVESYISYLRRKIDNNRE-HEPLIHTKRGVGYMVRGSRS--
1321	WP_070691201.1	---MSAEAKLLVVDDEFNILELLATSLRFAGFEVVTAGNGREALE--A-H-ENPDLIVLDVMMPGMDGFEVTRRLRE-NTT-TPVLFLTAKDATEDKVTGLGAGGDDYVTKPFSLDEVIARIRAILRRSRSVQE--EDDAVLRVD-ALSLNVDTHEVF--GDEEIDLSPTEFNLLHYLMLNANRVLSKAQILDHVWE--Y-DF--DSSIVESYISYLRRKIDNNRE-HEPLIHTKRGVGYMIRGSRG--
1322	WP_070686033.1	---MSAEAKLLVVDDEFNILELLATSLRFAGFEVVTAGNGREALE--A-H-EKPDLIVLDVMMPGMDGFEVTRRLRE-NTT-TPVLFLTAKDATEDKVTGLGAGGDDYVTKPFSLDEVIARIRAILRRSRSVQE--EDDAVLRVD-ALTLNVDTHEVF--GDEEIDLSPTEFNLLHYLMLNANRVLSKAQILDHVWE--Y-DF--DSSIVESYISYLRRKIDNNRE-HEPLIHTKRGVGYMIRGSRG--
1323	WP_070599698.1	---MSTEAKLLVVDDEFNILELLATSLRFAGFEVVTAGNGREALE--A-H-ENPDLIVLDVMMPGMDGFEVTRRLRE-NTT-TPVLFLTAKDATEDKVTGLGAGGDDYVTKPFSLDEVIARIRAILRRSRSVQE--EDDAVLRVD-SLTLNVDTHEVF--GDEEIDLSPTEFNLLHYLMLNANRVLSKAQILDHVWE--Y-DF--DSSIVESYISYLRRKIDNNRE-HEPLIHTKRGVGYMIRGSRG--
1324	WP_076434608.1	----MEGRHLLVVDDEPVVRELLAATLRFAGYAVTSAATGAQALE--A-R-TPPDLVLLDVMLPGMDGFEVVRRLRE-LGQ-VPVLFLTARDTTQDKINGLRLGGDDYVTKPFDLEELLARIEAVLRRARAAP----EDRTLRVA-DLEVDPEGHQVI--AGVPVQLSPTEFRLLHYLVLNAGRVVSKAQILEHVWR--Y-DF--DSSIVDTYVSYVRRKIDTSG---PKLIHTMHGVGYVLRGPRP--
1325	WP_098245260.1	-CGTSAKGHLLVVDDEPTVRELLPAALCYAGFDVDVAADGEEALR--A-A-RPPDLVLLDVMLPGIDGFEVIRRLRA-LGD-VPVLFVTAREDRQDRIAGLTLGGDDYITKPFDLEELIARIHAVLRRTKGEP----S-GILTVG-DLELEPEGHLVT--AGQPVRLSPTEFRLLHFLMVNAGLTMSKPQILENVWR--Y-DF--DPSIVDTYISYLRRKVDRAD---PKLIHTVHGIGYVLRGPRA--
1326	WP_131889380.1	---MDERTRLLVVDDEPTIRELLSASLRFAGFAVTSAATGQEAVA--A-A-DRPDLVLLDVMLPDLDGFAVIARLRE-RGP-TPVLFLTARDAPSDKIRGLSAGGDDYVTKPFDLEELIARIRAILRRTGGVP-----DGLLAVA-DLSLDPGSHQVL--AGAPVGLSPTEFRLLRYLMENADQVLSKPQILARVWD--Y-DF--DASIVESYIGYLRRKVDTSE---PKLIHTVRGVGYVLRRPPRPS
1327	WP_166167446.1	---MAAEARLLVVDDEPNIRELLSASLRFAGFDVTTAADGQQALS--A-E-TRPDLVVLDVMMPGLDGFGVLRRMRE-NSR-VPVVLLTAKDATEDKIGGLTLGADDYVTKPFSLEEVVARIRAVLRRAGEAA---ADTARLSFA-DIELDEETHEVH--DGELVPLSPTEFKLLRYFLQNPGRVLSKAQILDAVWN--Y-DF--DANVVESYVSYLRRKVDTTE---PRLLHTLRGVGYVLRLPRA--
1328	WP_055764360.1	AGPRTPEARLLVVDDEPNIRELLSASLRYAGFEVATAADGQQALA--A-A-FRPDLLVLDVMMPGLDGFGVVRRLRQ-NTQ-TPVLFLTARDAAEDKVSGLTLGGDDYVTKPFSLDEVLARIRAVLRRSLSARP--GEAPRLVFA-DIELDEESHEVL--AGELISLSPTEFKLLRYLMSNPGRVLSKAQILDHVWN--Y-DF--EANVVESYISYLRRKIDTTE---PRLLHTLRGVGYSLRLPRGS-
1329	WP_153358623.1	STTAAPEARLLVVDDEPNIRELLSASLRFAGFEVATAADGQQALA--A-E-FRPDLLVLDVMMPGLDGFGVVRRMRQ-NRH-TPVLFLTARDAGEDKVTGLTLGADDYVTKPFSLDEVLARIRAVLRRAQGVQQ--AESPKLVFA-DIELDEESHEVI--AGKLVSLSPTEFKLLRYLMTNAGRVLSKAQILDHVWN--Y-DF--EANVVESYISYLRRKIDTTE---PRLLHTLRGVGYSLRLPRGS-
1330	WP_135135843.1	-SQSAPEARLLVVDDEPNIRELLSASLRYAGFEVATAADGQQALA--A-D-FRPDLLVLDVMMPGLDGFGVVRRLRQ-ARH-TPVLFLTARDAAEDKVSGLTLGGDDYVTKPFSLDEVLARIRAVLRRSTGAQR--AEAPRLSFA-DIELDEESHEVI--AGEVIGLSPTEFKLLRYLMANAGRVLSKAQILDHVWN--Y-DF--EANVVESYISYLRRKIDTTE---PRLLHTIRGVGYTLRLPRGT-
1331	SDG12058.1	SQTRAPEARLLVVDDEPNIRELLSASLRYAGFDVATAADGQQALA--A-E-FRPDLLVLDVMMPGLDGFGVVRRMRE-SRR-TPVVFLTARDAAEDKVSGLTLGGDDYVTKPFSLDEVIARIRAVLRRTAGAQQ--AEAPRLTFA-DIELDEESHEVI--AGTLISLSPTEFKLLRYLMANAGRVLSKAQILDHVWN--Y-DF--EANVVESYISYLRRKIDTTE---PRLLHTIRGVGYTLRLPRGA-
1332	WP_142257704.1	ATIRRPEGLLLVVDDEPNIRELLSASLRHAGFDVVTAADGREALQ--A-E-CRPDLVVLDVMLPDLDGFAVANRLRA-SRW-LPVVFLTARDATEDKILGLGLG-DDYVTKPFSLEEMLARIRAVLRRSRGEH---TLPARLQVA-DLELDEETRRVW--AGRQVRLSPTEFKLLRYFMRNAGRALSKAQILEHVWH--Y-DF--DHNVVESYVSYLRRKVDNRE---PRLIHTLRGVGYVLRAPREPE
1333	WP_036332709.1	QRRAAPEARLLVVDDEPNIRELLSASLRYAGFEVMTASDGREAVQ--A-E-VRPDLIVLDVMLPDMDGFSVSDRLRA-SRR-VPVLFLTARDATEDKVSGLGRG-DDYVTKPFSLEEVLARIRAVLRRTRSGE---GEPARLRVA-DLELDEDSRQVW--AGRPVRLSPTEFKLLHYFLINQGRVLSKAQILDHVWH--Y-DF--DRNVVESYVSYLRRKVDTAE---PKLIHTLRGVGYVLRAPRQ--
1334	WP_067139940.1	---MKPEARLLVVDDEPNIRELLSVSLRYAGFEVVTASDGQEAVQ--A-E-VRPDLMVLDVMLPDMDGFAVSGRLRD-ARR-IPVVFLTARDATGDKVAGLSLG-DDYVTKPFSLEEVLARIRAVLRRTRGEG---PHSSRLQVA-DLEMDEEAHQVW--GGRQVRLSPTEFKLLHYFMINQGRVLSKAQILDHVWH--Y-DF--DRNVVESYVSYLRRKIDTVD---PKLIHTLRGVGYVLRAPRR--
1335	GES25076.1	---MQAEARLLVVDDELNIRELLAASLRFAGFEVAIAADGREAVL--A-E-VRPDLMVLDVMLPDMDGFAVAARLRS-SRR-IPVLFLTARDTTEDKLAGLALG-DDYVTKPFSLEEVLARIRAVLRRTGGDP---GLPARLQVA-DLELDEDAHQVW--QGRPVRLSPTEFKLLHYFMVNQGRVLSKAQILDHVWH--Y-DF--DRNVVESYVSYLRRKIDTQD---PKLIHTLRGVGYVLRAPRR--
1336	WP_155349873.1	--MMQAEARLLVVDDELNIRELLAASLRFAGFEVAIAADGREAVL--A-E-VRPDLMVLDVMLPDMDGFAVAARLRS-SRR-IPVLFLTARDTTEDKLAGLALG-DDYVTKPFSLEEVLARIRAVLRRTGGDP---GLPARLQVA-DLELDEDAHQVW--QGRPVRLSPTEFKLLHYFMVNQGRVLSKAQILDHVWH--Y-DF--DRNVVESYVSYLRRKIDTQD---PKLIHTLRGVGYVLRAPRR--
1337	WP_155358943.1	---MQAEARLLVVDDELNIRELLAASLRFAGFEVVIAADGREAVL--A-E-VRPDLMVLDVMLPDMDGFAVATRLRS-ARR-IPVLFLTARDTTDDKLAGLALG-DDYVTKPFSLEEVLARIRAVLRRTGGDP---GIPARLQVA-DLELDEDAHQVW--QGRPVRLSPTEFKLLHYFMVNQGRVLSKAQILDHVWH--Y-DF--DRNVVESYVSYLRRKIDTQD---PKLIHTLRGVGYVLRAPRR--
1338	WP_155341892.1	---MKAEARLLVVDDEPNIRELLAASLRLAGFEVVIAADGREAVL--A-E-VRPDLMVLDVMLPDMDGFAVASRLRS-ARR-IPVLFLTARDTTEDKLAGLALG-DDYVTKPFSLEEVLARIRAVLRRTASDA---TLPDRLQVA-DLEMDEDAHQVW--QGHPVRLSPTEFKLLHYFMVNQGRVLSKAQILDHVWH--Y-DF--DRNVVESYVSYLRRKVDTQG---PKLIHTLRGVGYVLRAPRR--
1339	WP_087246592.1	-----MPYKILVVEDDPVIRQQLQLLLAGSGYQVEAAGDAPAALD--M-K-FAPQLVLLDIGLPGASGLELCAQIRG-F-Q-VPIVFVTSSHADLDELNSILLGGDAFLTKPYNPAILLAKIAALLRRAYPAASEE-----LCWK-DTLLHLESGALE--RGRTVELTRNEQKILYYLFRHAGTICARADLVDFLWD--N-QL-YDDNALSVHVSRIRDKLASIGL---DFIQTKHRQGYKI-------
1340	WP_087364789.1	-----MPYKILVVEDDPVIRQQLQLLLAGSGYQVEAAGDAPAALD--M-K-FAPQLVLLDIGLPGASGLELCAQIRG-F-Q-VPIVFVTSSHADLDELNSILLGGDAFLTKPYNPAILLAKIAALLRRAYPAAAEE-----LCWK-DALLHLESGALE--RGRTVELTRNEQKILYYLFRHAGTICARADLVDFLWD--N-QL-YDDNALSVHVSRIRDKLASIGL---DFIQTKHRQGYKI-------
1341	WP_120037660.1	--KHLIGKTVLLVEDDLKIRNLVKIYLIKEGYEVIEASNGWEAKE--I-K-FDPCILILDLMLPKVNGEEVCKWVRE-DSR-MPIIMLTAKVSEKDRIQGFKLGADDYVVKPFSPAELMARIEAVLRRTASRC--S-----LSFT-GFTIKPAKGEAW--DGEQLELTHFEFKLLHMFMQHPDQVLSREQILDFIYE--NNEK-ASERTIDVHIKHLREKIKEKT--PKDYIQTVRGMGYKFVAL----
1342	WP_053437556.1	--LPLKGKTILVVDDEKQIRRLLKMTLTREGFEVLEASDGNEAKE--Y-I-HDPCFIILDDMLPDISGKEICHWLRS-ESK-VPIIMLTANKSEQDRIIGLKLGADDYMGKPFSLEELTVRIDAVLRRTANRC--S-----ISYK-GLTLKPIKGLAK--HDRVLDLTLFEYNLLYVFMTHPDQALSREQIINTIYI--KGEK-ANERTVDVHIKHLRDKIAEHS--EYPFIQTVRGIGYKFATS----
1343	WP_033151951.1	------MALVYIVEDDENIREIEEFALTNAGYDVESFANGADFFD--L-E-NLPDLVLLDIMLPDENGFEIVRLIRS-SAA-IPVIMVTAKTGEIDLVRGLETGADDYIKKPFSVMELTSRVKAMLRRTMDDA-MD-----ITIE-DIVINDKRHQVT--AGQPIELTYKEYELLKYLALNRGIVLKRTQIMDKIWG--I-DY-EESRTLDMHIKTLRTKLGSCG----SLIRTIRNVGYVID------
1344	WP_097801981.1	--------MIYLVEDDAAIRELEQYALQSSGYEVSSFESAEPFWQ--M-H-AEPELVILDVMLPGEDGFSILKKLRN-TRR-LPIIMVTAKSSELDTVRGLDCGADDYITKPFGIMEFLSRVRAALRRSAPEARPN-----LTFH-EILLDNARHSVT--NGAPVELTYKEYSLLRLLLENTNLVVTRETILQVVWG--T-DI-SESRTVDMHIRTLRKKLGDAG----RYICTVRKVGYKLTDEEEAG
1345	WP_097792300.1	--------MIYIVEDDAAIRELEQYALQSSGYDVQSFESSESFWQ--M-N-AVPELVILDVMLPGEDGFSILKKLRN-TRR-LPIIMVTAKSSELDTVRGLDCGADDYITKPFGIMEFLSRVRAALRRSAPEEKTN-----YAFH-EILLDNARHIVT--NDAHIDLTYKEYSLLRLLLENTNLVVTRETILQVVWG--T-DI-SESRTVDMHIRTLRKKLGDAG----KYICTVRKVGYKLADNEEEN
1346	WP_055188130.1	--------MIYIVEDDAAIRELEQYALQSSGYEVQSFESSEGFWQ--M-H-AEPELVILDVMLPGEDGFSILKKLRN-TRR-LPIIMVTAKSSELDTVRGLDCGADDYITKPFGIMEFLSRVRAALRRSAPEEKTN-----YAFH-EILLDNARHSVT--NGVHVDLTYKEYSLLRLLLENTNLVVTRETILQVVWG--T-DI-SESRTVDMHIRTLRKKLGDAG----KYICTVRKVGYKLADSEEET
1347	WP_112143323.1	--------MIYIVEDDAAIRELEQYALQSSGYEVQSFESSEGFWQ--M-H-AEPELVILDVMLPGEDGFSILKKLRN-TRR-LPIIMVTAKSSELDTVRGLDCGADDYITKPFGIMEFLSRVRAALRRSAPEEKTN-----YAFH-EILLDNARHSVT--NGAHVDLTYKEYSLLRLLLENTNLVVTRETILQVVWG--T-DI-SESRTVDMHIRTLRKKLGDAG----KYICTVRKVGYKLADSEEES
1348	WP_097838670.1	--------MIYIVEDDAAIRELEQYALQSSGYEVQSFESSEGFWQ--M-Y-AEPELVILDVMLPGEDGFSILKKLRN-TRR-LPIIMVTAKSSELDTVRGLDCGADDYITKPFGIMEFLSRVRAALRRSAPEEKTN-----YAFH-EILLDNARHSVT--NGAHVDLTYKEYSLLRLLLENTNLVVTRETILQVVWG--T-DI-SESRTVDMHIRTLRKKLGDAG----KYICTVRKVGYKLADSEEET
1349	WP_132527091.1	-------MVVLLVEDDEDLGELVKYNLEKHGLKVDWVLDGKEAFE--V-M-QRYDFIILDLMLPGMSGLDLCKEIRE-NRE-TPIIMLTALSDEDTKVKGFSTGADDYVTKPFSMKELIARIEAVLRRVGHIK-KD-----IEFN-GIVIDRKSKSVT--DGNPVYLTKTELQLLEFFLEHPEQLFSREELLEKIWG--T-EH-NTTRTVDVYISRLRKKLGEKG----KYLKTLPRLGYKLTKN----
1350	WP_135471625.1	------MARILIVDDEDDLRAGLGTYLELQGYDVDTAPSAEEAS---L-N-TRYDLLLLDIMMGEMSGTDLAMNVRE-NAS-VPIIFLTAKDNDDDMVAGLNLGADDYIAKPYSLKNVLARIEAVLRRVPPRP--------AASD-GVTCDRNTLTCT--DGVPLKLPRKEFEILAMLLENPGRIFTREELLAKIWP--E-RT-VSDRTVDVHITRLRAKLGNYG----KCITSRSGYGYGWQD-----
1351	WP_123618195.1	----MQKIRILIVDDEEAISEGLRSYLELEGYEVDTAPSAEAAL---L-D-ISYDLMLLDIMMDEMSGIELAERLKS-SAN-IPIIFLTAKDSDDDMVSGLNLGADDYIAKPFSMKNVLARIGAVLRRTSAR---------HRHD-GVKCDRLTLTCT--DGNLIKLPRKEFEILALLLEHPGRVFSREELLSRIWP--E-RV-VTDRSVDVHVTRLRSKIVPYD----KHIFTRSGYGYGWQD-----
1352	WP_078711258.1	------MYKILLVEDEELIRNFIKEYFSKKEIEIIEASDGLEAIE--FRE--DFDLVLLDIMMPHLNGYEVCRKIRN-I-Q-TPIIFISALFEDEDQLKAYELGADDYITKPFKPSLLYAKCMALIKRDKKL-------PTIKVG-DLVLHTDTHEIE--DFEKKSLSSKEFSLLMYFVENKDILLTRDQILNKIWG--Y-DY-YDARAVDTYVKMLRKNLKGC----SNYIHTVIKSGYRFSIEDSQN
1353	WP_170187039.1	-----MENKVLIVEDEVKLRRIMKDFLQKENYKVIESGDGIEAVD--FFS-EKPDIIVLDVMLPGLNGFEVLKEIRE-IKT-IPVIMLTARGNEDDVLKGYELKVDEYIVKPVSLKVLVAKIKAFLRNKTSF-------ETIIFG-GLNINVESMEIT--DGESIDLSSKEFELLMFLIKNRNQVLTRDKIITSLWG--Y-DY-EDLRAVDSQIKRLRKKLN------GKYIVTVRGVGYKIEEE----
1354	WP_090892470.1	-----MKETIMIVEDEDILREISKDYFLDAGYKVLEARNGKEALT--FKS-VTIDLVILDIMMPELDGWSVCKKIRE-K-V-VPIIMLTARSDEEDTLLGFELGADDYVTKPYSPRVLLARAKRLLASQFSQSLSE---EILTSN-HLEVDLRSHSVK--DGQATSLTHTEFEILTYLMKNKNIVVSRERLIVKIWG--Y-EY-ADDRTINTHIRNLRHKLGER----ANQIKTVVRAGYKFEELE---
1355	WP_124066889.1	----MEQLKILMVDDEARMRKLVKDFLSVKGFFVVEASNGEEALE--FFD-KDIALVILDVMMPKMDGWETLRTIRE-Y-K-VPIIMLTARGEERDELQGFDLGVDEYISKPFSPKILVARVEAIVRRSSGG-------DAVEVG-GIYMDKAAHQVT--DGTDIELSYKEFELLAYFLENQGIALSREKILNNVWN--Y-DY-FDARTIDTHVKKLRSKMGEK----GDYIRTIWGMGYKFEV-----
1356	WP_160642259.1	------MYRLLVVDDEEKIRKLIRKYAEFEGHQVTEAENGMEAVE--VRR-EGFDLVIMDVMMPELDGFSAAGEIRK-A-P-MPVLMLSARGEEYDRIHGFELGVDDYVVKPFSPKELMLRVNAIMNRARPQEENA---RQVALE-GLCIDFDARVVT--DGQRAELSPKEYELLTYLVENKGLALTREMLITNVWG--Y-DF-YDDRTLDTHIKLLRKSLGPY----SRFIVTLRGVGYRFDA-----
1357	WP_044446062.1	MDSEIHLQSILIIDDDTELTDMLATYLGTSGYKVKVCNDGQSGLA--ATS-GHYDLILLDVMMPMMDGFDVLKKLRV-S-A-TPVLMLTARGDDYDRILGLELGADDYLPKPFNHRELVARIKAIFRRLALNSNGG-EQD-LLVN-DIFLSPSSQLAK--ENTEMALTSTEFSTLRLLMLNAGNRVTKEEISLKVLG--K-PL-QFDRSIDMHVSNLRKKMAKV---AQEKIKTIRGVGYMLMPN----
1358	WP_159528353.1	MSSEFHLQSILIIDDDNELTDMLATYLSSMGYQIHVSNDGQSGLA--ATA-GHYDLILLDVMMPKMDGFDVLKKLRI-S-A-TPVLMLTARGDDYDRILGLELGADDYLPKPFNHRELVARIKAIFRRLALTNSGG-EQD-LVVN-ELFLSTSSQVAK--GEVEMTLTSTEFSILRLLMLNTGSRVTKEEISLKVLG--K-SL-QFDRSIDMHVSNLRKKIAAI---HIEKIKTIRGVGYMLLSGQ---
1359	WP_053435346.1	---MINKISILVVEDDIDISNMICDLLEQNEYDSKLAYSGTEALM--F-N-ENIDLVLLDLMLPGLDGEMVLQEIRK-H-N-VPVVGLSAKSDKASTIHLLKSGADDYIVKPFNNDELLARIEAQLRRYNKSSQLL----MLKFK-DLCIDLETYSVN--SNTPISLTKREFLILELLMKSPSKVFTKPNIYERVWN--D-EF-YDENTVNVHISNIRTKLAKVNP--KEYIQTVWGIGFKMSD-----
1360	WP_044293194.1	-----MNLKILIVDDERGIVTMMKNYFELCGYLVYTAYDGEEALK--I-S-CQPDIILLDINMPGLDGLTVCQRIRE-H-S-CPILFLTARIESQDKIMGFRAGADDYILKPFDLDELGARVNAHLRREQRRQEQS----VRFFA-DLVIDYSKREVT--NQNAVSLSKKEFDIVELLSMNSGQVFDRERIYELVWG--V-EG-GSSDTIMEHVRKIRSKLGMY-S--HNYIDTVWGMGYKWNG-----
1361	WP_138001775.1	-----MNLKILIVDDERGIVTMMKNYFELCGYLVYTAYDGEEALK--I-S-CQPDIILLDINMPGLDGLTVCQRIRE-H-S-CPILFLTARIESQDKIMGFRAGADDYILKPFDLDELGARVNAHLRREQRRQEQS----VRFFS-DLVIDYSKREVT--NQNAVSLSKKEFDIVELLSMNSGQVFDRERIYELVWG--V-EG-GSSDTIMEHVRKIRSKLGVY-S--HNYIDTVWGMGYKWNG-----
1362	WP_100487767.1	-----MPNRIMIADDDREIVEIISDALMDEGFLVSRAYNGSQVLD--M-Q-EKIDAFVLDIMMPEMDGLETLNQIRK-K-D-APVLILSARNRDIDKVIGLQIGADDYVAKPFSMDELIARINAHLRRERKREEAD----FLRLG-HIELHKLKWQAS--NGVPTDLSTKEFQILSYLIANKDRALTREQIYTAVWN--D-SY-GDLNTVTVHIKNLRAKLGS-----GNRIKTIWGIGYKLEGDG---
1363	WP_010023849.1	-----MPNRIMVADDDREIVEIISDALTDEGYLVSCAYNGLQVLD--M-Q-EKIDAFILDIMMPEMDGLETLNHIRK-E-D-APVLILSAKSRDIDKVIGLQIGADDYVAKPFSMDELIARLNAHLRREHKREKAD----ILRFG-QIELHKSKWQAV--NGVPADLSTKEFQILSYLFANKDRVLTREQIYSAVWN--D-RY-GDLNTITVHIKNLRSKLGS-----GHRIKTIWGIGYKLEGDG---
1364	KLI01504.1	----------MVADDDREIVEIISDALTDEGYLVSCAYNGLQVLD--M-Q-EKIDAFILDIMMPEMDGLETLNHIRK-E-D-APVLILSAKSRDIDKVIGLQIGADDYVAKPFSMDELIARLNAHLRREHKREKAD----ILRFG-QIELHKSKWQAV--NGVPADLSTKEFQILSYLFANKDRVLTREQIYSAVWN--D-RY-GDLNTITVHIKNLRSKLGS-----GHRIKTIWGIGYKLEGDG---
1365	WP_039301212.1	-----MSKTILVVDDDQEIVKLITKSLRYEQFEVITATSGEEALS--V-D-NHIDFIILDIVMPDMNGLDVCRNIRT-S-N-VPILFLSARDQDIDKIVGLEIGADDYMTKPFSIQELASRIKAHFRKVDRLHKEW----ELSPGKPLILNDKTFEAF--HNRKLDLSAKEFQILSILMRHPNQVLSREQIYEKVWG--D-EY-GEINTVTVHIKNIRKKLGP-----HNFIKTIWGIGYKYTEREQ--
1366	WP_012061175.1	-----MQKKILVIDDDKDIVKLITKSLSYEGFGTISAYSGKEALC--L-K-NNIDFIILDIMMPDMDGLDVCRSIRK-S-N-APILFLSARDKDIDKIVGLEIGADDYMTKPFSIQELNSRIRANFRKVDRLFKEW----ELSPNKPLILNDKTFEAF--NNKKLNLSTKEFQILSMLMHNPNNVLTRERIYEYVWG--D-EY-GELNTVTVHIKNIRKKLGP-----YDFIKTIWGIGYKYKERE---
1367	PCJ57628.1	-------MKILIAEDDLNIRTGIKAFLEDESYDVVEAANGVEAVE--F-N-SVPDMVLLDIMMPLKNGYDVCKEIRE-NKI-VPIIFLSAKSEEIDKVLGLELGADDYVMKPFGIQELLARIRAVYRRFEKSSSDD----FFMMN-HLKIIPSEYKAY--GDTFSELSKRELLLLQKLFGEAGKVVSRNEMMNAGWG--V-NH-FNSRTLDQLISQLRKRIEIDNT--PKIIQTVHGRGFRFSKD----
1368	WP_118141707.1	------MNKILVVEDDETVYSGIKKLLEIQHYYVEVAQNGLKALE----I-YSFSLVIMDVMMPQLDGIETCRKIRE-K-S-VPILFLSAKSEEVDKLEGLEVGGDDYMTKPFSNMELMSKVKALIRRYQVYDKSGGKDA-IEAN-GLKVYINRNRAE--NGIEIKLTGKEYEILKLLMQRPDQIYTIELIYENVWG--E-IF-TSKNTVMVHVKNLRNKLLEI-C--EACIQTEWGRGYRFER-----
1369	WP_022292750.1	------MNKILVVEDDETVYSGIKKLLEIQHYYVEVAQNGLKALE----I-YSFSLVIMDVMMPQLDGIETCRKIRE-K-S-VPILFLSAKSEEVDKLEGLEVGGDDYMTKPFSNMELMSKVKALIRRYQVYDKSGGKDA-IEAN-GIKVYINRNRAE--NGIEIKLTGKEYEILKLLMQRPDQIYTTELIYENVWG--E-IF-TSKNTVMVHVKNLRNKLLEI-C--EACIQTEWGRGYRFER-----
1370	WP_138312069.1	------MKKILFADDDPEIREVVRILLARDGYEVVEAVNGIEAVE----A-HTIDLIILDVMMPGCSGVEACGEIRK-K-S-APILFLTAKSRDRDKEEGFAAGGDDYLVKPFSSVELKARVNAMLRRYCVYKGKK--RE-ISLP-GLEIFADTEEVI--NGERVLLTDIEYRILLLLAENRKKTYTTQDIYEAVWN--E-PF-LSNNTVMVHIRNLRKKLEDNPQ--PRCIRNVWGKGYRID------
1371	WP_055649720.1	------MKKILFADDDPEIREVVRILLARDGYEVVEAVNGIEAVE----A-HTIDLIILDVMMPGCSGVEACGEIRK-K-S-APILFLTAKSRDRDKEEGFAAGGDDYLVKPFSSVELKARVNAMLRRYCVYKGKK--RE-ISLP-GLEIFADTEEVI--NGERVLLTDIEYRILLLLAENRKKTYTTQDIYEAVWN--E-PF-LSNNTVMVHIRNLRKKLEADPQ--PRCIRNVWGKGYRID------
1372	WP_022033150.1	------MKKILFADDDPEIREVVRILLARDGYEVVEAVNGIEAVE----A-HTIDLIILDVMMPGCSGVEACGEIRK-K-S-APILFLTAKSRDRDKEEGFAAGGDDYLVKPFSSVELKARVNAMLRRYCVYKGKK--RE-ISLP-GLEIFADTEEVI--NGERVLLTDIEYRILLLLAENRKKTYTTQDIYEAVWN--E-PF-LSNNTVMVHIRNLRKKLEDDPQ--PRCIRNVWGKGYRID------
1373	WP_110321599.1	------MKKILFADDDPEIREVVRILLTREGYEVVEAVNGIEAVE----A-HTIDLIILDVMMPGCSGVEACGEIRK-K-S-APILFLTAKSKDRDKEEGFAAGGDDYLVKPFSSVELKARVNAMLRRYCVYKGKK--RE-ISLP-GLEIFADTEEVN--NGERVLLTDIEYRILLLLAENRKKTYTTQDIYEAVWN--E-PF-LSNNTVMVHIRNLRKKLEDDPQ--PRCIRNVWGRGYRID------
1374	WP_117631566.1	------MKKILFADDDPEIREVVRILLTREGYEVVEAVNGIEAVE----A-HTIDLIILDVMMPGCSGVEACGEIRK-K-S-APILFLTAKSKERDKEEGFAAGGDDYLVKPFSSVELKARVNAMLRRYCVYKGKK--RE-ISLP-GLEIFADTEEVN--NGERVLLTDIEYRILLLLAENRKKTYTTQDIYEAVWN--E-PF-LSNNTVMVHIRNLRKKLEDDPQ--PRCIRNVWGKGYRID------
1375	ENY98340.1	------MKKILFADDDPEIREVVRILLTREGYEVVEAVNGIEAVE----A-HTIDLIILDVMMPGCSGVEACGEIRK-K-S-APILFLTAKSKDRDKEEGFAAGGDDYLVKPFSSVELKARVNAMLRRYCVYKGKK--RE-ISLP-GLEIFADTEEVN--NGERVLLTDIEYRILLLLAENRKKTYTTQDIYEAVWN--E-PF-LSNNTVMVHIRNLRKKLEDDPQ--PRCIRNVWGKGYRID------
1376	WP_117502856.1	YLGGAVMKKILFADDDPEIREVVRILLTREGYEVVEAVNGIEAVE----A-HTIDLIILDVMMPGCSGVEACGEIRK-K-S-APILFLTAKSKDRDKEEGFAAGGDDYLVKPFSSVELKARVNAMLRRYCVYKGKK--RE-ISLP-GLEIFADTEEVN--NGERVLLTDIEYRILLLLAENRKKTYTTQDIYEAVWN--E-PF-LSNNTVMVHIRNLRKKLEDDPQ--PRCIRNVWGKGYRID------
1377	CDB86761.1	--RSEQNVCILVVDDEQDIRRIIRILLESSGYQVAEAPNGLAAVE--IRQ-PNVDLVLMDIMMPGLNGIEASRAIRE-R-S-APILFLTAKTQERDKLEAYQAGGDDYLAKPFSHAELMMKVESLLRRYRVYKGKT--LL---RA-DVMLDEPGRRVL--GGRPVELTETEFEILCFLAARRGSVVSVEQIYEGVWH--E-KY-MSTNTVMVHIVNLRKKLEEDPA--PRLIRTVWGKGYQID------
1378	OLA31259.1	---MDANIRILVVDDEPDIRQLLRILLENRSYQVAEASSGEEAVR--LRT-PAYDLVVMDIMMPGMDGVEACRSIRS-F-T-APILFLTAKTQLGDKASAYASGGDDFLPKPFSQSELLMKVDSLLRRYRVYKGKR--VL---DA-SLHLDEDRRCAV--NGRVVELTSKEYDILQYFFLHRGKVLDVRSVYEGAWG--E-KY-MSTNTVMVHILNLRKKLEEDPT--PKLIRTIWGKGYQFG------
1379	WP_051964277.1	------MIKILIVEDEASLRQILKTYLERQGYQIITASRGDEALE--Y---AKSDLVILDLMLPDMEGYQVVEAIRK-TPN-HPILMCSARTNLDARLEGFEVGADDFLTKPFELKELLARVKSLLRRAGKSEIL-------QHG-KLSINLVTREVL--EEKPLKLTKTEFDLLVTLAREPGKVFTRESLMHLVWE--K-NL-ESSRSVDVRIADLRKKLRA-----YPVIDTVWGSGYRMKKTLS--
1380	WP_031422311.1	-------MKILIVDDEEKMRHLIRLFLESDGYACIEANDARSALD--I-E-R-PDLILLDIMMPEVDGISLCRQLKT-MPA-LPVVLLTARSDNETTIQGLDAGADDYVTKPFDGNVLLARIRAVLRRSRVV--N------LQYG-PLRYDEESGRIL--EEQEIILTPKATAILKLFLQHPNRLFNRLDLYDLVWP--Y-SA-EDPRTVDAHIRMIREKLGDAGF-IDDYLKTVWGRGYRWTEERSG-
1381	WP_114571515.1	-------MNIMIVDDEEKMRRLLRLFLEGDGYTCIEAKDAKEALE--I-S-R-PDLVIVDIMMPGIDGITLCRRIKA-LAT-LPVVLLTARSDSDSTIRGLDAGADDYVTKPFDGNVLLARIRAVLRRSRAT--N------QSYA-ELRYEEDSGRIL--RDEEILMTPKATAILKLFLQHPNRLYNRLDLYELVWP--Y-SS-EDPRTVDAHIRMIRDKLGEAGF-IDDYLKTVWGRGYRWAEGRHQ-
1382	WP_128123445.1	-------MKILIVDDEMKMRRLLRLFLEGDGYTCIEAADGREAME--I-S-R-PDLVMLDIMMPGVDGITLCRQIKA-LAE-LPVVLLTARSDSETTIRGLDAGADDYVTKPFEGNVLLARIRAVLRRSRVT--N------LNYG-QLRYEETSGRIL--REQEVVMTPKATAILKLFLQHPNRLYNRMDLYDLVWP--Y-SS-EDPRTVDAHIRMIRDKLGEAGF-IDDYLKTVWGRGYRWTEERSDT
1383	WP_058764760.1	-------MKILIVDDEMKMRRLLRLFLEGDGYTCIEAADGREAME--I-S-R-PDLVMLDIMMPGVDGITLCRQIKA-LAE-LPVVLLTARSDSETTIRGLDAGADDYVTKPFEGNVLLARIRAVLRRSRVS--N------VSYG-QLRYEEASGRIL--REQEVVMTPKATAILKLFLQHPNRLYNRMDLYDLVWP--Y-SS-EDPRTVDAHIRMIRDKLGEAGF-IDDYLKTVWGRGYRWTEERSDS
1384	WP_021066180.1	-------MKILIVDDEMKMRRLLRLFLEGDGYTCIEAADGREAME--I-S-R-PDLVMLDIMMPGVDGITLCRQIKA-LAE-LPVVLLTARSDSETTIRGLDAGADDYVTKPFEGNVLLARIRAVLRRSRVT--N------VNYG-QLRYEEASGRIL--REQEVVMTPKATAILKLFLQHPNRLYNRMDLYDLVWP--Y-SS-EDPRTVDAHIRMIRDKLGEAGF-IDDYLKTVWGRGYRWTEERSDS
1385	WP_131490213.1	-------MKILIVDDEVKMRRLLRLFLEGDGYTCIEAADGQEAME--I-S-R-PDLVMLDIMMPGTDGITLCRQIKA-LAE-LPVVLLTARSDSETTIRGLDAGADDYVTKPFEGNVLLARIRAVLRRSRMT--N------VSYG-QLRYEEASGRIL--QEQEIVLTPKATAILKLFLQHPNRLYNRMDLYDLVWP--Y-SS-EDPRTVDAHIRMIRDKLGEAGF-IDDYLKTVWGRGYRWTEERPGT
1386	WP_131485546.1	-------MKILIVDDEVKMRRLLRLFLEGDGYTCIEAADGQEAME--I-S-R-PDLVMLDIMMPGVDGITLCRQIKA-LAE-LPVVLLTARSDSETTIRGLDAGADDYVTKPFEGNVLLARIRAVLRRSRMT--N------VSYG-QLRYEEASGRIL--REQEVVLTPKATAILKLFLQHPNRLYNRMDLYDLVWP--Y-SS-EDPRTVDAHIRMIRDKLGESGF-IDDYLKTVWGRGYRWSEERSDS
1387	WP_034814571.1	-------MKILIVDDEMKMRRLLRLFLESDGYTCLEASDAAEALE--I-A-R-PELVLLDIMMPDVDGITLCRQLKK-RAE-LPVVLLTARSDSETTIRGLDAGADDYVTKPFDGNVLLARIRAVLRRSRVT--N------VSYG-PLRYDESSGRVL--EEQEIVLTPKATAILKLFLEHPNRLYNRMDLYDLVWP--Y-SS-EDPRTVDAHIRMIRDKLGEAGF-IDDYLKTVWGRGYRWVEGRDVP
1388	WP_034808685.1	-------MKILIVDDEMKMRRLLRLFLEGDGYTCLEASDAAEALE--M-A-R-PDLVLLDIMMPDVDGITFCRQLKK-RAD-LPVVLLTARSDSETTIRGLDAGADDYVTKPFDGNVLLARIRAVLRRSRLT--N------VSYG-PLRYDEPSGRVL--EEQEVVLTPKATAILKLFLEHPNRLYHRMDLYDLVWP--Y-SS-EDPRTVDAHIRMIRDKLGEAGF-IDDYLKTVWGRGYRWVEGRDPS
1389	WP_035332563.1	------MKTILLVDDETRMLDLISLYLAPRGYNCIKVSSGSDALL--L-E-HSADLVLLDVMMPEMDGWKVCKEIKK-YD--IPIIMLTAKSEKPDIVKGLNIGADDYILKPFDEEELSARIEAVLRRSKKDGKT------KTFK-GLELKEDSFELS--KNKEILLTPKEFSILSLFLSNLNRVFSREHLIGSVWG--Y-GV-SEDRTIDSHVRNLREKLRKAGF-ADEYLTTVWGLGYKWAGKD---
1390	WP_034297105.1	------MKTILLVDDETRMLDLISLYLTPLGYNCIKLASGSDALL--L-E-HSADLVLLDVMMPEMDGWKVCEEIKK-YD--IPIIMLTAKSEKPDIVKGLNIGADDYILKPFDEEELSARIEAVLRRSKKDGKT------KTFK-GLDLKEDSFELC--KNKEILLTPKEFSMLSLFLSNLNRVFSREHLIGSVWG--Y-GV-SEDRTIDSHVRNLREKLRKAGF-ADQYLTTVWGLGYKWAGKD---
1391	WP_113883883.1	------MKTILLVDDETRMLDLISLYLTPRGYNCIKLASGSDALL--L-E-RSADLVLLDVMMPEMDGWKVCEEIKK-YD--IPIIMLTAKSEKPDIVKGLNIGADDYILKPFDEEELSARIEAVLRRSKKDGKT------KTFK-GLELKEDSYELS--KNKEILLTPKEFSMLSLFLSNLNRVFSREHLIGSVWG--Y-GV-SEDRTIDSHVRNLREKLRKAGF-ADEYLTTVWGLGYKWAGKD---
1392	WP_019156579.1	------MTTILLVDDEPMMIDLLSLYLSPLGYHCIKKESAREALT--L-E-NTVDLILLDIMMPDMSGLEACQEIRK-NGD-IPIIMLTALGGKTDIIKGLNIGADDYISKPFDEEELVARIEAVIRRSTKQPEQ------ISFK-GLTLIQDSHQLF--KNQEISLTPKEFGMLSLFLTNTNRVFSRDHLIESVWG--Y-NV-SEDRTIDSHVRNLREKLRKAGF-ADDYLQTVWGVGYKWKS-----
1393	WP_056686233.1	------MKTLLLVDDEPMMLDLLSLYLSPIGYHCIKKESAREAIN--L-E-HPVDLILLDIMMPEMNGLDACEKIRQ-TD--TPIIMLTAMSDKTDVVKGLNNGADDYISKPFDEDVLIARIEAVLRRQKNETGK------ISYR-GLFLDQNSYELL--NGVEILLTPKEFAMMSLFLTNQNKVFTREHLITSIWG--Y-EV-SEDRTIDSHVRNLREKLRKAGF-ADNHLLTVWGVGYKWAGKGTL-
1394	WP_053477710.1	------MKTLLLVDDEPMMLDLLSLYLSPIGYHCIKKESAREAIN--L-E-HPVDLILLDIMMPEMNGLDACEKIRQ-TD--TPIIMLTAMSDKTDVVKGLNNGADDYISKPFDEDVLIARIEAVLRRQKNETGK------ISYR-GLLLDQNSYELL--NGVEVLLTPKEFAMMSLFLTNQNKVFTREHLITSIWG--Y-EV-SEDRTIDSHVRNLREKLRKAGF-ADNHLLTVWGVGYKWAGKGTL-
1395	WP_142108486.1	------MKTLLLVDDEPMMLDLLSLYLSPIGYHCIKKESAREAIN--L-E-HPVDLILLDIMMPEMNGLDACEKIRQ-TD--TPIIMLTAMSDKTDVVKGLNNGADDYISKPFDEDVLIARIEAVLRRQKNETGK------ISYR-GLFLDQNSYELL--NGVEVLLTPKEFAMMSLFLTNQNKVFTREHLITSIWG--Y-EV-SEDRTIDSHVRNLREKLRKAGF-ADNHLLTVWGVGYKWAGKGTL-
1396	WP_132309676.1	------MEHIIIIEDDPAISDLIKLNLELAGYGCRQAYCGQEAEN--L-A-FAPDLVLLDISLPDMEGYELLERFKR-I-E-VPVIFLTARNALVDKVRGLKMGADDYIVKPFEAMELLARIEAVLRRFGRKNDS------LNVG-GLEIHLEERMVK--EGVLVELTMKEYELLLLLINNRNKALSREKILELVWD--Y-EY-SETRTVDIHIQKIRKKLGW-----EERIKTVYKFGYRLEVIS---
1397	WP_118025781.1	----MTDFRILIVEDEEAIAKMIQMNLRVAGYKTDIYMDGLKAAE--IKE-SRYDLALLDVMVPGMDGFELLEVLKP-Y-K-IPVIFLTAKDDIESKIHGLKGGAEDYIVKPFEILELMVRIEKVLERNKKQSEI------IKIL-DLEINNAEHTVR--AGVEVNLKPKEFELLSVLAKNRNRAISREKLLSMVWG--Y-EF-EETRTVDVHIGQLRKKLNL-----SENIKTISKMGYRLED-----
1398	CDA06720.1	-----MSAHILVIEDEEAINDLICMNLEVTGYQVTAFFDGNEASK--LSE-DDYDCALLDVMLPGKDGFALLPELKA-H-G-IPVIFLTARGEVQNKVRGLKEGAEDYLVKPFEMLELLVRIEKVLERNGRVNSL------IQIY-DVVIDTEKRTVT--DGQEVYLKPMEYECLLLFVRHKNKALTRKQILGTLWG--M-EF-EETRTVDAHVGRIRKKLGW-----GNVIKTIPTVGYRLEVDE---
1399	WP_093052358.1	----MAEERILIVDDEQEMRTLLKLCLADKNYIVSEAVNGTEAME--I-R-EKVDLVLLDIMMPEVDGFELLKMLRE-ERK-TPVILLSALGDTERVVKGLQLGADDYIVKPFEPRELTARVESVLRRSFFQKNAD----SFEMK-GLQFYPNKYQIF--NNKALPLTKKEFSIFHRLATNPGRVYSREQLLNLEWE--M-AY-EDLRTVDTHIKNIREKLKSEGY--GTAIDTVWGVGYKVDEDVSAA
1400	WP_013489637.1	-----MNDRILLVDDEQEMRKLLRVCLTPYSYLLDEASNGEEAID--I-S-DFYDLILLDIMMPEVDGFELLKTLRE-HNK-TPVILLTALGDTERIVEGLKLGADDYLVKPFEPKELAARVESVIRRTKNYKSKV----SFIVK-DLVFQPSNYNIS--NNKILPLTKKEFQIFYRLASNRGKVYSRDHLLELEWG--M-EY-EDNRTVDTHVKNIREKLKAVGY--DAIIETVWGIGYKVPNES---
1401	WP_066191852.1	------MTKILIVDDEQQMRHMLRLYLR-NEFEVIEAADGKEAIQ--L-Q-TELDLVLLDIMMPGIDGVETCKQMKT-LPD-VPIMLLTALNDTSQKVEGLTVGADDYIVKPFEPPELMARIQVQLRHFQKAAPFH-----LKFA-ELEIDPASHQVK--TDREIKYSPKEFELLYLLASHPNRVYTREQLLDIIWG--L-DE-VDIRTVDSHVRYVRDKLKRAGM--YQPIQTVWGVGYKFEWEGKNE
1402	WP_152888257.1	-------MKILVVDDEKSILQLVKMNLELEGYIPLTAENGFNALE--V-M-EKPDIIILDAMLPDIDGFSLIPRIKK-I-D-IPIIMLTAKSYINDKLLGLQLGADDYITKPFNSIELLLRIKSVSKRIPNKNEKE---N--IIG-NLIILKQERKVL--ENNSIDTTYKEFEVLSCLCEHKGKVFSREKLLNIVWG--F-EF-ETTRAVDILIQRLRKKLG---K--QGYIKTIYGAGYKLDVE----
1403	WP_046131576.1	-----MRKKILVVDDEWKMRNLLKIHLE-EDYDIIEANEGEDAIK--V-K-ASFDLIILDIMMPGMDGWKACKEIRK-V-F-SPILMLTARSDVKDKVHGLEIGADDYLIKPFESEELIARVHALIRRSVLNKEKK-DENNYGDG-YLQIDQEAHAVS--GGEVLDLTPKEYKILHTIALNPKRVFTREVLLDILWG--Q-DD-FDTRTIDTHIKNIRLKIKDIGS--YNPIQTVWGIGYKFQDVDQSI
1404	WP_072988559.1	-----MASKILVVEDDNSIRDMLTFALEIEGFKVNSAINGKEAIE--F-N-FNPDLVLLDLMLPDINGFELCRKMQK-Q-E-IPIIMVTAKNDIVDKVLGFEIGADDYITKPFHIKEVIARVNKALQRDAKIKRNTDSNR--ISS-NVYIDNIGKVIV--NNEEIVLRPKEYEVLQLLATNKGRVFSREELLNKIWG--Y-DY-FEARTVDVHIRRIREKIEA--D--EKYIETVFGMGYKMR------
1405	EUJ25878.1	------MTSILIADDDKEIVDLVKLYLQNEGYQIYQAYNGKEAWE--V-Q-KMPSLVILDVMMPEMDGLEVCKKMRN-EIL-TPILMLSAKAEDNDKIMGLLTGADDYMVKPFNPLELSVRVKVILRRIQNIRANSVDTA--IIG-PIVIDKDQHIVT--NEKELHLTTSEFDILYLLASEPGRVFSSEYIFEKIWQ--E-KA-LASKTVMVHISNLRDKLRVAMA--ENVIKTIWGVGYKIEL-----
1406	WP_126320608.1	-----MMTSILIADDDKEIVDLVKLYLQNEGYQIYQAYNGKEAWE--V-Q-KMPSLVILDVMMPEMDGLEVCKKMRN-EIL-TPILMLSAKAEDNDKIMGLLTGADDYMVKPFNPLELSVRVKVILRRIQNIRANSVDTA--IIG-PIVIDKDQHIVT--NEKELHLTTSEFDILYLLASEPGRVFSSEYIFEKIWQ--E-KA-LASKTVMVHISNLRDKLRVAMA--ENVIKTIWGVGYKIEL-----
1407	EFI83863.1	------MTSILIADDDKEIVDLVKLYLQNEGYQIYQAYNGKEAWE--V-Q-KMPSLVILDVMMPEMDGLEVCKKMRN-EIL-TPILMLSAKAEDNDKIMGLLTGADDYMVKPFNPLELSVRVKVILRRIQNIQANSVDTA--IIG-PIVIDKDQHIVT--NEKELHLTTSEFDILYLLASEPGRVFSSEYIFEKIWQ--E-KA-LASKTVMVHISNLRDKLRVAMA--ENVIKTIWGVGYKIEL-----
1408	WP_115345922.1	-----MMTSILIADDDKEIVDLVKLYLQNEGYQIYQAYNGKEAWE--V-Q-KMPSLVILDVMMPEMDGLEVCKKMRN-EIL-TPILMLSAKAEDNDKIMGLLTGADDYMVKPFNPLELSVRVKVILRRIQNIQANSVDTA--IIG-PIVIDKDQHIVT--NEKELHLTTSEFDILYLLASEPGRVFSSEYIFEKIWQ--E-KA-LASKTVMVHISNLRDKLRVAMA--ENVIKTIWGVGYKIEL-----
1409	WP_055243938.1	----MTKPRVLVVDDEREIREAIRIYLRGEDIETIMATNGQEAVD--M-K-QDIHLILMDVMMPGIDGIVATSLIRE-F-N-VPIIMLTAKSEDTDKIMGLSLGADDYITKPFNPMELVARVKSQLRRYLQLGSQTTNQD--EVN-GLRINTATKQVF--DGKEVRLTPTEFKILSLLMRNKGRVFSISDIYENVWD--E-PG-YAENTVAVHIRKIREKIEINPR--PRYLKVVWGIGYKIEA-----
1410	WP_050378636.1	-----MQEKILIVDDDEKIRNLISIYLENEGYQTIKAEDAIKAIN--L-K-ERVDLIILDIMMPEMDGIEACIKIRE-E-H-TPIIMISAKSEDIDKIHGLTSGADDYITKPFNPMELIARVKSQIRRYKRYNKDTYSND--EIG-NLTINTDTRQIN--GDKEIRLTPKEFDILELLARNKGIVMSISKIYEHVWK--E-DF-FSDNTVMVHITKIREKIEEDPK--PVYIKTIWGVGYKI-------
1411	WP_053755153.1	-------MHVLLVEDDEPVAQSLRRGLTRYGFEVDWVTTGAAALA--P-E---YDVVLLDLGLPDTDGLDVCKALRE-R-D-VPIIVISARSDETDRVVGLELGADDYVSKPFGVREVIARIRAVMRRMQPRTSAAPDR---YGS-RLTVDRKAARVRLD-GEEVALAPKEYDLLAFLTEEPGALMSREQIMEAVWDAN--W-FG-TKTLDVHVAALRRKLKGAI-----TIEAVRGVGFRLEIAADGG
1412	BAU86038.1	SSAGGDVWRILVVESDSAQAEPLMAGLRRCGHQVSRVDTGGAALQ--Y-G---MDLVLIDLELPDIDGLEVCRLIRA-A-D-TPVIALSTLGSELDRVLGLQAGADDYLVKPYGFRELVARAQAVMRRARPRP---RCTGVIARG-SLRIDVGAREVSLD-GRQIDVTRKEFDILHLLASDPGNVVPRKRLMQQIWGDS--W-SR--RTVDTHVSSLRGKLGCPQ-----WIVTVRGVGFRLGDG----
1413	OJU41910.1	-------MRILIVEDDDRVAEALQAFLNRSGYATVRAVDGAQALG--L-G---TEVVLLDLGLPDMDGIDVCRRIRA-Q-G-VPVIIATARGDVQERIRGLRAGADDFVVKPYDVRELLARIEAVTRRLHPLDAHHGDRSLIEVG-DVSIDLVARRVLVD-GAGVELTRKEFDIIAVLARHPGVAVPRDRLIREVWNTD--W-QS-ARSLEVHVASIRRKIGRAS-----LIETVRGVGYRLEG-----
1414	OGR97203.1	-----MKTSVLIVDDDADISRLVQTSLSAAGYEACRAKSADEAVA--L-R-RTPDLLLLDIELPGISGLKLLEMLRQ-QAG-LPVIMLTVLGDESQRVRGLKAGADDYLVKPFSMKELLARVEALLRRSRVAAA---PASVVEAE-GLRLDVDRRLCTIQ-GEPVALTPIEFDLLGLFLRRQGYVLTYETLSESLRRAD----VM-SGTLYAHIKNLRSKLGRRG----VWIETVHGIGYRFQAA----
1415	WP_015234480.1	-----MTHSILVIEDNPDITRVLQDILANAGYRPTTTSSGLDGLS--A-R-LNPDLIVLDLGLPDINGGEVARRVRQ-Y-S-VPIIILTAVDVVDRKVDLLEAGVNDYITKPFDPDELLARINVQFRRQEQEA-----EAVLQVG-ELCIQVAQRRCTFA-SREITLTAREFDLLLLLARPPGKVRSRQEIEEKLWKGE--L-PE-SGVLEVHLSNLRAKLREVD---HGVIRTIRGQGYALQCSARDP
1416	TAK00422.1	--MPGRPLRILVVDDDPAMVGAINALVGTEGHQVITAYDGLTAVR--F-R-EHPDLVLLDLAMPGPDGFTVAGQIRS-A-S-APIIVVSGESSEAAKVKALGIGADDYLVKPFGRAELLARIAAVMRRVDRTEASD-LGGPVSFA-GIALDPGRHEARVG-DALLTLTPTEYRLLETLARAGGALVPHLRLARAGWPAE--H-DP-LLWLKPHLARLRAKLDEVG---GPAIVAVRGVGYRVEDASAE-
1417	WP_068123151.1	NTAAPTEVRMLIVEDDPELGTGLQDLFELKGYTVARAVEGEQALQ--M-S-LPYDVVLLDVMLPKKNGFDVLREARK-AVD-SPVLMLTVKGRQDDKLQAFGLGADDYVTKPFNADELAARVQAVLRRSRTRQTE--LPNTFAFG-NVEIHFNHRIARRG-DEEIPFTALEFDILKYFIEHRGRTVSRKQLLRDVWGIS--G-EI-TRTIDRHVASLRKKIEPDP--RPRYIETVYGIGYKFST-----
1418	WP_119762547.1	-----MGNRVLIVEDEPTLLHVLEATLEYGGFESVVARTGRAAAE--F-D-GGIDAVLLDMGLPDMSGGELLQQLRQ-R-N-LPIIVVSGHDTESDRIAALDLGADDFVPKPFLPGELLARIRAALRRSEVPAG---TAPTADNG-TLSIDPVQPLITVG-GEVVYLTTHEHKLLTILAARMDRAVTVDEIVTEIWGSA--D-PL-QGNLRVLIHKLREKMEATP--APRFLLTVHGIGYRLRAHTKES
1419	WP_089407184.1	--MDRHEGTVLLVEDDRAIRRGLRTTLSALGFELGEADSGEEALK--L-Q-ATYDAVLMDLNMPGMGGVEACRRVRS-EPR-ISILVVTVRDSEEDKIEALDAGADDFITKPFKVGELAARIRAAVRRQRTPAQV---DGTIHVG-IFDLALERRSIKKR-GQEIRLTPTEFDLLAYLMTHAGHPILHAKLLSAVWGPE--Y-GD-REYLRTFILQLRRKLEDDP--APVYLRTVNYLGYVFSDPANDE
1420	WP_082662216.1	MTQTQTALRVLIVDDEPAIRRALRPPLSELGFEVAEASRGEIALE--L-R-EPYDVVLLDVNMPGIGGLETLRRIRA-APR-LPILMLTVRDTEDEKVHALEAGADDYVTKPFSVRELVARIRATVRRVQQPQRP--DDAPIEIG-EIKLNPPRRLVTRR-GQPIHLTRKEFDILHCLMSRAGRVVTYARLLTAVWGAD--C-RE-VEYLRTFVRQLRKKIEDDP--RPVYLLTDIYVGYRFADQQMLE
1421	WP_158789850.1	---MTALGSLLIVEDDEALRQSLRNTLEAVGFCPEGASSGEEALL--L-Q-RPFETVLLDVNMPGIGGMETCRRIHR-IPL-LPILVLTVRDEERDKVEALDAGADDYITKPFQFLELTARVRSAVRRFRAKAAP--PAHPITIG-DITLDPSTRRVIKR-GVEVRMTPKEFELLQTLMRHAGRPLMHQRLLALVWGAE--Y-GR-REYLRTYMSQLRRKLEDDP--HPVYLLTDSYVGYRFRDL----
1422	WP_035349882.1	--MDESQGRLLIVEDDSALRRSLRTTLDVLGFDVGEAGNGEDGLV--L-R-VDYEAVLLDINMPGIGGIETCRRIRR-ITR-LPILMLTVRDTEDDKVEALEAGADDYVTKPFQTRELTARIRSAIRRFRAPETP--AEMALTNG-SIVLDPVRRRVERT-GIEVHLTPREFDALHLLMTHAGRPITHSRLLAALRGPG--S-GN-RAYLRVLIGQLRKKLEDDA--DPMYLLTDSHVGYRFREP----
1423	OAI39284.1	----MKGARVLVVDDDPAILRVVGRALSAAGYDVESLGRGEHVVE--A-S-FAPDVILLDLVLPDANGIDLARKLRS-S---PAIIVLSAVGEDSKKVEALDQGADDYLTKPFSIDELLARIRVALRHQAGATA---VEPTLEAG-TIRIDLASHQVTAA-GAPVRLTPKEFELLRHLARNPGKVLTQRMLLAEVWGPE--Y-VD-THILRTFVYQLRAKLDAASH-AGSQIVTDAGVGYRLLLSDS--
1424	RFC51507.1	------MNKVVIIDDEPQVRRLLSMVLKSRNYEVHEAEDGPSGLQ--I-A-LRPDAVLLDLGLPAMDGLSVLKRLRE-W-E-VPVLILSVRDEEALKVEALEAGADDYVTKPFGTAELLARLAVIQRRCFTR-----QHPEITAG-NLTLNLLHHEASLA-GDRLKLTPTEFSLLHTLAEHAGRIVTFGQIIRRVWPAQ--L-SD-SEALRVHISHLRRKLGTTG-----QIINEPAIGYRLIDS----
1425	WP_146850483.1	------MSKALIIDDETQMRRLLRMVLETRGHEVCEAADGQLGLQ--A-A-HRPDVVLLDLGLPGLSGIEVLKRLRE-W-D-VPVLILSVRDQEAVKVEALEAGADDYVTKPFGTAELLARLNVIQRRRFTR-----QSPQITAG-ALVLDLLHHEATLE-DAPLKLTPTEFALIKVLAEHAGRIVTQNQIIRQVWAGQ--S-SD-SEGLRVHINHLRKKLGETG-----KIVNEPGIGYRLEAE----
1426	OYW75895.1	------MSKALIIDDEQQMRRLLRMVLESRGYEVCEAADGQLGLQ--A-A-HRPDVVLLDLGLPGLNGIEVLKRLRE-W-D-VPVLILSVRDQETIKVEALENGADDYVTKPFGTAELLARLTVIQRRRFTR-----QSAEIVVG-ALKLDLLHHEASLD-GAPLKLTPTEFTLLKVLAEYAGRIVTQNQIMKQVWAGQ--S-SD-SEGLRVHINHLRKKLGETG-----RIVNEPELL----------
1427	WP_104819930.1	------MSQILVVDDEPALLRTLKINLHARHYSVLTAATGQQALD--V-S-ESPDAVVLDLGLPDFDGVDIIRGMRT-S-A-APIIVLSGRAEVDDKIRALDAGADDYVTKPFVVDELFARLRAVLRRAPVLDP---PP-RALVG-DHLVDTAANTVTGP-AGTVRLTPTEWQILKMLLASPGRLVTGKELLREIWGPE--A-EE-TNYLRVYLAGLRRKLERNP--HPRHLITEPGIGYRFRP-----
1428	WP_159541206.1	------MTFVLAVDDDPAILRTLSINLRARGYDVETAGDGRSALQ--V-D-RMPDVVILDLGLPDLDGVAVLKRLRA-Y-K-VPVVVLSARHESDDKVEALDEGADDYVTKPFDMEELLARVRAAIRRSGGDG----APLVVESG-DVRLDVTERKATRA-GENVRLTPTEWHIVEVLARREGRLVRQGELLHEVWGPA--Y-DR-TNYLRVYLAQIRRKLERDP--KPSMFITDPGIGYRLVV-----
1429	WP_128495010.1	-------MRILIADDDPQLVRALRVTLGARGYDVVTAPDGTAAVN--V-I-QHPDLLLLDLGMPGLSGVEVIEAVRG-W-T-MPILVVSGRTDASDKVDALDAGADDYVTKPFVIDELLARVRALGRRVGPAAA---SDPVIAFG-GVTVDLASRSVGRAGSEHIRLTPTEWKILELLARNAGRLVSREHLLTEVWGSH--H-TG-SGYLRLYVGQLRKKLEANP--EPQHLLTEPGRGYRLVLDEA--
1430	WP_150307529.1	-------MKILIADDDAQILRALRITLSARGYEIITATNGIEAVN--A-I-HHPDLFMLDLGMPELDGIEVIQGLRG-W-Q-APILVVSGRTGAADKVEALDAGADDYVTKPFSIDELLARIRALTRRAPHAGA---PP-AIRIG-DVTVDIVAKSITRAGDERVRLTPTEWEVLGMLVRNAGKLVTRQSLLREIWGSE--H-IT-TGYLRLYIAQLRKKLEPDP--HPQYLLTESGMGYRFELEKAQQ
1431	WP_144717444.1	-------MKVLIADDDPQLLRALRITLGAKGYDVITAGDGAEAVR--A-I-EHPDLVMLDLGMPRLDGVEVIEAIRG-W-A-TPILVVSGRTGAADKVEALDAGADDYVTKPFQIDELLARIRALTRRIPAQEA---DP-VVRFA-DVVVDLAARTVVKA--EHVRLTPTEWQMLGMLLRSPSRLVTRQALLQEVWGTH--H-VR-TGYLRLYVSQLRKKLEPEP--HPRHLLTEAGMGYRFEPGSPTT
1432	ODU64990.1	-------MRILIADDDPQMLRALRITLTARGYDVTTAADGRAALD--A-I-THPDIVVIDLGMPGLTGIEVIEALRG-W-Q-VPVLVVSGRSESWDKVEALDAGADDYVTKPFSADELLARIRALSRRTPAASS---EP-VVTFG-DVTVDLSARVVTRA--AAVRLTPTEWRLLEVLVHNRDRLVTRETLLTEVWGPQ--Y-TT-TGYLRLYLSQLRKKLEPEP--KPRHLLTEPGMGYRFVAG----
1433	PZP21378.1	-------MRILIADDDPQILRALRITLAARGYEVLLARDGAEALS--A-V-RHPDLYLLDLGMPRLDGIKVIEAIRG-W-Q-APILVVSGRSGSNDIVAALDAGADDYVTKPFAIDELLARIRALGRRVPQPED---PGLVVYFG-DVTVDLAAHSVLRD--RPVRLTPTEWKVLELLVRNEGRLVTRQTMLTQVWGSE--H-VT-TGYLRLYLSQLRKKLEPDP--SPRHLLTESGMGYRFVSKG---
1434	WP_099722853.1	-------MRILIADDDPQILRALRITLAAKGYDVAVASDGAEAIG--A-V-HRPDLVLLDLGMPNLDGVEVIQAIRG-W-E-VPILVVSGRTDAADKVEALDAGADDYVTKPFSIDELLARVRALTRRRAQPEQ---TP-VVSFG-DTTVDLAARTVTRTGAQTIRLTPTEWQVLELLVRNEGRLVTRHLLLTSIWGSE--H-VT-TGYLRLYLSQLRKKLEPDP--RPRYLLTEAGMGYRLRLDGGGT
1435	WP_046456293.1	-------MRILIADDDPQILRALRITLTAKGYDVAVAADGAEAIG--A-V-HRPDLVLLDLGMPNLDGVEVIQAIRG-W-E-VPILVVSGRTDAGDKVEALDAGADDYVTKPFSIDELLARVRALTRRRAQPEQ---TP-VVSFG-DTTVDLAARTVTRAGAQTVRLTPTEWQVLELLVRNEGRLVTRHLLLTSIWGSE--H-VT-TGYLRLYLSQLRKKLEPDP--RPRYLLTEAGMGYRLRLDGGGT
1436	WP_104310296.1	-------MKILIADDDPQLLRALRITLTAKGYKVLIARNGAEAIS--A-I-HRPDLYLLDLGMPELDGLEVIEAIRG-W-E-APILVVSGRSGAGDKVDALDAGADDYVTKPFSIDELLARIRALSRRVPQAGG---EP-VVVFG-DVSVDLAAKSVVRTGSTHVRLTPTEWQVLELLVRNAGRLVTRQMLLTSIWGSE--H-VN-TGYLRLYLSQLRRKLEPVP--EPRHLLTEAGMGYRLVLQPDGV
1437	WP_151421943.1	-------MKILIADDDPQLLRALRITLTAKGYKVLIARNGAEAIS--A-I-HRPDLYLLDLGMPELDGLEVIEAIRG-W-E-APILVVSGRSGAGDKVDALDAGADDYVTKPFSIDELLARIRALSRRVPQAGG---EP-VVVFG-DVSVDLAAKSVVRTGLAHVRLTPTEWQVLELLVRNAGRLVTRQMLLTSIWGSE--H-VN-TGYLRLYLSQLRRKLEPVP--EPRHLLTEAGMGYRLVLQPNAA
1438	WP_104330289.1	-------MKILIADDDPQLLRALRITLTAKGYEVLVARNGTEAVS--A-A-RRPDLYLLDLGMPELDGLEVIQAVRG-W-D-APILVVSGRSGAGDKVDALDAGADDYVTKPFSVDELLARIRALSRRVPQGDA---EP-VVAFG-DVSVDLAAKSVVRTGAAHVRLTPTEWQVLELLVRHAGRLVTRQMLLTSIWGSE--H-VT-TGYLRLYMSQLRKKLEPVP--EPRHLLTEAGMGYRLVLRPDGP
1439	WP_160070853.1	-------MKILIADDDPQLLRALRITLTAKGYEVLVARNGTEAVS--A-A-RRPDLYLLDLGMPELDGLEVIQAIRG-W-D-APILVVSGRSGAGDKVDALDAGADDYVTKPFSVDELLARIRALSRRVPQGDA---EP-VVAFG-DVSVDLAAKSVVRTGSVHVRLTPTEWQVLELLVRNAGRLVTRQMLLTSIWGSE--H-VT-TGYLRLYMSQLRKKLEPVP--EPRHLLTEAGMGYRLVLRPDGP
1440	WP_104305747.1	-------MKILIADDDPQLLRALRITLTAKGYEVLVARNGTEAVS--A-A-RRPDLYLLDLGMPELDGIEVIQAIRG-W-D-APILVVSGRSGAGDKVDALDAGADDYVTKPFSVDELLARIRALSRRVPQGEA---EP-VVAFG-DVSVDLAAKSVVRTAAAHVRLTPTEWQVLELLVRNAGRLVTRQMLLTSIWGSE--H-VT-TGYLRLYMSQLRKKLEPVP--EPRHLLTEAGMGYRLVLRSDGP
1441	WP_104298026.1	-------MKILIADDDPQLLRALRITLTAKGYEVLVARNGTEAVS--A-A-RRPDLYLLDLGMPELDGIEVIQAIRG-W-D-APILVVSGRSGAGDKVDALDAGADDYVTKPFSVDELLARIRALSRRVPQGDA---EP-VVAFG-DVSVDLAAKSVVRTGAAHVRLTPTEWQVLELLVRNAGRLVTRQMLLTSIWGSE--H-VT-TGYLRLYMSQLRKKLEPVP--EPRHLLTEAGMGYRLVLRPDGP
1442	WP_104342147.1	-------MKILIADDDPQLLRALRITLTAKGYEVLVARNGTEAVS--A-A-RRPDLYLLDLGMPELDGIEVIQAIRG-W-D-APILVVSGRSGAGDKVDALDAGADDYVTKPFSVDELLARIRALSRRVPQGDA---EP-VVAFG-DVSVDLAAKSVVRTGAAHVRLTPTEWQVLELLVRNAGRLVTRQMLLTSIWGSE--H-VT-TGYLRLYMSQLRKKLEPVP--EPRHLLTEAGMGYRLVLRSDGP
1443	WP_104240051.1	-------MKILIADDDPQLLRALRITLTAKGYEVLVARNGTEAVS--A-A-RRPDLYLLDLGMPELDGIEVIQAIRG-W-D-APILVVSGRSGAGDKVDALDAGADDYVTKPFSVDELLARIRALSRRVPQGDA---EP-VVAFG-DVSVDLAAKSVVRTGAAHVRLTPTEWQVLELLVRNAGRLVTRQMLLTSIWGSE--H-VT-TGYLRLYMSQLRKKLEPVP--EPRHLLTEAGMGYRLVLRPDGP
1444	WP_161933612.1	PHSSPLQGSILIIDDEPQIRKFLDIAFRAQGYQVLIAENGMQGLE--L-A-RGADVVILDLGLPDLDGQEVLKELRQ-W-E-APVIVLSARPDEQQKIMLLDAGANDYVTKPFSIQELSARIRVMFRNKPQQAA---QNVVFDDG-QLWVDVAEHSVKMA-NQDILLTKKEFQLLALLIRHQGKIVPQKQIMTELWGST--H-EE-THYLRILVKKLRTKIGDSA--TPKYIHTIAGLGLRFEA-----
1445	OPZ87865.1	-MMPEQRKNILVIDDEVEMRRLLSFVLSANGYAVYCAGNGAEGLR--A-A-LSPDLVILDLLLPVMHGLDVCRALRA-W-L-RPILFLTVSTSERDLIAALDAGGDDYLTKPFSNGELLARVRALMRRAERADG---PASSLTVG-ALTVDLANRKVTLG-EMPVALTPTEYEILVLLMRNGDRIVTHHELLSAIWDDN--D-CG-MPTLRMHMSNLRRKLHANC--DCEYIETLPRIGFRFNLE----
1446	4KFC	----GAMANVLIVEDEQAIRRFLRTALEGDGMRVFEAETLQRGLL--A-A-RKPDLIILDLGLPDGDGIEFIRDLRQ-W-A-VPVIVLSARSEESDKIAALDAGADDYLSKPFGIGELQARLRVALRRHSAT--TA-PDPLVKFS-DVTVDLAARVIHRG-EEEVHLTPIEFRLLAVLLNNAGKVLTQRQLLNQVWGPN--A-VE-SHYLRIYMGHLRQKLEQDP--RPRHFITATGIGYRFML-----
1447	WP_009180538.1	--MSTSKKTILIVDDEPPIRRFLSPFLEAEGYAVIEAGSGHEALS--I-A-HGPDVILLDLGLPDMDGEELLRTLPV-W-R-AKVIVLSVRSRERDKVTALDLGASDYLTKPFSLGELAARIRVCLRRGGSDG-ES-PPSRYTFG-ELSLDLEAHVASLK-GEDLHLTPTEFKLLAYLARHAGKVVTHSQLLREVWGKQ--S-QG-EHYVRIHIHKLRQKIESDP--RPRYLHTETGIGYRLVD-----
1448	TMC02249.1	-----MGGRVLVVDDEPEIRRALRTGLGYQDFDVRAVDTGEEALT--A-A-WRPDVVLLDLGLPGIDGFQVLRELRG-RRR-AAVIVISVMPGERDKVRALDLGADDYLVKPFGVNELLARIRAALRRQAAIA-E--GEPVIRAG-ELELDLGRREVRAA-GVPVHLTPTEYEVLRVLALHAGKPVTHTSLLRQVWGEH--A-VG-RYNTRYVVAQLRRKLGDDP--RPRYIVNEPGVGYRLEA-----
1449	OLC64589.1	-----MSGRVLVVDDEVEMQRALKTGLGYHDFDVRAVGSGEEAVR--T-A-WRPDIILLDLGLPGMDGFATLRALRP-A-R-AGVIVVSVMPGEKDKVRALDAGADDYVVKPFGTDELVARIRAVLRRQADVP-A--GEPVIRSG-DLEIDLARRSVTAG-GRSVKLTPTEYELLRYLALHAGKPVTHTTLLRQVWGEY--A-VG-KYNTRYVVAQIRKKLGDDP--NPRYIVSEPGVGYRLQA-----
1450	WP_061835994.1	---MNEGVRILIVDDEAPIRNVLRLHLSEKGYKLSEAKTAAEALE--A-S-FHPHLVILDLGLPDKDGYEVLKELRA-W-T-VPVLVLTATDDESTKIRLLDKGADDYLTKPFSPGELLARVRVCLRHSGTV--E--ATPIFESG-DLRIDLNARLVTVD-GVPIKLTSTEYEVLARLAREPGKVVAQNTLLRQIWGVT--A-ED-THYLRIYIKQLRKKIEKIP--EPVHILTEPGVGYRLI------
1451	WP_113056342.1	-MTAPQGARILIVDDEPQIRKLLKVTLQAHQFEIHECADGEEAVR--A-S-VHPDLVVLDLGLPGMSGMDVLQRIRE-W-Q-VPVIVLTAKEREEDKIAALDGGADDYVTKPFGMGELVARIRVALRHVAKT--T--DEPVLRFG-PLTIDLAQRQVDLD-GSPVKLTPTEYEMLKVLATHAGKIITQRQLLQQVWGGHH-H-ES-SHYLRVYVGHLRKKLQEDP--RPRFIQTEPGIGYRFLLQD---
1452	OQY81751.1	---MADGARILIVDDEPAIRRFLKTILTAHGYTVFEAARGEEAIS--M-T-QRPDAIVLDLGLPDLDGAQVTRIIRE-W-Q-TPIIILSVRDGEADKIAALDAGADDYLTKPFGSGELLARLRVALRRAAKN--A--NAPSFQTG-ALKIDLAKRVVTLG-ENEIQLTPTEYDLLRALALDADKVLTHHHLLRAVWGVG--Y-DD-MHMLRVNISNLRKKIEPDA--RPRYIVTEPGVGYRLRNI----
1453	WP_075072643.1	VAAQEISAHILLIDDERAIRRMLRVALSAHGYQVYEAASGEEGLQ--A-A-QHPDVIILDLGLPDLDGVEVTRRLRE-W-Q-TPIIILSVRGGEEDKIAALDAGADDYLTKPFGTGELTARIRTALRHAQPSG-D--AQPIFQLA-GLRVDLLRRTVTVD-NKGVELTPTEYEILKLMVQHAGKVVTHNQLLRAVWGTG--Y-ED-AHLLRVNISNLRHKIESDP--QPRYILTESGVGYRLKTG----
1454	WP_068876332.1	MTEAADPATVLVVEDDRSLSSALTATLKAAGYRPVSAGTAAEGLR--F-A-YAPDLVLLDLGLPDRDGLSVIREIRQ-R-P-TPIVVLSARNAEATKVEALDLGADDYVAKPFGVEELLARVRAGLRHGVQVRG---STPALRVG-DVEIDLGLRTVKRR-GEPVKLTPKEYDVLCELALNGGHAVSHGQLLRAVWGSE--K--A-VQYLRVYVGYLRQKLGDA------LFESVPGVGYRLVTD----
1455	WP_062116481.1	----MTGHRILIVDDDLHIRRLLERMLTRAGYATIEATTAAEALS--A-R-GRPDAILLDLGLPDRDGLEIVTLLRQ-Q-P-APIIVVSARDATDQKVAALDLGAHDYVTKPFDSEEVLARMRATLRDRVEAQG---ASPTVQAG-ALTIDLVNRQVSRD-GEEVHLTRKEFEVLNQLALHPGRVVTHQRVLEAAWPYE--V-DR-IDYLRIVVRNLRQKLEADP--RPALIMNELGVGYRLMANS---
1456	WP_151955405.1	-----MPAKILVVDDEPAIRRLLRNTLVRAGYSVIEAPNAQEALR--T-A-EHPNAVLLDLGLPDRDGLGLIPSLRK-Q-D-AVVLVVSARDAVEEKVSALDLGADDFVSKPFDTEELLARLRVALRHQTASEA---TPKVVRRG-DIVIDLDRRIVRRG-ADDIHLTRKEHDVLAVLAQHAGRVVTHQRMLSAAWGGD--E-DP-IEYLRIVVRNLRQKLESPG--VGSVIANELGVGYRLRADAEPA
1457	WP_125995267.1	-----MPATILVVDDDQPIRRLLRNTLERAGYRVVEARNGREALD--F-R-ETPDAVLLDLGLPDRDGLELVPLLRR-S-D-VAILVVSARESTDQKVAALDLGAADYVTKPFDSEELLARLRVALRHRD-P-V---APRLVRRD-AVTIDLDRRIVTRN-GAEVHLTRKEYDVLAQLAHHAGRVVLHDRILAAAWRGE--E-DA-IEYLRIVVRNLRQKLEAPG--VGSLIANELGVGYRLLAEG---
1458	WP_093221565.1	----MTDATVLVIDDEQSIRRLLRNTLERAGYGVVEAANGGEALK--A-E-HTPAAILLDLGLPDRDGLSLVPLLRK-L-E-ATILVVSARDETDQKVAALDLGADDYVTKPFDTEELLARLRVALRHAG-HRA---KPKTLRAG-DVEIDFEHRRVRRA-GEEVHLTRKEYDVLACLAEAPGRVVTHQRILAAAWPLD--H-DR-IEYLRIVIRNLRQKIEPAD--VGSVVANELGVGYRLLTAG---
1459	WP_130157478.1	----MSDATILVVDDEQSIRRLLRNTLERAGYTVVEAANGGEALK--A-E-HAPTAILLDLGLPDRDGLSLVPLLRK-M-E-ATILVVSARDETDQKVAALDLGADDYVTKPFDSEELLARLRVALRHTG-HRP---KPKTLRAG-DVEIDFEHRRVRRA-GEEVHLTRKEYDVLACLAEAPGRVVTHQRILAAAWPLD--H-DR-IEYLRIVIRNLRQKIEAAD--IGSVVANELGVGYRLLTPG---
1460	WP_069204670.1	----MSDATILVVDDEQSLRRLLRNTLERAGYVVVEAANGAEALK--A-E-YTPTAILLDLGLPDRDGLSLVPLLRK-M-E-ATILVVSARDETDQKVAALDLGADDYVTKPFDSEELLARLRVALRHTG-HRP---KPKSLRAG-DVEIDFEHRRVRRA-GEDVHLTRKEYDVLACLADAPGRVVTHQRILAAAWPLD--H-DR-IEYLRIVIRNLRQKIEPAD--IGSVVANELGVGYRLLTPG---
1461	WP_149282861.1	--MSVDQNRVLVVDDELQIRRFLRISLSSQGFDVIEAENGEQALL--A-L-DKPDVVLLDLGLPDVDGHDVLCAIRA-Q-D-VPVMVVSVRASEDEKVMALDAGANDYVTKPFGIQELLARVRAVLRYRRQTSGVA-KVRRLQAG-DLVIDLDDRRITLS-GKAVKLTPKEYSVLALLAEFPGRVVTQAQILKDIWGPV--H-QH-THYLRIVISRLRQKLGDSS--QSELIQTESGVGYRLMAAEVED
1462	WP_109085638.1	LAAKSPAAKILVIDDEPQIRKFLRISLSANGYGVVEAESGREGVE--C-A-QRPDLVILDLGLPDLDGQEVISALRQ-T-T-VPIIVLSVRAQEYDKVEALDRGAVDYVVKPFGVGELMARVRAVLRQRPADAE---PATLITAG-PITIDLARRVVERD-GDELHLSRKEYELLAMLARHADHVLTHTDLLREVWGPA--H-VH-TAYLRVYVKQLRQKLEADP--LPALIVTEPGVGYRFRTGVE--
1463	WP_152825435.1	---MTTPTRILVIDDEDPIRRFLRVPLEAEGHSVIEAATAREGIL--V-A-EAPGLVILDLGLPDADGLTVLREIRG-W-W-VPVLVLSVRADEAGKVAALDAGAQDYVVKPFGMKELLARIRSLLRDRPGLAT---PA-VIEAL-DLVIDSANHTVTKA-GVPLHLTRREFDLLWLLASHSGRLVTQAMILKSLWGPA--H-SQ-SQYLRVYVRQLRQKLGDDA--NPRYIMTEPGIGYRFLG-----
1464	WP_100196125.1	APARILPARILIVDDEAPIRRFLRVALEAEGYAVSEAATAREGIS--T-A-ENPALVVLDLGLPDADGVQVLKDIRG-W-A-VPVLILSVRADEAGKVEALDAGAQDYVVKPFGIKEFLARVRGLLRDRATDVP---EA-VVTIG-PLQIDAARHCASLA-GRPLHLTRREFDLLWMLASHRGRLVTQGMILSALWGPA--H-ID-SQYLRVYIRQLRQKLGDDA--DPRFIFTEPGVGYRLADM----
1465	WP_146286158.1	---MSAQARILVVDDEAPIRRFLRVALAAEGYGVIEAGTAREGLA--A-A-EAPALVVLDLGLPDADGLSVLRDLRG-W-Q-VPVLILSVRADEGDKVEALDAGAQDYVVKPFGVKEFLARVRGLLRDRATEVT---PA-VLAIG-ALRIDAVDHSATLE-GHPLHLTRREFELLWMLASHRGRLVTQEMILKAIWGPA--H-VD-SQYLRVYIRQLRQKLGDDA--NPRFIVTEPGIGYRFLEVTES-
1466	WP_125326397.1	---MSAPARILVVDDEAPIRRFLRVALEAEGYGVIEAGTAREGLA--A-A-ETPALVVLDLGLPDADGLTVLRDLRG-W-T-VPVLILSVRADESDKVAALDAGAQDYVVKPFGVKEFLARVRGLLRDRSTEAV---PS-VLSIG-PLRIDAADHSAAMD-GVALHLTRREFDLLWMLASHRGRLVTQEMILRAIWGPA--H-AE-SQYLRVYVRQLRQKLGDDA--NPRFIATEPGIGYRFLDPSLT-
1467	OYU19804.1	---MSVPARILVIDDEAPIRRFLRVALEAEGYGVIEAGTAREGLA--A-A-EAPGLVVLDLGLPDADGLSVLRDLRG-W-P-VPVLILSVRADEGDKVEALDAGAQDYVVKPFGVKEFLARVRGLLRDRSTEVV---PS-VLTIG-PLEIDAADHSATMD-GIPLHLTRREFDLLWMLASHRGRLVTQEMILRAIWGPA--H-AE-SQYLRVYIRQLRQKLGDDA--NPRFIATEPGIGYRFLDPTMG-
1468	KAB2859925.1	--MSSSTNHILVVDDDPDVLGTLTRALTRDGFDVSSANSGPDALD--L-K-RVPDLVILDVMMPGMTGFEVCKRIRA-DNH-IPVLFLTARGHTDDIVAGLDAGGDDYVVKPFELIELQARVRALLRRSERD--A-KVSSRIQVG-HLILDSDTR-AS--GDQTMQLTFTEHRLLRYLMEHINQALSPGHLLEAVWS--Y-PPNG-PDLVRAHIRNLRSKLQDMD--ESQFIKTIHGVGYMMNE-----
1469	WP_108664714.1	--MTNARTRVLVVEDDPNISDLIRANLTARGFDVVLSADGKGVER--V-D-EHPDVVLLDLMLPEADGFELCRRIRA-R---VGIIVISARGGESDKVRALNQGADDYMTKPFGINELLARITATLRRTRPAETT-PSAQRIEVG-NVLIDLEAG-VT--DDTRVHLTPTEFAVLRELAVEQGKVLTHGMLLRRVWG--Q--AYT-TEYTRAYVRRLRAKLE-NP--CPELIITEPRTGYRLSS-----
1470	OGC12849.1	MGSKERTALILIVDDEEKIRRALHSILTSRKYKITLAKDGEEAID--A-I-NTPDLIILDLSLPGLSGVEVCHELRS-W---GPILILTVHSTDQDKVKALDSGADDYLTKPFSAAELLARIRALLRRASQN--I-APMAVITFK-DMEIDIGRT-VK--ADKEVELTRTEFDILAYLAQNTDRVLTSKMILEKVWG--P--NYE-TRTLRVHMSNLRKKIEPDP--VPRYIMTEPGVGYRFTPTPSDN
1471	OLD22827.1	----MKAATILVVDDEPQIRRVLRATLSSRGYEIIDAKTGEEGIE--V-C-NKPDLVLLDVNMPGMGGLEACREIRR-G---APIIMLTVRNAERDKVAALDAGADDYVVKPFGIEELLARVRVALRRHG----A-EAPTRFVTK-DLTIDFESS-VR--RGEDVHLTPKEFEVLKLLIANQGKPLTHRRLLQAAWG--P--DYE-SENLRVVINQLRKKIESDP--HPKYILTEPWVGYRFQAPRSTT
1472	OLB93241.1	----MNEATILVVDDEPQIRRVLRATLSSRGYVIVDAKTGEEGIE--V-R-EKPDLVLLDVNMPGMGGLEACREIRR-G---APIIMLTVRNAERDKVAALDAGADDYVVKPFGIEELLARVRAALRRHR----T-EALIPFETK-DLSIDFESS-VN--RGEDVHLTPKEFEVLKLLIANQGKPLTHRRLLQAIWG--P--DYE-TENLRVVINQLRKKIESDP--HPKYILTEPWVGYRFQMPRRSA
1473	PYU53827.1	----MNEATILVVDDEPQIRRVLRATLSNRGYVIVDAKTGEEGIE--V-R-EKPDLVLLDVNMPGMGGLEACREIRR-G---APIIMLTVRNAERDKVAALDAGADDYVVKPFGIEELLARVRAALRRHR----T-EALIPFETK-DLSIDFESS-VN--RGEDVHLTPKEFEVLKLLIANQGKPLTHRRLLQAIWG--P--DYE-TENLRVVINQLRKKIESDP--HPKYILTEPWVGYRFQMPRRPA
1474	PYT97655.1	----MSAANILVVDDEPQIRRVLRSTLSTQGYVIMEAKTGEEALE--M-R-ERPDLVLLDIHMPGMGGIEACREIRR-A---MPIIMLTVRNAERDKVAALDAGADDYVVKPFGIEELLARIRAALRRYS----P-DALPPFVSK-HLNIDFEAR-VT--RDRDVHLTPKEYDVLKHLVANQGKPLTHRRLLQAAWG--P--DYE-TESLRVVINQLRKKLETDS--HPKYIVTEPWVGYRFQPPRTGN
1475	PYU41317.1	----MTDASILVADDEPQIRRVLRSTLSSQGYVIIEAKTGEEAVE--V-R-QKPELVLLDVNMPGIGGIAACREIRK-S---APIIMLTVRNAERDKVLALDAGADDYVVKPFGIEELLARIRAALRRYA----P-DTLPPFVSK-DFTLDFESQ-LT--RGQEVHLTPKEFEVLKHLVANQGKPLTHRRLLQSVWG--P--EYE-TENLRVVINQLRKKIESHP--QPQYIRTEPWVGYRFQPPRMSL
[truncated: 1,729 more rows]

## Sheet: MUSCLE cross-family alignment
Index	Accession	Sequence
[truncated: 3,205 more rows]
