# Supplementary material for: Identification of a covert evolutionary pathway between two protein folds
Source: Nat Commun. 2023 Jun 1;14:3177. doi: 10.1038/s41467-023-38519-0 (PMC10235069; doi:10.1038/s41467-023-38519-0)
Supplement: Supplementary file 6 — Supplementary Dataset 2 [file 41467_2023_38519_MOESM6_ESM.xlsx]

## Sheet: HTH
	common hits	only in Hmmer	only in PSIBLAST	Top hit
Anc0	4gvp_A,5hev_A,4wsz_A	1je8_A	1zlj_A,1fse_A	4wsz_B, e-value: 1.24e-11
Anc1	-	-	4gvp_A,5hev_A,4wsz_A	4wsz_B, e-value: 1.14e-11
Anc2	-	-	1fse_A,4gvp_A,5hev_A,1zlj_A,4wsz_A	4gvp_A, e-value: 3.61e-09
Anc3	-	-	-	NA
Anc4	1fse_A,3kln_A,4gvp_A,5hev_A,3ulq_B,4yn8_A,1zlj_A,4wsz_A,4hye_A,1yio_A,6jqs_A,3clo_A	3qp6_A,1je8_A,2jpc_A,6kju_A,3szt_A,3qp5_A,5xso_A,1x3u_A,7dwm_A,3p7n_A,4lfu_A,1p4w_A	-	4gvp_A, evalue=2.5e-18
Anc5	4gvp_A,5hev_A,4wsz_A	1je8_A,3kln_A,2jpc_A,3szt_A,5xso_A,4yn8_A,1yio_A,6jqs_A,3clo_A,1fse_A,3qp6_A,3qp5_A,3ulq_B,1x3u_A,7dwm_A,1zlj_A,4hye_A,4lfu_A,1p4w_A	-	4wu4_A, evalue= 3.4e-17

## Sheet: wH
	common hits	only in Hmmer	only in PSIBLAST	Top Hit in Hmmer
Anc0	4u88_A,1ys6_A,6is4_A,3zq7_A,3rjp_A,2pmu_A,2m1b_A,4b09_A,2jzy_A,2m87_A,2hwv_A,1kgs_A,1p2f_A,2hqn_A,4uht_A,4nhj_A,1opc_A,6cqg_A,5vfa_A,2k4j_A,5ju7_A,5za3_A,3q9v_A,4ixa_A,1gxp_A,5x5l_A,2naz_A,2gwr_A,2oqr_A,2d1v_A,2zxj_A,7e92_A,7cx5_A	2fez_A	-	1gxp_A, evalue=2.8e-32
Anc1	1ys6_A,4u88_A,6is4_A,3zq7_A,7e92_A,3rjp_A,2pmu_A,2m1b_A,4b09_A,2jzy_A,2m87_A,2hwv_A,1kgs_A,1p2f_A,2hqn_A,4uht_A,4nhj_A,1opc_A,6cqg_A,5vfa_A,2k4j_A,5ju7_A,5za3_A,3q9v_A,1gxp_A,5x5l_A,2naz_A,2gwr_A,2oqr_A,2d1v_A,2zxj_A,4ixa_A,2fez_A,7cx5_A	-	-	1gxp_A, evalue= 3.1e-32
Anc2	4u88_A,1ys6_A,6is4_A,3zq7_A,3rjp_A,2pmu_A,2m1b_A,4b09_A,2jzy_A,2m87_A,2hwv_A,1kgs_A,1p2f_A,2hqn_A,4uht_A,4nhj_A,1opc_A,6cqg_A,5vfa_A,2k4j_A,5ju7_A,5za3_A,3q9v_A,1gxp_A,5x5l_A,2naz_A,2gwr_A,2oqr_A,2d1v_A,2zxj_A,4ixa_A,7e92_A,7cx5_A	2fez_A	-	2hwv_A, evalue = 3e-33
Anc3	4u88_A,1ys6_A,6is4_A,3zq7_A,7e92_A,7cx5_A,3rjp_A,2pmu_A,2m1b_A,4b09_A,2jzy_A,2m87_A,2hwv_A,1kgs_A,1p2f_A,6cqg_A,4uht_A,1opc_A,4nhj_A,2hqn_A,5vfa_A,2k4j_A,5ju7_A,5za3_A,3q9v_A,5x5l_A,2naz_A,2gwr_A,2oqr_A,2d1v_A,2zxj_A,4ixa_A,2fez_A,1gxp_	-	-	1gxp_A, evalue = 6.9e-26
Anc4	3q9v_A	4u88_A,1ys6_A,6is4_A,3zq7_A,3rjp_A,2pmu_A,2m1b_A,4b09_A,2jzy_A,2m87_A,2hwv_A,1kgs_A,1p2f_A,6cqg_A,2hqn_A,1opc_A,4nhj_A,4uht_A,5vfa_A,2k4j_A,5ju7_A,5za3_A,1gxp_A,5x5l_A,2naz_A,2gwr_A,2oqr_A,2d1v_A,2zxj_A,4ixa_A,7e92_A,7cx5_A	-	1gxp_A, evalue = 6.9e-26
Anc5	4u88_A,1ys6_A,6is4_A,3zq7_A,7cx5_A,3rjp_A,2pmu_A,2m1b_A,4b09_A,2jzy_A,2m87_A,2hwv_A,1kgs_A,1p2f_A,2hqn_A,4uht_A,1opc_A,4nhj_A,6cqg_A,5vfa_A,2k4j_A,5ju7_A,5za3_A,3q9v_A,5x5l_A,2naz_A,2gwr_A,2oqr_A,2d1v_A,2zxj_A,4ixa_A,7e92_A,1gxp_A	2fex_A	-	2hwv_A, evalue = 6.3e-29
