# Supplementary material for: Identification of a covert evolutionary pathway between two protein folds
Source: Nat Commun. 2023 Jun 1;14:3177. doi: 10.1038/s41467-023-38519-0 (PMC10235069; doi:10.1038/s41467-023-38519-0)
Supplement: Supplementary file 8 — Source Data [file 41467_2023_38519_MOESM8_ESM.xlsx]

## Sheet: Figure 1c
5XSO_Seq_aligned	HIYVIDDDAAMRDSLNFLLDSAGFGVTLFDDAQAFLDALPGLSFGCVVSDVRMPGLDGIELLKRMKAQQSPFPILIMTGHGDVPLAVEAMKLGAVDFLEKPFEDDRLTAMIESAIRQA--EPAAKSEAVAQDIAARV-------ASLSPRERQVMEGLIAGLSNKLIARE
5XSO_SS_aligned	EEEEECCCHHHHHHHHHHHHHTTCEEEEECCHHHHHHHCCCCCCCEEEEETTCTTCCHHHHHHHHHHTTCCCCEEEEECCCCHHHHHHHHHTTCCEEEECCCCHHHHHHHHHHHHHHH--HHHHHTHHHHHHHHHHH-------HHCCHHHHHHHHHHHHTCCHHHHHHH
4KFC_Seq_aligned	NVLIVEDEQAIRRFLRTALEGDGMRVFEAETLQRGLLEAATRKPDLIILDLGLPDGDGIEFIRDLR-QWSAVPVIVLSARSEESDKIAALDAGADDYLSKPFGIGELQARLRVALRRHSPDPLVKFSDVTVDLAARVIHRGEEEVHLTPIEFRLLAVLLNNAGKVLTQRQ
4KFC_SS_aligned	EEEEECCCHHHHHHHHHHHHHTTCEEEEECCHHHHHHHHHHHCCCEEEEETTCTTCCHHHHHHHHH-TTCCCCEEEEECCCCHHHHHHHHHHTCCEEEECCCCHHHHHHHHHHHHHHCCCCCCEEETTEEEETTTTEEEETTEEECCCHHHHHHHHHHHHTTTCEEEHHH

## Sheet: Figure 2a
	4GVP	5HEV	3C3W	1A04	4YN8	4HYE	4LDZ	5F64	1YIO	5XSO	5O8Y	5ED4	1YS6	2GWR	2OQR	1KGS	4B09	4KFC	7LZ9	4S04	1P2F	5VFA	2HQR
4GVP		61	31	33	34	32	31	22	23	16	24	19	21	20	18	18	22	21	17	17	19	15	14
5HEV	60		37	35	37	29	34	24	24	19	26	19	19	19	19	18	20	20	18	15	18	14	12
3C3W	29	36		30	33	26	26	24	24	18	21	20	22	21	19	17	19	21	18	17	19	15	9
1A04	31	35	30		29	30	27	23	28	23	23	17	19	23	17	18	22	21	15	19	16	16	15
4YN8	33	36	33	30		25	30	24	28	23	26	16	21	18	19	17	18	20	17	18	17	15	15
4HYE	32	29	27	31	25		43	23	21	23	21	20	19	14	19	20	17	18	20	17	16	14	16
4LDZ	31	34	27	26	30	41		25	26	21	23	15	16	16	16	18	15	19	19	15	15	15	12
5F64	21	25	25	23	25	23	26		21	24	25	18	15	17	19	14	15	17	16	14	12	13	9
1YIO	22	24	23	27	26	21	25	20		39	17	18	22	22	18	17	17	17	19	18	17	12	12
5XSO	15	18	19	22	21	21	20	22	38		18	19	18	20	19	19	16	16	15	20	15	12	13
5O8Y	24	26	20	22	26	21	23	24	18	19		14	15	13	13	14	15	15	14	14	15	9	10
5ED4	17	18	19	15	16	20	14	10	14	17	8		41	36	36	31	28	31	30	27	27	25	18
1YS6	20	19	21	19	23	20	17	10	17	18	10	44		41	38	36	32	36	32	33	30	29	25
2GWR	20	19	21	22	18	15	16	17	23	21	12	39	42		48	34	40	34	33	30	33	30	25
2OQR	19	19	21	19	18	19	16	19	18	17	9	39	39	48		36	38	36	34	33	30	30	24
1KGS	18	17	16	18	19	20	19	14	18	19	15	35	37	34	36		31	31	37	36	34	27	26
4B09	20	20	19	20	19	16	14	13	17	15	15	29	31	38	35	29		30	29	30	27	27	21
4KFC	21	19	21	20	21	17	21	17	17	16	15	33	37	34	36	31	31		30	32	29	28	23
7LZ9	17	17	17	15	18	20	19	11	19	16	13	32	32	32	33	35	29	29		32	25	26	24
4S04	17	16	18	20	18	17	17	12	18	21	12	29	33	30	32	36	32	31	33		26	30	25
1P2F	18	18	19	15	18	15	17	12	17	17	15	28	31	32	30	34	28	30	26	27		25	24
5VFA	15	15	16	16	15	13	18	13	13	12	6	27	29	31	29	27	28	26	27	29	25		22
2HQR	14	12	9	15	13	15	12	8	13	14	10	19	25	25	24	25	22	22	25	24	24	22

## Sheet: Figure 2b
HTH
4GVP	Seq	----------------------IKVLFVDDHEMVRIGISSYLSTQSD-IEVVGEGASGKEAIAKAHELKPDLILMDLLMED---MDGVEATTQIKKDLPQIKVLMLTSFIEDKEVYRALDAGVDSYILKTTSAKDIADAVRKTSRGE--SVFEPEVLVKMRN------RMKK-RA---ELYEMLTEREMEILLLIAKGYS---------NQEIASASHITIKTVKTHVSNILSKLEVQD-RTQAVIYAFQHNLIQ----------------
	SS	----------------------EEEEEECCCHHHHHHHHHHHHHCTT-EEEEEEECCHHHHHHHHHHHCCCEEEEECCCCC---CCHHHHHHHHHTTCTTCEEEEEECCCCHHHHHHHHHHTCCEEEETTCCHHHHHHHHHHHHTTC--CCCCCCCHHHHHH------HHHH-HH---HCCCCCCHHHHHHHHHHHTTCC---------HHHHHHHHTCCHHHHHHHHHHHHHHTTCCC-HHHHHHHHHHTTCCC----------------
	Helix-Strand	[22.5, 22.5, 18.75, 15.0, 15.0, 15.0, 15.0, 22.5, 22.5, 22.5, 27.5, 23.75, 17.5, 16.25, 15.0, 15.0, 15.0, 15.0, 15.0, 15.0, 15.0, 16.25, 15.0, 22.5, 22.5, 22.5, 31.36, 27.5, 21.25, 20.0, 15.0, 16.25, 15.0, 22.5, 22.5, 27.5, 23.75, 18.75, 17.5, 17.5, 16.25, 16.36, 15.0, 16.25, 16.25, 21.25, 22.5, 22.5, 22.5, 26.25, 22.5, 17.73, 16.36, 16.36, 22.5, 22.5, 22.5, 22.5, 22.5, 22.5, 22.5, 25.0, 21.25, 1…
5HEV	Seq	----------------------IKVLLVDDHEMVRLGVSSYLSIQED-IEVIGEAENGRQGYEKAMALRPDVILMDLVMEE---MDGIESTKAILKDWPKAKIIIVTSFIDDEKVYPAIEAGAAGYLLKTSTAHEIADAIRATQRGE--RVLEPEVTTKMME------KMSR-RND-PVLHEELTNRENEILMLISEGKS---------NQEIADELFITLKTVKTHVSNILAKLEVED-RTQAAIYAFKHGL------------------
	SS	----------------------EEEEEECCCHHHHHHHHHHHTTCCC-EEEEEEECCHHHHHHHHHHHCCCEEEECCCCCC---CCHHHHHHHHHHHCTTCEEEEEECCCCHHHHHHHHHTTCCEEEETTCCHHHHHHHHHHHHTTC--CCCCHHHHHHHHH------HHHT-CCC-CCCTTCCCTTHHHHHHHHTTTCC---------HHHHHHHTTCCHHHHHHHHHHHHHHTTCCC-CHHHHHHHHHTTC------------------
	Helix-Strand	[22.5, 22.5, 16.25, 15.0, 15.0, 15.0, 16.25, 22.5, 22.5, 22.5, 16.25, 16.25, 15.0, 15.0, 15.0, 15.0, 15.0, 15.0, 15.0, 15.0, 15.0, 22.5, 22.5, 22.5, 22.5, 22.5, 27.5, 16.25, 15.0, 15.0, 15.0, 15.0, 16.25, 22.5, 22.5, 17.5, 17.5, 17.5, 15.0, 15.0, 15.0, 16.25, 15.0, 16.36, 17.5, 23.75, 22.5, 22.5, 22.5, 15.0, 15.0, 15.0, 15.0, 22.5, 22.5, 22.5, 22.5, 22.5, 22.5, 22.5, 22.5, 15.0, 15.0, 15.0, 15.0,…
3C3W	Seq	----------------------VKVFLVDDHEVVRRGLVDLLGADPE-LDVVGEAGSVAEAMARVPAARPDVAVLDVRLPD---GNGIELCRDLLSRMPDLRCLILTSYTSDEAMLDAILAGASGYVVKDIKGMELARAVKDVGAGR--SLLDNRAAAALMA------KLRG-AAEKQDPLSGLTDQERTLLGLLSEGLT---------NKQIADRMFLAEKTVKNYVSRLLAKLGMER-RTQAAVFATELKRSR----------------
	SS	----------------------EEEEEECCCHHHHHHHHHHHHTCTT-EEEEEEECCHHHHHHHHHHHCCCEEEECCEETT---EEHHHHHHHHHHHCTTCEEEECCCCCCHHHHHHHHHHTCCCHHHHHHHHHHHHHHHHHHHHHC--CCCCHHHHHHHHH------HHHH-HHHHCCTTTTCCHHHHHHHHHHHTTCC---------HHHHHHHHTCCHHHHHHHHHHHHHHTTCCC-CCHHHHHHHHHTTTC----------------
	Helix-Strand	[22.5, 22.5, 16.25, 15.0, 15.0, 15.0, 16.25, 22.5, 22.5, 22.5, 16.25, 16.25, 15.0, 15.0, 15.0, 15.0, 15.0, 15.0, 15.0, 15.0, 15.0, 17.5, 22.5, 22.5, 22.5, 22.5, 27.5, 16.36, 15.0, 15.0, 15.0, 15.0, 16.25, 22.5, 22.5, 17.5, 17.5, 17.5, 15.0, 15.0, 15.0, 16.25, 15.0, 16.36, 17.5, 23.75, 22.5, 22.5, 22.5, 15.0, 15.0, 15.0, 15.0, 22.5, 22.5, 30.0, 28.75, 22.5, 22.5, 30.0, 31.25, 15.0, 15.0, 15.0, 15.…
1A04	Seq	---------------------PATILLIDDHPMLRTGVKQLISMAPD-ITVVGEASNGEQGIELAESLDPDLILLDLNMPG---MNGLETLDKLREKSLSGRIVVFSVSNHEEDVVTALKRGADGYLLKDMEPEDLLKALHQAAAGE--MVLSEALTPVLAA------SL-------ERDVNQLTPRERDILKLIAQGLP---------NKMIARRLDITESTVKVHVKHMLKKMKLKS-RVEAAVWVHQERIF-----------------
	SS	---------------------CEEEEEECCCHHHHHHHHHHHTTCTT-EEEEEEECCHHHHHHHHHHHCCCEEEEETTCTT---CCHHHHHHHHHHCCCCCEEEEEECCCCHHHHHHHHHTTCCEEEETTCCHHHHHHHHHHHHHCC--CCCCTTTHHHHHH------HC-------CCCCCCCCHHHHHHHHHHHTTCC---------HHHHHHHHTCCHHHHHHHHHHHHHHHTCCC-HHHHHHHHHHHTCC-----------------
	Helix-Strand	[22.5, 22.5, 28.33, 16.25, 15.0, 15.0, 15.0, 16.25, 22.5, 22.5, 22.5, 16.25, 16.25, 15.0, 15.0, 15.0, 15.0, 15.0, 15.0, 15.0, 15.0, 15.0, 22.5, 22.5, 22.5, 22.5, 22.5, 28.64, 16.5, 15.0, 15.0, 15.0, 15.0, 16.25, 22.5, 22.5, 17.5, 17.5, 17.5, 15.0, 15.0, 15.0, 15.0, 15.0, 17.5, 17.5, 23.75, 22.5, 22.5, 22.5, 15.0, 15.0, 15.0, 15.0, 17.73, 22.5, 22.5, 22.5, 22.5, 22.5, 22.5, 22.5, 15.0, 15.0, 15.0,…
4YN8	Seq	--------------------GSIRVMLIDDHPVVRAGLRSILDSFDD-ITVVAEASDGSNINT----KGIDVVVTDIQMPG---TDGITLTRALAN-AGGPPVLILTTYDTEADILAAVEAGAMGYLLKDAPESALHDAVVATFEGR--RTLAPEVANALMQ------RVSK-------PRQALSAREIEILQNLEQGLS---------NRQLAAKLFISEATVKTHLVHIYSKLGVDN-RTAAITAARQQRLI-----------------
	SS	--------------------CCEEEEEECCCHHHHHHHHHHHHTCTT-EEEEEEECCCTTCCC----TTCCEEEECCCCCC---CCHHHHHHHHHH-HTCCCEEEEECTTCCCCHHHHHHTTCCEEEETTCCHHHHHHHHHHHHHTC--CEECHHHHHHHHH------HHCC-------CCCCCCHHHHHHHHHHHTTCC---------HHHHHHHHTCCHHHHHHHHHHHHHHHTCCC-HHHHHHHHHHTTCC-----------------
	Helix-Strand	[15.0, 22.5, 27.0, 16.25, 15.0, 15.0, 15.0, 16.25, 22.5, 22.5, 22.5, 16.25, 16.25, 15.0, 15.0, 15.0, 15.0, 15.0, 15.0, 15.0, 15.0, 15.0, 17.5, 22.5, 22.5, 22.5, 22.5, 15.0, 15.0, 15.0, 16.25, 30.0, 30.0, 42.5, 22.5, 22.5, 22.5, 22.5, 22.5, 22.5, 22.5, 22.5, 22.5, 22.5, 22.5, 22.5, 15.0, 15.0, 15.0, 15.0, 22.5, 22.5, 22.5, 22.5, 22.5, 22.5, 22.5, 22.5, 15.0, 15.0, 15.0, 15.0, 15.0, 15.0, 15.0, 15.…
4HYE	Seq	----------------------MKVLVAEDQSMLRDAMCQLLTLQPD-VESVLQAKNGQEAIQLLEKESVDIAILDVEMPV---KTGLEVLEWIRSEKLETKVVVVTTFKRAGYFERAVKAGVDAYVLKERSIADLMQTLHTVLEGR--KEYSPELMEMVMT------R-----------PNPLTEQEIAVLKGIARGLS---------NQEIADQLYLSNGTIRNYVTNILSKLDAGN-RTEAANIAKESGWL-----------------
	SS	----------------------EEEEEECCCHHHHHHHHHHHHTCTT-EEEEEEECCHHHHHHHHHHCCCCEEEEECCCCC---CCHHHHHHHHHHTTCCCEEEEEECCCCCCCHHHHHHTTCCEEEECCCCHHHHHHHHHHHHTTC--CEECHHHHHHHHH------C-----------CCCCCHHHHHHHHHHHTTCC---------HHHHHHHHTCCHHHHHHHHHHHHHHHTCCC-HHHHHHHHHHHTCC-----------------
	Helix-Strand	[15.0, 16.36, 15.0, 15.0, 15.0, 16.25, 22.5, 22.5, 22.5, 16.25, 16.25, 15.0, 15.0, 15.0, 15.0, 15.0, 15.0, 15.0, 15.0, 15.0, 17.5, 22.5, 22.5, 22.5, 22.5, 30.0, 27.5, 16.25, 15.0, 15.0, 15.0, 16.25, 22.5, 22.5, 17.5, 17.5, 17.5, 15.0, 15.0, 15.0, 15.0, 15.0, 17.5, 17.5, 22.5, 22.5, 22.5, 22.5, 15.0, 15.0, 15.0, 15.0, 17.73, 22.5, 22.5, 22.5, 22.5, 22.5, 22.5, 22.5, 15.0, 15.0, 15.0, 15.0, 15.0, 1…
4LDZ	Seq	--------------------SMISIFIAEDQQMLLGALGSLLNLEDD-MEVVGKGTTGQDAVDFVKKRQPDVCIMDIEMPG---KTGLEAAEELKD--TGCKIIILTTFARPGYFQRAIKAGVKGYLLKDSPSEELANAIRSVMNGK--RIYAPELMEDLYS------E-----------ANPLTDREKEVLELVADGKN---------TKEIAQELSIKSGTVRNYISMILEKLEVKN-RIEAITRSKE---------------------
	SS	--------------------CCEEEEEECCCHHHHHHHHHHHHTCTT-EEEEEEECCHHHHHHHHHHHCCCEEEECCCCCC---CCHHHHHHHTTT--CCCEEEEEECCCCHHHHHHHHHTTCCEEEECCCCCCCHHHHHHHHHTTC--CEECHHHHHHHCC------C-----------CCCCCHHHHHHHHHHHHTCC---------HHHHHHHTTCCHHHHHHHHHHHHHHHHHHH-HHHHHHHHCC---------------------
	Helix-Strand	[15.0, 22.5, 27.0, 16.25, 15.0, 15.0, 15.0, 16.25, 22.5, 22.5, 22.5, 16.25, 16.25, 15.0, 15.0, 15.0, 15.0, 15.0, 15.0, 15.0, 15.0, 15.0, 17.5, 22.5, 22.5, 22.5, 22.5, 28.64, 16.36, 15.0, 15.0, 15.0, 15.0, 16.25, 22.5, 22.5, 17.5, 17.5, 17.5, 15.0, 15.0, 15.0, 15.0, 15.0, 17.5, 17.5, 23.75, 22.5, 22.5, 22.5, 15.0, 15.0, 15.0, 15.0, 22.5, 22.5, 22.5, 22.5, 22.5, 22.5, 22.5, 22.5, 15.0, 15.0, 15.0, …
5F64	Seq	----------------------MNAIIIDDHPLAIAAIRNLL-IKND-IEILAELTEGGSAVQRVETLKPDIVIIDVDIPG---VNGIQVLETLRKRQYSGIIIIVSAKNDHFYGKHCADAGANGFVSKKEGMNNIIAAIEAAKNGY--CYFPFSLN-RFVG------S----LTSDQQKLDSLSKQEISVMRYILDGKD---------NNDIAEKMFISNKTVSTYKSRLMEKLECKS-LMDLYTFAQRNKI------------------
	SS	----------------------EEEEEECCCHHHHHHHHHHH-HHTT-EEEEEEECCCTTHHHHHHHHCCCEEEEETTCCC---CCHHHHHHHHHHTTCCCEEEEEECCCCTTHHHHHHHTTCCEEEECCCCTHHHHHHHHHHHTTE--EEEECCCC-CTCC------C----CHHHHHHHHTCCHHHHHHHHHHTTTCC---------HHHHHHHTTCCHHHHHHHHHHHHHHTTCCC-HHHHHHHHHHTTC------------------
	Helix-Strand	[28.33, 16.25, 15.0, 15.0, 15.0, 16.25, 22.5, 22.5, 22.5, 16.25, 16.25, 15.0, 15.0, 15.0, 15.0, 15.0, 15.0, 15.0, 15.0, 15.0, 17.5, 18.75, 22.5, 22.5, 27.5, 16.36, 15.0, 15.0, 15.0, 15.0, 16.25, 22.5, 22.5, 22.5, 22.5, 22.5, 15.0, 15.0, 15.0, 15.0, 15.0, 17.5, 17.5, 23.75, 22.5, 22.5, 22.5, 15.0, 15.0, 15.0, 15.0, 17.73, 22.5, 22.5, 22.5, 22.5, 22.5, 22.5, 22.5, 15.0, 15.0, 15.0, 15.0, 15.0, 15.0…
1YIO	Seq	---------------------KPTVFVVDDDMSVREGLRNLLRSAGFEVETF---DCASTFLEHRRPEQHGCLVLDMRMPG---MSGIELQEQLTAISDGIPIVFITAHGDIPMTVRAMKAGAIEFLPKPFEEQALLDAIEQGLQLNAERRQARETQDQ-----------------LEQLFSSLTGREQQVLQLTIRGLM---------NKQIAGELGIAEVTVKVHRHNIMQKLNVRS-LANLVHLVEKY--------------------
	SS	---------------------CCEEEEECCCHHHHHHHHHHHHTTTCEEEEE---CCHHHHHHHCCTTCCEEEEEECCCCC---CCHHHHHHHHHHTTCCCCEEEEECCTTCCCCHHHHHTTEEEEEECCCCHHHHHHHHHHHHHHHHHHHHHHHHHHH-----------------HHHHHHTCCHHHHHHHHHHTTTCC---------HHHHHHHHTCCHHHHHHHHHHHHHHTTCCC-HHHHHHHHHHC--------------------
	Helix-Strand	[22.5, 22.5, 22.5, 16.25, 15.0, 15.0, 15.0, 16.25, 22.5, 22.5, 22.5, 16.25, 16.25, 15.0, 15.0, 15.0, 15.0, 15.0, 15.0, 15.0, 15.0, 15.0, 17.5, 22.5, 22.5, 22.5, 22.5, 16.25, 15.0, 15.0, 15.0, 16.25, 22.5, 22.5, 17.5, 17.5, 17.5, 15.0, 15.0, 15.0, 16.25, 22.5, 22.5, 22.5, 22.5, 22.5, 22.5, 30.0, 15.0, 15.0, 15.0, 15.0, 17.73, 22.5, 22.5, 22.5, 22.5, 22.5, 22.5, 22.5, 15.0, 15.0, 15.0, 15.0, 15.0, …
5XSO	Seq	--------------------TKGHIYVIDDDAAMRDSLNFLLDSAGFGVTLF---DDAQAFLDALPGLSFGCVVSDVRMPG---LDGIELLKRMKAQQSPFPILIMTGHGDVPLAVEAMKLGAVDFLEKPFEDDRLTAMIESAIRQAEPAAKSEAVAQD-----------------IAARVASLSPRERQVMEGLIAGLS---------NKLIAREYDISPRTIEVYRANVMTKMQANS-LSELVRLAMRAGML-----------------
	SS	--------------------CCCEEEEECCCHHHHHHHHHHHHHTTCEEEEE---CCHHHHHHHCCCCCCCEEEEETTCTT---CCHHHHHHHHHHTTCCCCEEEEECCCCHHHHHHHHHTTCCEEEECCCCHHHHHHHHHHHHHHHHHHHHTHHHHHH-----------------HHHHHHHCCHHHHHHHHHHHHTCC---------HHHHHHHHTCCCCCHHHHHHHHHHHHTCCC-HHHHHHHHHHTTCC-----------------
	Helix-Strand	[22.5, 22.5, 22.5, 22.5, 16.25, 15.0, 15.0, 15.0, 16.25, 22.5, 22.5, 22.5, 16.25, 16.25, 15.0, 15.0, 15.0, 15.0, 15.0, 15.0, 15.0, 15.0, 15.0, 17.5, 18.75, 22.5, 22.5, 22.5, 16.25, 15.0, 15.0, 15.0, 16.25, 22.5, 22.5, 17.5, 17.5, 17.5, 15.0, 15.0, 15.0, 15.0, 22.5, 22.5, 22.5, 22.5, 22.5, 22.5, 22.5, 15.0, 15.0, 15.0, 15.0, 17.73, 22.5, 22.5, 22.5, 22.5, 22.5, 22.5, 22.5, 15.0, 15.0, 15.0, 15.0, …
5O8Y	Seq	----------------------MNVIIADDHPIVLFGIRKSLEQIEW-VNVVGEFEDSTALINNLPKLDAHVLITDLSMPGDKYGDGITLIKYIKRHFPSLSIIVLTMNNNPAILSAVLDLDIEGIVLKQGAPTDLPKALAALQKGK---KFTPESVSRLLE------KISAG----GYGDKRLSPKESEVLRLFAEGFL---------VTEIAKKLNRSIKTISSQKKSAMMKLGVEN-DIALLNYLSSV--------------------
	SS	----------------------EEEEEECCCHHHHHHHHHHHHCCTT-EEEEEEECCHHHHHHHTTTCCCCEEEECCCCCCCCCCCTHHHHHHHHHHCTTCEEEEEECCCCHHHHHHHHTTCCCEEEECCCCTTHHHHHHHHHHTTC---CCCCHHHHHHHC------CCTCT----TTCCCCCCHHHHHHHHHHHHTCC---------HHHHHHHHTCCHHHHHHHHHHHHHHHTCCC-HHHHHHHHHCC--------------------
	Helix-Strand	[22.5, 27.0, 16.25, 15.0, 15.0, 15.0, 16.25, 22.5, 22.5, 22.5, 16.25, 16.25, 15.0, 15.0, 15.0, 15.0, 15.0, 15.0, 15.0, 15.0, 15.0, 17.5, 22.5, 22.5, 22.5, 22.5, 28.64, 16.25, 15.0, 15.0, 15.0, 15.0, 16.25, 22.5, 22.5, 17.5, 17.5, 17.5, 15.0, 15.0, 15.0, 15.0, 22.5, 22.5, 22.5, 22.5, 22.5, 22.5, 22.5, 15.0, 15.0, 15.0, 15.0, 22.5, 22.5, 22.5, 22.5, 22.5, 22.5, 22.5, 22.5, 22.5, 22.5, 22.5, 22.5, 1…
wH
5ED4	Seq	--------------------PEARVLVVDDEANIVELLSVSLKFQGFEVYTA---TNGAQALDRARETRPDAVILDVMMPG---MDGFGVLRRLRADGIDAPALFLTARDSLQDKIAGLTLGGDDYVTKPFSLEEVVARLRVILRRAG----------VRLTFADIELDEETHEVWKAGQPVSLSPTEFTLLRYFVINAGTVLSKPKILDHVWRYDFGGDVNVVESYVSYLRRKIDTG--EKRLLHTLRGVGYVLREPR------------
	SS	--------------------CCCEEEEECCCHHHHHHHHHHHHHTTCEEEEE---CCHHHHHHHHHHHCCCEEEEECCCCC---CCHHHHHHHHHHTTCCCCEEEEECCCCCHHHHHHHCCCCCEEEECCCCHHHHHHHHHHHHHHTC----------CEEEETTEEEETTTCCEEETTEEECCCHHHHHHHHHHHHTTTCCCCHHHHHHHHCCTTCCCCTHHHHHHHHHHHHHHCCC--CCCCEEEETTTEEEECCCC------------
	Helix-Strand	[22.5, 22.5, 22.5, 22.5, 15.0, 15.0, 15.0, 15.0, 15.0, 22.5, 22.5, 22.5, 15.0, 15.0, 15.0, 15.0, 15.0, 15.0, 15.0, 15.0, 15.0, 15.0, 15.0, 17.5, 25.0, 22.5, 22.5, 22.5, 15.0, 15.0, 15.0, 15.0, 15.0, 22.5, 22.5, 17.5, 17.5, 17.5, 15.0, 15.0, 15.0, 15.0, 20.0, 21.25, 21.25, 22.5, 22.5, 22.5, 22.5, 15.0, 15.0, 15.0, 15.0, 22.5, 22.5, 22.5, 22.5, 22.5, 22.5, 22.5, 22.5, 17.5, 15.0, 15.0, 15.0, 15.0, …
1YS6	Seq	----------------------PRVLVVDDDSDVLASLERGLRLSGFEVATA---VDGAEALRSATENRPDAIVLDINMPV---LDGVSVVTALRAMDNDVPVCVLSAR--VDDRVAGLEAGADDYLVKPFVLAELVARVKALLRRRGSTATSS--S-ETITVGPLEVDIPGRRARVNGVDVDLTKREFDLLAVLAEHKTAVLSRAQLLELVWGYDFAADTNVVDVFIGYLRRKLEAGG-GPRLLHTVRGVGFVLRMQ-------------
	SS	----------------------CEEEEECCCHHHHHHHHHHHHHTTCEEEEE---CCHHHHHHHHHHHCCCEEEEECCCCC---CCHHHHHHHHHHTTCCCCEEEEECC--CCCCCHHHHHTCCEEEECCCCHHHHHHHHHHHHHHHHCCCCCC--C-CEEEETTEEEETTTTEEEETTEEECCCHHHHHHHHHHHHTTTCEECHHHHCCCCCCCCCCCCCCHHHHHHHHHHHHHTTTC-CCCCEEEETTTEEEECCC-------------
	Helix-Strand	[22.5, 22.5, 15.0, 15.0, 15.0, 15.0, 15.0, 22.5, 22.5, 22.5, 15.0, 15.0, 15.0, 15.0, 15.0, 15.0, 15.0, 15.0, 15.0, 15.0, 15.0, 17.5, 25.0, 22.5, 22.5, 22.5, 15.0, 15.0, 15.0, 15.0, 15.0, 22.5, 22.5, 17.5, 17.5, 16.36, 15.0, 15.0, 15.0, 16.25, 20.0, 21.25, 21.25, 22.5, 22.5, 22.5, 22.5, 15.0, 15.0, 15.0, 15.0, 22.5, 22.5, 22.5, 22.5, 22.5, 22.5, 22.5, 22.5, 17.5, 15.0, 15.0, 15.0, 15.0, 15.0, 15.0…
2GWR	Seq	-------------------TXRQRILVVDDDASLAEXLTIVLRGEGFDTAVI---GDGTQALTAVRELRPDLVLLDLXLPG---XNGIDVCRVLRAD-SGVPIVXLTAKTDTVDVVLGLESGADDYIXKPFKPKELVARVRARLRRNDDEPAE------XLSIADVEIDVPAHKVTRNGEQISLTPLEFDLLVALARKPRQVFTRDVLLEQVWGYR--ADTRLVNVHVQRLRAKVEKDPENPTVVLTVRGVGYKAGPP-------------
	SS	-------------------CCCCEEEEECCCHHHHHHHHHHHHHTTCEEEEE---CCCCCHHHHHHHHCCCEEEEECCCCC---CCHHHHHHHHHTT-CCCCEEEEEETTCCCCHHHHHHTTCCEEEEECCCHHHHHHHHHHHCCCCCCCCCC------EEEETTEEEETTTTEEEETTEEECCCHHHHHHHHHHHHCTTCCCCHHHHCCCCCCCC--CCTHHHHHHHHHHHHHHCCCTTCCCCEEEETTTEEEECCC-------------
	Helix-Strand	[22.5, 22.5, 22.5, 22.5, 15.0, 15.0, 15.0, 15.0, 15.0, 22.5, 22.5, 22.5, 15.0, 15.0, 15.0, 15.0, 15.0, 15.0, 15.0, 15.0, 15.0, 15.0, 15.0, 17.5, 25.0, 22.5, 22.5, 22.5, 15.0, 15.0, 15.0, 15.0, 15.0, 22.5, 22.5, 22.5, 22.5, 22.5, 15.0, 15.0, 15.0, 15.0, 20.0, 21.25, 21.25, 22.5, 22.5, 22.5, 22.5, 15.0, 15.0, 15.0, 15.0, 22.5, 22.5, 15.0, 22.5, 22.5, 22.5, 15.0, 22.5, 17.5, 15.0, 15.0, 15.0, 15.0, …
2OQR	Seq	----------------------TSVLIVEDEESLADPLAFLLRKEGFEATVV---TDGPAALAEFDRAGADIVLLDLMLPG---MSGTDVCKQLRAR-SSVPVIMVTARDSEIDKVVGLELGADDYVTKPYSARELIARIRAVLRRGGDDDSEM--SDGVLESGPVRMDVERHVVSVNGDTITLPLKEFDLLEYLMRNSGRVLTRGQLIDRVWGADYVGDTKTLDVHVKRLRSKIEADPANPVHLVTVRGLGYKLE---------------
	SS	----------------------CEEEEECCCHHHHHHHHHHHHHTTCEEEEE---CCHHHHHHHHHHHCCCEEEEECCCCC---CCHHHHHHHHHHH-CCCCEEEEECCHHHHHHHHHHHHCCCCCCCCCCCHHHHHHHHHHHHTTTTCTTCTT--CCCCEEETTEEEETTTTEEEECCCCCCCCHHHHHHHHHHHHTTTCCEEHHHHHHHHTCCCCTTHHHHHHHHHHHHHHHHCCCCCCCCCEEEETTTEEEEC---------------
	Helix-Strand	[22.5, 22.5, 15.0, 15.0, 15.0, 15.0, 15.0, 22.5, 22.5, 22.5, 15.0, 15.0, 15.0, 15.0, 15.0, 15.0, 15.0, 15.0, 15.0, 15.0, 15.0, 17.5, 25.0, 22.5, 22.5, 22.5, 15.0, 15.0, 15.0, 15.0, 15.0, 22.5, 22.5, 17.5, 17.5, 17.5, 15.0, 15.0, 15.0, 15.0, 20.0, 21.25, 21.25, 22.5, 22.5, 22.5, 22.5, 15.0, 15.0, 15.0, 15.0, 22.5, 22.5, 22.5, 22.5, 22.5, 22.5, 22.5, 22.5, 17.5, 15.0, 15.0, 15.0, 15.0, 15.0, 15.0, …
1KGS	Seq	----------------------VRVLVVEDERDLADLITEALKKEXFTVDVC---YDGEEGXYXALNEPFDVVILDIXLPV---HDGWEILKSXRESGVNTPVLXLTALSDVEYRVKGLNXGADDYLPKPFDLRELIARVRALIRRKSESKS------TKLVCGDLILDTATKKAYRGSKEIDLTKKEYQILEYLVXNKNRVVTKEELQEHLW-----VFSDVLRSHIKNLRKKVDKGF-KKKIIHTVRGIGYVARDE-------------
	SS	----------------------CEEEEECCCHHHHHHHHHHHHHTTCEEEEE---CCHHHHHHHHHHCCCCEEEEECCCCC---CCHHHHHHHHHHTTCCCCEEEEECCCHHHHHHHTCCCCCCEEEECCCCHHHHHHHHHHHHHHHCCCCC------CEEEETTEEEETTTTEEEETTEEECCCHHHHHHHHHHHHTTTCCEEHHHHHHHCC-----CHHHHHHHHHHHHHHHHHTTC-CCCCEEEETTTEEEECCC-------------
	Helix-Strand	[22.5, 22.5, 15.0, 15.0, 15.0, 15.0, 15.0, 22.5, 22.5, 22.5, 15.0, 15.0, 15.0, 15.0, 15.0, 15.0, 15.0, 15.0, 15.0, 15.0, 15.0, 17.5, 25.0, 22.5, 15.0, 22.5, 15.0, 15.0, 15.0, 15.0, 15.0, 22.5, 22.5, 17.5, 17.5, 17.5, 15.0, 15.0, 15.0, 15.0, 20.0, 21.25, 21.25, 22.5, 22.5, 22.5, 22.5, 15.0, 15.0, 15.0, 15.0, 22.5, 22.5, 15.0, 22.5, 22.5, 22.5, 22.5, 22.5, 17.5, 15.0, 15.0, 15.0, 15.0, 15.0, 15.0, …
4B09	Seq	---------------------TPRILIVEDEPKLGQLLIDYLRAASYAPTLI---SHGDQVLPYVRQTPPDLILLDLMLPG---TDGLMLXREIRRF-SDIPIVMVTAKIEEIDRLLGLEIGADDYIXKPYSPREVVARVKTILR------------------SPLIIDEGRFQASWRGKMLDLTPAEFRLLKTLSHEPGKVFSREQLLNHLYDDYRVVTDRTIDSHIKNLRRKLESLDAEQSFIRAVYGVGYRWEADACRIV--------
	SS	---------------------CCEEEEECCCHHHHHHHHHHHHHTTCEEEEE---CCCTTHHHHHHHCCCCEEEEECCCCC---CHHHHHHHHHHHH-CCCCEEEECCCCCCCTTCTTCEECCCEEECCCCCHHHHHHHHHHHCC------------------CCEEEETTTTEEEETTEECCCCHHHHHHHHHHHHCTTCEECHHHHHHHHHHCTTCCCCCCHHHHHHHHHHHHHHHCCCCCCEEEETTTEEEECCCCCEEC--------
	Helix-Strand	[22.5, 22.5, 22.5, 15.0, 15.0, 15.0, 15.0, 15.0, 22.5, 22.5, 22.5, 15.0, 15.0, 15.0, 15.0, 15.0, 15.0, 15.0, 15.0, 15.0, 15.0, 15.0, 17.5, 25.0, 22.5, 22.5, 22.5, 15.0, 15.0, 15.0, 15.0, 15.0, 22.5, 22.5, 22.5, 22.5, 22.5, 15.0, 15.0, 15.0, 16.25, 20.0, 21.25, 21.25, 22.5, 22.5, 22.5, 22.5, 15.0, 15.0, 15.0, 15.0, 22.5, 22.5, 22.5, 22.5, 22.5, 22.5, 22.5, 32.5, 17.5, 15.0, 15.0, 15.0, 15.0, 15.0,…
4KFC	Seq	---------------------MANVLIVEDEQAIRRFLRTALEGDGMRVFEA---ETLQRGLLEAATRKPDLIILDLGLPD---GDGIEFIRDLRQW-SAVPVIVLSARSEESDKIAALDAGADDYLSKPFGIGELQARLRVALRRHS---APD----PLVKFSDVTVDLAARVIHRGEEEVHLTPIEFRLLAVLLNNAGKVLTQRQLLNQVWGPNAVEHSHYLRIYMGHLRQKLEQDPARPRHFITATGIGYRFML--------------
	SS	---------------------CCEEEEECCCHHHHHHHHHHHHHTTCEEEEE---CCHHHHHHHHHHHCCCEEEEETTCTT---CCHHHHHHHHHTT-CCCCEEEEECCCCHHHHHHHHHHTCCEEEECCCCHHHHHHHHHHHHHHCC---CCC----CCEEETTEEEETTTTEEEETTEEECCCHHHHHHHHHHHHTTTCEEEHHHHHHHHTCCCCTTCHHHHHHHHHHHHHHHCCCTTCCCCEEEETTTEEEECC--------------
	Helix-Strand	[22.5, 22.5, 15.0, 15.0, 15.0, 15.0, 15.0, 22.5, 22.5, 22.5, 15.0, 15.0, 15.0, 15.0, 15.0, 15.0, 15.0, 15.0, 15.0, 15.0, 15.0, 17.5, 25.0, 22.5, 22.5, 22.5, 15.0, 15.0, 15.0, 15.0, 15.0, 22.5, 22.5, 17.5, 17.5, 16.36, 15.0, 15.0, 15.0, 16.25, 20.0, 21.25, 21.25, 22.5, 22.5, 22.5, 22.5, 15.0, 15.0, 15.0, 15.0, 22.5, 22.5, 22.5, 22.5, 22.5, 22.5, 22.5, 22.5, 17.5, 15.0, 15.0, 15.0, 15.0, 15.0, 15.0…
7LZ9	Seq	----------------------MRVLIVEDEPYLAEAIRDGLRLEAIAADIA---GDGDTALELLSVNAYDIAVLDRDIPG---PSGDEIAERIVASGSGMPILMLTAA------------GADDYLTKPFELQELALRLRALDRRRAHSRP------PVREIAGLRLDPFRREVYRGGRYVALTRKQFAVLEVLVAAEGGVVSAEELLERAWDENADPFTNAVRITVSALRKRLG----EPGIIATVPGVGYRIDT--------------
	SS	----------------------EEEEEECCCTTHHHHHHHHHHTTTEEEEEE---CCHHHHHHHHHHCCCCEEEEECCCCC---CCHHHHHHHHHHHTCCCCEEEEECC------------CCCEEEECCCCHHHHHHHHHHHHHHTTTCCC------CCCEETTEEEETTTTEEEETTEEECCCHHHHHHHHHHHHTTTCCCCHHHHHHHHTCTTCCCCCHHHHHHHHHHHHHHC----CCCCEEEETTTEEEECC--------------
	Helix-Strand	[18.75, 15.0, 15.0, 15.0, 15.0, 15.0, 22.5, 22.5, 22.5, 22.5, 22.5, 15.0, 15.0, 15.0, 15.0, 15.0, 15.0, 15.0, 15.0, 15.0, 17.5, 22.5, 22.5, 22.5, 18.75, 15.0, 15.0, 15.0, 15.0, 15.0, 22.5, 22.5, 17.5, 17.5, 17.5, 15.0, 15.0, 15.0, 15.0, 20.0, 21.25, 21.25, 22.5, 22.5, 22.5, 22.5, 15.0, 15.0, 15.0, 15.0, 22.5, 22.5, 22.5, 22.5, 22.5, 22.5, 22.5, 22.5, 17.5, 15.0, 15.0, 15.0, 15.0, 15.0, 15.0, 16.2…
4S04	Seq	-----------------------KILVIEDDALLLQGLILAMQSEGYVCDGV---STAHEAALSLASNHYSLIVLDLGLPD---EDGLHFLSRMRREKMTQPVLILTARDTLEDRISGLDTGADDYLVKPFALEELNARIRALLRRHNNQGD------NEISVGNLRLNVTRRLVWLGETALDLTPKEYALLSRLMMKAGSPVHREILYNDIYSGDNEPATNTLEVHIHNLREKIGK-----SRIRTVRGFGYMLANN-------------
	SS	-----------------------EEEEECCCHHHHHHHHHHHHHTTCEEEEE---CCHHHHHHHHHHCCCCEEEECCCCCC---CCHHHHHHHHHHTTCCCCEEEEECCCCHHHHHHHHHHTCCEEEECCCCHHHHHHHHHHHHHHHHCCCC------CEEEETTEEEETTTTEEEETTEECCCCHHHHHHHHHHHHCTTCCEEHHHHHHHHCCCCCCCCCCHHHHHHHHHHHHHCT-----TCEEEETTTEEEECCC-------------
	Helix-Strand	[22.5, 15.0, 15.0, 15.0, 15.0, 15.0, 22.5, 22.5, 22.5, 15.0, 15.0, 15.0, 15.0, 15.0, 15.0, 15.0, 15.0, 15.0, 15.0, 15.0, 17.5, 25.0, 22.5, 22.5, 22.5, 15.0, 15.0, 15.0, 15.0, 15.0, 22.5, 22.5, 17.5, 17.5, 16.36, 15.0, 15.0, 15.0, 16.25, 20.0, 21.25, 21.25, 22.5, 22.5, 22.5, 22.5, 15.0, 15.0, 15.0, 15.0, 22.5, 22.5, 22.5, 22.5, 22.5, 22.5, 22.5, 22.5, 17.5, 15.0, 15.0, 15.0, 15.0, 15.0, 15.0, 16.2…
1P2F	Seq	---------------------XWKIAVVDDDKNILKKVSEKLQQLGRVKTFL----TGED--FLNDEEAFHVVVLDVXLPD---YSGYEICRXIKETRPETWVILLTLLSDDESVLKGFEAGADDYVTKPFNPEILLARVKRFLEREKK---------GLYDFGDLKIDATGFTVFLKGKRIHLPKKEFEILLFLAENAGKVVTREKLLETFWEDP--VSPRVVDTVIKRIRKAIEDDPNRPRYIKTIWGVGYXFTG--------------
	SS	---------------------CEEEEEECCCHHHHHHHHHHHTTTEEEEEEC----CHHH--HHHCCCCCCEEEEECCCCC---CCHHHHHHHHHHHCTTCEEEEEECCCCHHHHHHHHHHTCCEEEECCCCHHHHHHHHHHHHHHCCC---------CEEEETTEEEETTTTEEEETTEECCCCHHHHHHHHHHHHTTTCCEEHHHHHHHHCCCC--CCTHHHHHHHHHHHHHHCCCTTCCCCEEEETTTEEEECC--------------
	Helix-Strand	[15.0, 16.67, 15.0, 15.0, 15.0, 15.0, 15.0, 22.5, 22.5, 22.5, 15.0, 15.0, 15.0, 15.0, 15.0, 15.0, 15.0, 15.0, 15.0, 15.0, 15.0, 22.5, 22.5, 22.5, 30.0, 16.25, 15.0, 15.0, 15.0, 15.0, 22.5, 22.5, 18.75, 17.5, 17.5, 16.25, 16.25, 16.25, 22.5, 22.5, 22.5, 22.5, 22.5, 22.5, 15.0, 15.0, 15.0, 15.0, 22.5, 22.5, 15.0, 22.5, 22.5, 22.5, 22.5, 22.5, 17.5, 15.0, 15.0, 15.0, 15.0, 15.0, 15.0, 16.25, 16.25, …
5VFA	Seq	----------------------KRILLLEKERNLAHFLSLELQKEQYRVDLV---EEGQKALSMALQTDYDLILLNVNLGD---MMAQDFAEKLSRTKPASVIMILDHWEDLQEELEVVQRFAVSYIYKPVLIENLVARISAIFRGRDFID--------PRTYRNLRIDVEHHTVYRGEEMIALTRREYDLLATLMG-SKKVLTREQLLESVWKYES-TETNIVDVYIRYLRSKLDVKG-QKSYIKTVRGVGYTMQEG-------------
	SS	----------------------CEEEECCCCHHHHHHHHHHHHHTTCEEEEC---CCHHHHHHHHHHCCCCEEEECCCCCC---CCHHHHHHHHHTTCTTCCEEEEECHHHHHHTHHHHHHHCCEEEECCCCHHHHHHHHHHHHHHHHHHC--------CCEETTEEEETTTTEEEETTEEECCCHHHHHHHHHHHH-CCCCCCHHHHHHHHTTTCC-CCTHHHHHHHHHHHHHHCCTT-CCCCEEEETTTEEEECCC-------------
	Helix-Strand	[22.5, 22.5, 15.0, 15.0, 15.0, 15.0, 22.5, 22.5, 22.5, 22.5, 15.0, 15.0, 15.0, 15.0, 15.0, 15.0, 15.0, 15.0, 15.0, 15.0, 15.0, 17.5, 25.0, 22.5, 22.5, 22.5, 15.0, 15.0, 15.0, 15.0, 22.5, 22.5, 22.5, 17.5, 17.5, 17.5, 15.0, 15.0, 15.0, 15.0, 20.0, 21.25, 21.25, 22.5, 22.5, 22.5, 22.5, 15.0, 15.0, 15.0, 15.0, 22.5, 22.5, 22.5, 22.5, 22.5, 22.5, 22.5, 22.5, 17.5, 15.0, 15.0, 15.0, 15.0, 15.0, 15.0, …
2HQR	Seq	-----------------------RVLLIEKNSVLGGEIEKGLNVKGFMADVT---ESLEDGEYLMDIRNYDLVM----VSD---KNALSFVSRIKEKHSSIVVLVSSDNPTSEEEVHAFEQGADDYIAKPYRSIKALVARIEARLRFWGS---------NVIEIGDLTISPDEEKIIYKGREVEVKGKPFEVLTHLARHRDQIVSKEQLLDAIWEEPEMVTPNVIEVAINQIRQKMDKPL-GISTVETVRRRGYRFCYPKPACEE-------
	SS	-----------------------CEEEECCCHHHHHHHHHHHCCCTCCEEEE---CCHHHHHHHHTTCCCCEEE----ECC---TTHHHHHHHHHHHCTTCEEEEEECCCCHHHHHHHHHHTCCEEEETTCCCTHHHHHHHHHHTCCCCC---------CCEEETTEEEETTTTEEEETTEEECCCCTTTHHHHHHHHTCCEEEEHHHHHHHHCCCCCCCCCCTHHHHHHHHHHHHHTTC-CCCCEEECCCCEEEECCCCCCCCC-------
	Helix-Strand	[22.5, 22.5, 15.0, 15.0, 15.0, 15.0, 22.5, 22.5, 22.5, 15.0, 15.0, 15.0, 15.0, 15.0, 15.0, 15.0, 15.0, 15.0, 15.0, 15.0, 22.5, 22.5, 22.5, 22.5, 22.5, 22.5, 15.0, 15.0, 15.0, 15.0, 22.5, 22.5, 17.5, 17.5, 17.5, 16.25, 15.0, 15.0, 15.0, 19.09, 22.5, 22.5, 22.5, 22.5, 22.5, 22.5, 15.0, 15.0, 15.0, 18.75, 22.5, 22.5, 22.5, 22.5, 17.5, 15.0, 15.0, 15.0, 15.0, 15.0, 15.0, 16.25, 16.25, 17.5, 24.0, 22.…

## Sheet: Figure 2c
Query PDB	Match PDB	Query start	Query End	Match Start	Match End	E-value
1a04	1kgs	2	214	5	208	2.5e-57
1a04	2gwr	5	209	5	201	2.7e-55
1a04	1ys6	7	221	5	207	4.9e-55
1a04	5ed4	23	234	5	203	6.6e-54
1a04	2oqr	5	211	6	200	2.3e-51
1a04	4kfc	4	207	6	199	8.3e-51
1a04	4b09	7	224	2	209	8.9e-50
1a04	4s04	1	205	6	202	2.6e-49
1a04	1p2f	4	196	7	198	1.4e-42
1a04	7lz9	2	203	6	198	1.5e-41
1a04	5vfa	3	218	6	207	2.5e-41
1a04	2hqr	1	198	6	200	1.6e-28
1yio	1ys6	7	225	4	199	1.2e-56
1yio	1kgs	2	218	4	200	6e-55
1yio	5ed4	23	238	4	196	1.1e-54
1yio	2gwr	3	211	2	191	2.5e-54
1yio	2oqr	4	211	4	188	8.7e-51
1yio	4kfc	4	208	5	188	3.2e-50
1yio	4s04	1	205	5	190	1.7e-47
1yio	4b09	9	219	3	192	2.1e-47
1yio	5vfa	3	222	5	199	1.3e-42
1yio	7lz9	2	205	5	188	7.6e-41
1yio	1p2f	4	206	6	195	2.3e-38
1yio	2hqr	1	209	5	199	2.4e-30
3c3w	1kgs	3	212	2	201	1.4e-51
3c3w	2gwr	7	217	3	204	1.5e-51
3c3w	1ys6	9	215	3	196	1.3e-50
3c3w	5ed4	25	234	3	198	2.5e-50
3c3w	2oqr	6	211	3	195	1.3e-49
3c3w	4kfc	3	207	1	194	2.7e-49
3c3w	4b09	12	225	3	205	2.6e-48
3c3w	4s04	1	205	2	196	1.9e-43
3c3w	1p2f	2	196	1	193	6.9e-41
3c3w	7lz9	2	203	2	193	1.7e-38
3c3w	5vfa	4	217	3	201	1.5e-36
3c3w	2hqr	1	197	2	194	2.4e-26
4gvp	1kgs	3	215	2	201	2.5e-55
4gvp	5ed4	25	234	3	195	5.2e-54
4gvp	2gwr	7	215	3	199	4.3e-53
4gvp	4kfc	5	208	3	192	2.2e-52
4gvp	1ys6	9	222	3	200	2.6e-52
4gvp	2oqr	7	212	4	193	1.4e-51
4gvp	4b09	12	224	3	201	8.5e-49
4gvp	4s04	1	204	2	192	2.4e-45
4gvp	5vfa	4	219	3	200	1.2e-41
4gvp	7lz9	2	204	2	191	1.2e-40
4gvp	1p2f	4	198	3	192	2e-40
4gvp	2hqr	1	198	2	192	4.9e-27
4hye	1kgs	4	218	2	196	1e-52
4hye	1ys6	9	224	2	194	2.9e-52
4hye	5ed4	25	234	2	187	1e-50
4hye	2gwr	7	216	2	192	1e-50
4hye	2oqr	7	212	3	185	9.8e-49
4hye	4b09	12	225	2	194	7.5e-48
4hye	4kfc	5	208	2	184	1.4e-47
4hye	4s04	1	204	1	184	1.4e-43
4hye	1p2f	4	197	2	183	1.2e-39
4hye	5vfa	4	220	2	193	3.6e-39
4hye	7lz9	2	203	1	182	3.6e-39
4hye	2hqr	1	211	1	197	6.7e-27
4ldz	1kgs	2	220	5	201	1.2e-52
4ldz	1ys6	7	224	5	197	1.1e-50
4ldz	2gwr	4	211	4	190	2.1e-49
4ldz	5ed4	23	234	5	190	4.5e-48
4ldz	4kfc	3	208	5	187	7.3e-48
4ldz	4b09	9	225	4	197	1.4e-47
4ldz	2oqr	4	211	5	187	4e-47
4ldz	4s04	1	204	6	187	1e-41
4ldz	1p2f	2	196	5	185	1.3e-38
4ldz	5vfa	3	222	6	198	5.2e-37
4ldz	7lz9	2	203	6	185	7.3e-37
4ldz	2hqr	1	211	6	200	7.8e-24
4yn8	1kgs	2	212	5	194	3.8e-48
4yn8	2gwr	4	207	4	187	7.3e-48
4yn8	1ys6	6	221	4	195	9e-48
4yn8	4b09	9	224	4	197	6e-47
4yn8	2oqr	4	211	5	188	1.7e-46
4yn8	5ed4	23	234	5	191	7.5e-46
4yn8	4kfc	3	206	5	186	1.9e-45
4yn8	4s04	1	205	6	190	8.8e-41
4yn8	1p2f	2	195	5	185	3.4e-38
4yn8	7lz9	2	203	6	186	1.6e-36
4yn8	5vfa	2	215	5	192	4.8e-33
4yn8	2hqr	1	196	6	186	2.8e-23
5f64	5ed4	23	234	3	195	1.2e-46
5f64	1ys6	7	217	3	195	1.3e-45
5f64	4b09	9	224	2	201	1.3e-45
5f64	1kgs	2	206	3	192	1.3e-45
5f64	2oqr	5	211	4	192	7.7e-45
5f64	2gwr	6	206	4	190	1.8e-44
5f64	4kfc	4	206	4	190	1.3e-42
5f64	4s04	1	204	4	193	7.1e-40
5f64	5vfa	3	214	4	195	2.8e-34
5f64	1p2f	4	194	5	188	7.6e-33
5f64	7lz9	2	203	4	190	8e-33
5f64	2hqr	1	196	4	190	5.6e-17
5hev	1kgs	3	215	2	203	3.9e-54
5hev	1ys6	9	222	3	202	9.9e-54
5hev	5ed4	25	234	3	197	7.3e-52
5hev	2gwr	7	214	3	200	3.2e-51
5hev	4kfc	3	208	1	194	8.3e-51
5hev	2oqr	6	212	3	195	3e-50
5hev	4b09	12	224	3	203	2e-47
5hev	4s04	1	204	2	194	1.4e-43
5hev	1p2f	2	196	1	192	2.8e-41
5hev	7lz9	2	203	2	192	3.7e-39
5hev	5vfa	4	219	3	202	1.5e-37
5hev	2hqr	1	199	2	195	3.4e-27
5o8y	1kgs	2	213	3	203	1.6e-48
5o8y	5ed4	24	234	4	199	2.2e-46
5o8y	1ys6	7	223	3	205	5.6e-45
5o8y	2gwr	5	206	3	194	5.8e-44
5o8y	4b09	10	220	3	201	1.8e-43
5o8y	2oqr	5	211	4	196	2.8e-43
5o8y	4kfc	4	205	4	193	8e-42
5o8y	4s04	1	205	4	198	2.3e-40
5o8y	1p2f	3	193	4	191	3.4e-34
5o8y	5vfa	3	217	4	202	2.9e-33
5o8y	7lz9	2	203	4	194	1e-32
5o8y	2hqr	1	196	4	194	1.4e-20
5xso	4b09	7	225	11	208	3.3e-47
5xso	2gwr	1	208	10	198	5e-47
5xso	1ys6	6	216	13	200	3.2e-46
5xso	1kgs	2	209	14	201	9.9e-46
5xso	5ed4	18	234	9	201	1.3e-45
5xso	2oqr	3	211	13	198	2.2e-43
5xso	4s04	1	204	15	198	6.8e-43
5xso	4kfc	4	206	15	196	5.9e-40
5xso	5vfa	2	214	14	201	3.6e-33
5xso	7lz9	2	203	15	196	3e-31
5xso	2hqr	1	196	15	196	3.1e-17
1kgs	1a04	7	203	4	209	1.2e-50
1kgs	4gvp	2	198	3	212	5.8e-46
1kgs	5hev	2	199	3	211	1.8e-45
1kgs	4hye	22	218	3	219	3.5e-44
1kgs	1yio	6	197	4	215	4.7e-44
1kgs	5xso	16	209	4	217	4.1e-43
1kgs	4ldz	7	201	4	220	6.5e-43
1kgs	3c3w	2	200	3	211	1.8e-40
1kgs	4yn8	5	198	2	216	3.1e-38
1kgs	5f64	4	193	3	207	8.4e-34
1kgs	5o8y	3	198	2	208	3.6e-30
1p2f	1a04	7	200	4	198	5.4e-46
1p2f	4gvp	2	200	3	206	2.6e-43
1p2f	5hev	1	202	2	206	6.6e-42
1p2f	4hye	21	207	2	200	2.4e-39
1p2f	1yio	6	187	4	197	2.2e-38
1p2f	3c3w	1	201	2	204	8.8e-37
1p2f	4ldz	5	196	2	208	3.8e-36
1p2f	4yn8	6	198	3	209	5.9e-36
1p2f	5xso	16	198	4	198	4.1e-35
1p2f	5f64	4	191	3	197	6e-30
1p2f	5o8y	3	191	2	193	3.8e-25
1ys6	1a04	3	201	5	215	1.1e-47
1ys6	4gvp	2	198	8	220	3.5e-40
1ys6	5hev	2	198	8	218	5.3e-38
1ys6	4hye	18	206	4	215	3.6e-34
1ys6	3c3w	3	198	9	217	1.2e-33
1ys6	4ldz	6	194	8	221	1e-29
1ys6	4yn8	5	198	7	224	2.8e-31
2gwr	1a04	3	201	3	209	3.5e-48
2gwr	4gvp	2	199	6	215	1.1e-41
2gwr	1yio	3	188	4	208	1.5e-39
2gwr	4hye	20	208	4	211	8.3e-39
2gwr	5hev	2	201	6	215	9.4e-39
2gwr	5xso	14	199	5	209	5.8e-38
2gwr	3c3w	3	200	7	213	5.2e-35
2gwr	4ldz	6	194	6	216	1.3e-33
2gwr	4yn8	6	197	6	218	1.5e-32
2gwr	5f64	2	192	4	208	1.6e-24
2hqr	1a04	8	202	3	200	1.4e-42
2hqr	4gvp	2	198	1	204	9e-40
2hqr	5hev	2	199	1	203	7.5e-38
2hqr	4hye	22	218	1	211	1.1e-37
2hqr	5xso	17	207	3	207	1.3e-37
2hqr	1yio	7	197	3	207	9.9e-36
2hqr	4ldz	7	201	2	212	1.2e-35
2hqr	3c3w	3	199	2	202	3.5e-33
2hqr	4yn8	6	198	1	208	4.2e-30
2hqr	5f64	4	191	1	197	1.9e-29
2oqr	1a04	7	201	6	212	8.1e-47
2oqr	4gvp	2	199	5	218	6.4e-42
2oqr	5hev	2	202	5	219	3.2e-41
2oqr	4hye	19	207	2	213	1.4e-38
2oqr	4ldz	6	194	5	219	2.1e-34
2oqr	3c3w	2	201	5	217	9.5e-35
2oqr	1yio	4	187	4	210	2.1e-32
2oqr	4yn8	6	198	5	222	8.6e-33
2oqr	5f64	3	191	4	210	1.4e-24
4b09	1a04	3	208	8	223	9.7e-52
4b09	4gvp	2	202	11	225	3.8e-47
4b09	5hev	2	204	11	225	1.1e-46
4b09	4hye	18	210	7	220	3e-43
4b09	5xso	11	199	7	216	1.1e-42
4b09	1yio	3	188	9	215	2.5e-42
4b09	3c3w	3	203	12	223	5.1e-41
4b09	4ldz	6	193	11	221	4.1e-38
4b09	4yn8	5	198	10	226	2.2e-37
4b09	5f64	2	192	9	215	5e-33
4b09	5o8y	2	197	9	216	2e-31
4kfc	1a04	7	200	5	208	1e-45
4kfc	4gvp	2	199	4	215	5.8e-42
4kfc	5hev	1	201	3	215	1.9e-40
4kfc	4hye	21	208	3	211	1.7e-38
4kfc	4ldz	3	194	1	216	4.4e-35
4kfc	5xso	16	198	5	208	3.4e-35
4kfc	3c3w	1	200	3	213	8.2e-36
4kfc	1yio	4	188	3	208	1.9e-32
4kfc	4yn8	6	198	4	219	1.4e-32
4kfc	5f64	3	192	3	208	1.9e-30
4s04	1a04	8	205	3	208	1.2e-47
4s04	4gvp	2	198	1	209	1.6e-41
4s04	5xso	17	198	3	204	1.9e-40
4s04	1yio	7	187	3	203	1.3e-39
4s04	5hev	2	198	1	207	1.9e-39
4s04	4hye	22	208	1	206	4e-39
4s04	3c3w	3	199	2	207	1.8e-36
4s04	4ldz	7	193	2	209	5.1e-36
4s04	4yn8	6	192	1	207	7.9e-32
4s04	5f64	4	192	1	204	2.4e-30
5ed4	1a04	2	200	20	231	1.9e-46
5ed4	4hye	6	207	2	232	1.4e-40
5ed4	4gvp	2	197	24	235	1.7e-39
5ed4	5hev	2	197	24	233	1.2e-36
5ed4	3c3w	2	197	24	232	1.9e-33
5ed4	4ldz	6	191	24	234	6.4e-28
5ed4	4yn8	5	197	23	239	1.3e-28
5vfa	1a04	7	202	4	213	1.1e-46
5vfa	4gvp	3	198	4	217	6.8e-41
5vfa	4hye	21	209	2	215	4.9e-37
5vfa	5hev	3	198	4	215	2.6e-38
5vfa	4ldz	7	200	4	224	2.7e-33
5vfa	1yio	5	195	3	218	6e-33
5vfa	3c3w	3	199	4	215	1.4e-33
5vfa	4yn8	7	198	4	221	2.5e-31
5vfa	5f64	4	190	3	209	8e-23
7lz9	1a04	7	204	3	209	2.7e-46
7lz9	4gvp	3	198	3	211	2.7e-39
7lz9	5hev	3	196	3	207	2.7e-38
7lz9	4hye	22	204	2	204	2.1e-33
7lz9	4ldz	8	193	4	211	1.7e-32
7lz9	3c3w	3	199	3	209	2.2e-33
7lz9	1yio	6	186	3	203	1.5e-31
7lz9	4yn8	7	189	3	206	1.1e-26

## Sheet: Figure 3a
5XSO_Seq	-KS-------EAVQDI---AARVASLSPRERQVMEGLI---A----NKLIAREYDISP------RTIEVYRANVMTKMQ---ANSLSELV--RLAMRAGMLND
5XSO_SS	-HT-------HHHHHH---HHHHHHHCCHHHHHHHHHH---H----HHHHHHHHHTCC------CCCHHHHHHHHHHHH---TCCCHHHH--HHHHHHTTCCC
4KFC_Seq	VKFS-DVTVDLAARVIHRG-EEEVHLTPIEFRLLAVLLNNAGKVLTQRQLLNQVWGPNA-VE-SHYLRIYMGHLRQKLEQDP-RPRHFITATGIGYRFML---
4KFC_SS	EEET-TEEEETTTTEEEET-TEEECCCHHHHHHHHHHHHTTTCEEEHHHHHHHHTCCCC-TT-CHHHHHHHHHHHHHHHCCC-TTCCCCEEEETTTEEEE---

## Sheet: Figure 5a HTH-DNA
PDBid	protein	DNA	interface1	# all nucleotides contacted at interface1	interface2	# all nucleotides contacted at interface2	Total nucleotide contacted	# nucleotides in the major groove	# nucleotides in the minor groove	# backbone sugar/phosphates contacted
1hom	AB	EF	A with F	4	B with E	5	9	8	0	1
1je8	AB	CD	A with CD	9	B with CD	9	18	12	0	6
1l3l	BD	EG	B with EG	9	D with EG	9	18	12	0	6
1zg5	AB	CD	A with CD	9	B with CD	9	18	14	0	4
1zlk	AB	CD	A with CD	10	B with CD	10	20	16	0	4
4wu4	AB	HG	A with HG	5	B with HG	8	13	9	0	4
4wuh	AB	HGC	A with H	4	B with GC	8	12	7	0	5
4wul	AB	HG	HC	8	B with HC	8	16	7	0	9
5dy0	AB	EF	A with EF	11	B with EF	8	19	9	6	4
5vxn	AB	EF	A with EF	9	B with EF	10	19	11	0	8
5w43	AB	EF	A with EF	10	B with EF	10	20	14	0	6
6ide	AB	CD	A with CD	11	B with CD	10	21	10	0	11
6xlk	GH	NT	G with NT	9	H with NT	11	20	11	3	6
6zix	AB	EF	A with EF	9	B with EF	9	18	12	0	6
6zj2	AB	GI	A with GI	9	B with GI	9	18	9	0	9
7amt	AB	EF	A with EF	9	B with EF	7	16	8	3	5
			Average	8.44		8.75	17.19	10.56	0.75	5.88
			Standard deviation	2.19		1.44	3.29	2.66	1.73	2.45
			Median	9		9	18	10.5	0	6

## Sheet: Figure 5a WH-DNA
PDBid	protein	DNA	interface1	# all nucleotides contacted at interface1	interface2	# all nucleotides contacted at interface2	Total nucleotide contacted	# of bases contacted in the major groove	# of bases contacted in the minor groove	# backbone sugar/phosphates contacted
1gxp	EF	GH	E with GH	10	F with GH	9	19	8	4	7
4fx4	AB	CD	A with CD	14	B with CD	14	28	15	2	11
4hf1	AB	CD	A with CD	15	B with CD	13	27	10	14	3
4kfc	AB	YZ	A with YZ	8	B with YZ	8	16	4	0	12
4kny	AB	YZ	A with YZ	8	B with YZ	8	16	4	0	12
4lll	AB	GH	A with GH	16	B with GH	15	27	11	4	16
4lln	AB	GH	A with GH	16	B with GH	14	26	8	4	18
4nhj	AB	CD	A with CD	9	B with CD	9	17	13	0	4
4s04	AB	CD	A with CD	12	B with CD	11	23	9	3	10
4s05	AB	CD	A with CD	12	B with CD	11	23	7	1	14
5bmz	AB	EF	A with EF	12	B with EF	11	22	7	4	12
5ed4	AB	CD	A with CD	9	B with CD	9	18	8	2	8
5x5l_1**	BH	CD	B with CD	12	H with CD	13	24	11	3	11
5x5l_2	AE	FG	A with FG	11	B with FG	10	22	8	2	11
6lxn	AB	CD	A with CD	3	B with CD	16	20	9	0	10
			Average	11.13		11.4	21.87	8.8	2.87	10.6
			Standard deviation	3.48		2.61	4.09	2.96	3.46	4
Note**	two assemblies		Median	12		11	22	8	2	11
								NOTE> sum of major, minor, backbone contacts will not add up to total because in 6 of 15 PDBs same DNA chain contacted by both protein chains at both interfaces, unlike in the HTH PDBs as well as the remaining 9 wH PDBs

## Sheet: Figure S1a
	4GVP	5HEV	3C3W	1A04	4YN8	4HYE	4LDZ	5F64	1YIO	5XSO	5O8Y	5ED4	1YS6	2GWR	2OQR	1KGS	4B09	4KFC	7LZ9	4S04	1P2F	5VFA	2HQR
4GVP		59	33	33	30	30	30	21	20	14	25	24	26	25	22	22	23	26	19	19	23	16	18
5HEV	59		36	38	37	25	34	25	23	19	27	25	24	26	24	22	21	24	22	17	22	18	15
3C3W	32	35		28	35	24	28	22	24	19	22	24	27	25	22	21	21	27	21	19	26	15	12
1A04	33	40	28		30	32	26	29	26	22	22	26	27	31	25	25	30	31	22	26	18	20	22
4YN8	29	34	35	31		20	31	25	30	26	28	23	29	25	24	24	22	26	22	24	21	14	19
4HYE	29	24	24	32	22		41	23	19	18	19	23	24	17	24	24	19	23	25	20	21	16	18
4LDZ	30	31	27	27	31	41		26	23	21	22	21	21	21	22	20	20	25	24	18	20	15	13
5F64	20	26	22	26	25	23	26		20	21	24	21	18	23	25	17	17	23	20	15	13	15	13
1YIO	19	21	22	25	27	21	23	19		43	16	25	28	31	26	20	21	23	27	19	23	12	12
5XSO	13	18	19	19	22	17	19	20	42		18	26	26	28	25	26	19	22	22	26	23	15	16
5O8Y	24	26	22	26	27	20	23	24	17	20		16	16	16	17	17	16	21	19	15	19	10	12
5ED4	22	25	22	22	20	27	18	21	26	25	13		38	38	29	28	27	27	23	16	23	19	10
1YS6	28	24	27	26	32	27	21	20	32	28	16	47		42	37	38	31	39	34	35	29	17	22
2GWR	26	24	27	30	23	18	22	23	33	30	16	45	42		50	36	49	33	36	31	32	25	21
2OQR	22	22	22	23	20	24	22	24	24	26	16	42	38	48		39	41	36	39	32	26	25	26
1KGS	23	22	22	22	23	25	20	17	21	27	17	37	40	39	40		32	34	39	37	34	23	26
4B09	23	21	21	26	21	18	18	17	20	20	15	37	34	48	42	32		33	33	33	26	27	22
4KFC	27	28	30	29	29	24	28	24	25	23	22	38	40	34	37	34	33		30	38	29	26	24
7LZ9	20	22	20	20	25	26	25	20	27	22	18	36	36	37	39	38	32	30		34	23	22	25
4S04	19	17	20	23	21	20	19	15	19	27	16	32	38	34	33	37	32	38	35		28	28	27
1P2F	21	21	25	19	19	21	19	14	23	23	18	29	30	32	27	35	26	28	24	27		21	21
5VFA	18	18	17	21	14	15	19	13	11	14	9	22	17	25	23	24	25	23	22	26	21		20
2HQR	20	14	14	22	16	19	14	12	10	15	11	16	22	21	24	25	21	24	24	23	20	22

## Sheet: Figure S1b
	4GVP	5HEV	3C3W	1A04	4YN8	4HYE	4LDZ	5F64	1YIO	5XSO	5O8Y	5ED4	1YS6	2GWR	2OQR	1KGS	4B09	4KFC	7LZ9	4S04	1P2F	5VFA	2HQR
4GVP		63	29	32	40	35	32	23	28	18	23	11	14	14	12	11	22	14	13	13	13	14	9
5HEV	62		39	31	37	35	33	23	27	20	26	11	13	11	13	13	19	13	14	11	12	10	9
3C3W	26	37		33	29	30	24	26	24	17	20	16	15	15	16	10	16	13	14	15	9	15	5
1A04	29	30	33		28	28	28	17	29	25	24	10	13	16	11	12	15	12	10	14	15	13	8
4YN8	39	39	31	28		32	30	23	25	20	24	9	13	10	13	10	13	13	11	12	13	15	10
4HYE	37	37	34	29	31		45	24	26	33	24	14	12	9	12	14	16	12	13	12	7	11	13
4LDZ	31	36	26	25	30	42		24	29	22	24	10	12	11	11	16	10	13	13	13	11	15	12
5F64	23	23	29	18	24	24	25		23	28	25	14	10	9	11	8	11	8	9	12	11	10	2
1YIO	28	30	24	29	26	23	28	22		33	18	9	13	10	8	11	12	10	7	16	7	13	12
5XSO	18	18	19	26	20	28	20	25	31		18	10	9	10	11	11	13	8	7	12	4	8	9
5O8Y	24	26	17	17	24	21	24	24	18	19		12	13	10	8	11	15	8	8	13	10	7	8
5ED4	14	13	17	10	13	15	11	3	6	12	5		42	34	40	34	29	33	35	33	29	28	23
1YS6	12	14	15	12	15	13	13	2	4	9	5	40		40	39	33	32	33	31	31	31	39	28
2GWR	15	14	15	15	12	11	11	11	13	12	9	33	42		46	32	31	36	30	30	34	36	28
2OQR	13	13	19	13	15	12	7	12	10	5	0	35	41	47		31	33	36	28	34	34	38	21
1KGS	12	11	9	13	13	14	17	9	14	9	12	33	33	28	30		31	28	34	36	34	31	26
4B09	17	18	16	13	16	12	10	9	12	10	15	21	27	26	27	27		26	24	27	28	26	19
4KFC	15	11	12	10	12	11	13	10	9	9	7	30	33	34	35	28	29		30	26	30	30	22
7LZ9	13	10	12	9	10	12	11	0	8	7	6	25	28	25	25	31	25	28		30	26	31	23
4S04	14	15	16	16	13	12	14	8	16	13	8	24	26	26	32	34	32	22	31		24	34	22
1P2F	13	13	9	9	17	7	13	10	7	8	11	26	32	33	35	33	31	32	29	26		32	29
5VFA	13	14	16	12	16	12	17	13	14	11	5	31	38	36	33	29	30	29	31	32	28		24
2HQR	8	11	5	8	11	12	11	5	15	13	10	21	28	27	23	25	23	21	25	24	28	22

## Sheet: Figure S2a, same
Query PDB	Match PDB	Query start	Query End	Match Start	Match End	E-value
1a04	1a04	2	215	2	215	1.5e-73
1a04	5hev	2	207	6	213	2.4e-61
1a04	4gvp	2	206	6	214	1.1e-60
1a04	4hye	20	216	4	211	1.6e-56
1a04	1yio	4	199	5	211	1.3e-53
1a04	5xso	14	210	5	212	1.5e-53
1a04	4ldz	6	198	6	211	1.1e-52
1a04	3c3w	3	206	7	211	9.8e-52
1a04	4yn8	6	202	6	214	8.8e-49
1a04	5f64	2	206	4	214	2.7e-46
1a04	5o8y	2	204	4	208	3.4e-45
1yio	1yio	1	208	1	208	1.1e-77
1yio	5xso	11	209	1	199	1.7e-59
1yio	1a04	6	214	5	202	1.7e-58
1yio	4gvp	2	205	5	201	4.9e-55
1yio	4hye	20	216	3	199	9.7e-54
1yio	5hev	2	205	5	199	2.3e-52
1yio	4ldz	7	197	6	198	6.7e-49
1yio	4yn8	6	201	5	201	2.9e-46
1yio	3c3w	3	208	6	201	3.2e-46
1yio	5f64	2	203	3	199	2.4e-42
1yio	5o8y	2	204	3	196	6e-41
3c3w	3c3w	1	217	1	217	9.6e-74
3c3w	5hev	1	205	1	206	1e-60
3c3w	1a04	7	211	3	206	1.4e-59
3c3w	4gvp	2	203	2	206	1.2e-57
3c3w	4hye	22	216	2	206	8e-53
3c3w	4ldz	5	197	1	205	3.6e-51
3c3w	1yio	6	198	3	205	1.7e-50
3c3w	5xso	16	209	3	206	7.2e-50
3c3w	4yn8	6	199	2	206	2.3e-47
3c3w	5f64	4	204	2	207	3.6e-44
3c3w	5o8y	4	204	2	203	5.3e-43
4gvp	4gvp	2	208	2	208	1.9e-68
4gvp	5hev	2	209	2	207	6.7e-64
4gvp	1a04	8	214	4	206	1.1e-60
4gvp	4hye	22	218	2	205	2.4e-55
4gvp	4ldz	6	200	2	205	1.6e-52
4gvp	5xso	17	213	4	207	2.6e-52
4gvp	1yio	7	197	4	201	2.4e-51
4gvp	3c3w	2	207	2	204	1.1e-50
4gvp	4yn8	6	203	2	207	3.6e-50
4gvp	5o8y	4	204	2	200	1.4e-45
4gvp	5f64	4	205	2	205	1.7e-45
4hye	4hye	22	220	1	199	6.5e-61
4hye	5hev	2	208	1	198	1.4e-57
4hye	4gvp	2	206	1	198	7e-57
4hye	1a04	8	212	3	196	2.5e-56
4hye	4ldz	6	201	1	198	2e-55
4hye	5xso	17	213	3	199	1.4e-54
4hye	1yio	7	197	3	193	1.3e-52
4hye	3c3w	3	206	2	195	1.2e-47
4hye	4yn8	6	200	1	196	1.9e-47
4hye	5o8y	4	204	1	192	3.5e-43
4hye	5f64	4	203	1	195	3e-42
4ldz	4ldz	1	203	1	203	1.5e-63
4ldz	4hye	20	220	4	202	8.9e-61
4ldz	1a04	4	214	4	201	6e-60
4ldz	4gvp	2	207	6	202	2.4e-59
4ldz	5hev	1	210	5	203	3.4e-59
4ldz	5xso	14	213	5	202	6e-55
4ldz	1yio	4	197	5	196	1.3e-53
4ldz	4yn8	5	203	5	202	1.8e-50
4ldz	3c3w	1	206	5	198	2.3e-48
4ldz	5o8y	1	204	3	195	4.9e-44
4ldz	5f64	2	205	4	200	4.8e-43
4yn8	4gvp	2	207	6	203	8.8e-60
4yn8	5hev	2	209	6	203	2.1e-59
4yn8	4yn8	3	203	3	203	4e-59
4yn8	1a04	6	214	6	202	8.1e-59
4yn8	5xso	14	212	5	202	2.6e-55
4yn8	1yio	4	198	5	198	5.7e-55
4yn8	4hye	20	218	4	201	7.7e-55
4yn8	4ldz	4	200	4	201	1.1e-52
4yn8	3c3w	2	206	6	199	7.4e-48
4yn8	5o8y	1	204	3	196	6.6e-45
4yn8	5f64	2	206	4	202	4.7e-42
5f64	1a04	6	214	4	206	8.6e-64
5f64	4gvp	2	206	4	206	5.4e-62
5f64	5hev	2	206	4	204	1.6e-60
5f64	5f64	2	207	2	207	4e-57
5f64	4hye	20	216	2	203	2.8e-56
5f64	1yio	4	198	3	202	1.4e-55
5f64	5xso	15	210	4	204	4.8e-55
5f64	3c3w	2	208	4	205	2.1e-52
5f64	4ldz	6	198	4	203	4.1e-52
5f64	4yn8	6	202	4	206	2e-50
5f64	5o8y	2	204	2	200	7.2e-50
5hev	5hev	1	210	1	210	8.6e-68
5hev	4gvp	2	207	2	209	5.3e-62
5hev	1a04	7	214	3	208	2e-61
5hev	4hye	22	218	2	207	8.5e-55
5hev	4ldz	5	200	1	207	1.1e-53
5hev	5xso	17	213	4	209	7.9e-53
5hev	3c3w	1	206	1	205	4.1e-52
5hev	1yio	6	197	3	203	1.1e-51
5hev	4yn8	6	203	2	209	1.8e-50
5hev	5o8y	4	208	2	206	5.5e-46
5hev	5f64	4	205	2	207	6.1e-45
5o8y	5o8y	1	216	1	216	1.1e-68
5o8y	5hev	2	208	4	210	2.3e-63
5o8y	4gvp	2	206	4	210	2.7e-62
5o8y	1a04	6	211	4	207	2.8e-61
5o8y	5xso	15	212	4	210	1.7e-55
5o8y	4hye	21	218	3	209	3.9e-55
5o8y	1yio	4	197	3	205	1.3e-53
5o8y	3c3w	2	207	4	208	3.1e-52
5o8y	4ldz	6	197	4	206	4.8e-52
5o8y	4yn8	5	201	3	209	7.6e-50
5o8y	5f64	2	204	2	208	7.5e-49
5xso	5xso	1	215	1	215	1.4e-78
5xso	1yio	2	197	12	207	6.1e-61
5xso	1a04	3	214	12	212	2.9e-60
5xso	4hye	19	220	12	213	2.1e-59
5xso	4gvp	2	207	15	213	8.2e-59
5xso	5hev	2	209	15	213	1.7e-58
5xso	4ldz	6	202	15	213	1.9e-54
5xso	4yn8	5	203	14	213	1.2e-49
5xso	3c3w	3	207	16	210	1.3e-47
5xso	5o8y	2	205	13	207	5.2e-45
5xso	5f64	2	205	13	211	6.2e-44
1kgs	1kgs	2	224	2	224	7.9e-77
1kgs	2gwr	6	224	3	221	1.8e-74
1kgs	1ys6	8	231	3	223	4.9e-73
1kgs	5ed4	24	248	3	224	3.2e-72
1kgs	4kfc	5	225	4	222	9.3e-70
1kgs	2oqr	5	229	3	223	8.2e-70
1kgs	4s04	1	218	3	224	3.1e-65
1kgs	4b09	12	233	4	223	1.5e-64
1kgs	7lz9	2	219	3	223	1.2e-60
1kgs	1p2f	4	216	4	223	4.6e-60
1kgs	5vfa	3	229	3	224	2.8e-59
1kgs	2hqr	1	214	3	222	3.2e-47
1p2f	1p2f	2	219	2	219	9.6e-75
1p2f	2gwr	6	224	3	214	1.5e-71
1p2f	1ys6	9	231	4	216	1.3e-70
1p2f	5ed4	24	248	3	217	3.5e-70
1p2f	2oqr	5	229	3	216	8.7e-69
1p2f	4kfc	3	226	2	216	1.2e-68
1p2f	1kgs	2	224	2	217	4.2e-68
1p2f	4b09	12	234	4	217	1.1e-62
1p2f	4s04	1	219	3	218	1.4e-62
1p2f	5vfa	3	229	3	217	3.1e-56
1p2f	7lz9	2	219	3	216	3.9e-55
1p2f	2hqr	1	215	3	216	1.3e-47
1ys6	1ys6	1	233	1	233	3.3e-86
1ys6	2gwr	2	224	4	229	1.4e-77
1ys6	5ed4	21	247	5	231	1.5e-76
1ys6	2oqr	3	229	6	231	1.1e-74
1ys6	4kfc	4	226	8	231	1.3e-73
1ys6	1kgs	1	222	6	230	9.7e-73
1ys6	4b09	7	233	4	231	5.7e-68
1ys6	4s04	1	217	8	231	5.1e-66
1ys6	1p2f	2	216	7	231	1.4e-62
1ys6	5vfa	2	228	7	231	1.4e-61
1ys6	7lz9	2	219	8	231	3.3e-60
1ys6	2hqr	1	214	8	230	1.7e-48
2gwr	2gwr	2	225	2	225	1.6e-82
2gwr	1ys6	7	231	5	226	2.5e-74
2gwr	2oqr	3	229	4	226	8.9e-74
2gwr	5ed4	23	248	5	227	2.6e-73
2gwr	4kfc	4	226	6	226	5.1e-73
2gwr	1kgs	2	224	5	227	1.2e-72
2gwr	4b09	7	233	2	226	6.7e-68
2gwr	4s04	1	218	6	227	2.6e-66
2gwr	1p2f	4	216	7	226	3.3e-62
2gwr	7lz9	2	219	6	226	1.2e-60
2gwr	5vfa	2	229	5	227	9.9e-59
2gwr	2hqr	1	215	6	226	6.8e-48
2hqr	2gwr	7	229	2	218	1.1e-69
2hqr	5ed4	25	249	2	217	9.3e-69
2hqr	1ys6	9	231	2	215	8.5e-68
2hqr	1kgs	4	224	2	216	1.6e-67
2hqr	4kfc	5	226	2	215	6e-67
2hqr	2oqr	7	229	3	215	4e-66
2hqr	2hqr	1	223	1	223	4.2e-65
2hqr	4s04	1	222	1	220	1.3e-64
2hqr	4b09	12	237	2	221	5.9e-62
2hqr	1p2f	4	216	2	215	9.3e-59
2hqr	7lz9	2	220	1	216	8.5e-57
2hqr	5vfa	4	229	2	216	1.7e-55
2oqr	2oqr	1	229	1	229	1.1e-80
2oqr	2gwr	3	224	2	227	4.4e-78
2oqr	1ys6	6	231	3	229	6e-76
2oqr	5ed4	24	247	5	229	1.4e-75
2oqr	4kfc	4	225	5	228	1.2e-73
2oqr	1kgs	1	222	3	228	1.1e-71
2oqr	4b09	11	233	5	229	1.2e-67
2oqr	4s04	1	217	5	229	9.6e-65
2oqr	1p2f	1	216	3	229	1.4e-62
2oqr	5vfa	1	228	3	229	5.7e-61
2oqr	7lz9	2	219	5	229	1.3e-59
2oqr	2hqr	1	214	5	228	1.3e-47
4b09	4b09	1	240	1	240	4.6e-88
4b09	2gwr	1	227	6	234	8.3e-78
4b09	1ys6	6	231	9	233	1.3e-73
4b09	4kfc	4	225	11	232	2.9e-73
4b09	2oqr	3	229	9	233	3.4e-73
4b09	5ed4	22	248	9	234	5.6e-73
4b09	1kgs	2	224	10	234	2.5e-72
4b09	4s04	1	219	11	235	3e-65
4b09	1p2f	3	216	11	233	1.4e-61
4b09	7lz9	2	220	11	234	5.4e-59
4b09	5vfa	3	229	11	234	1e-58
4b09	2hqr	1	215	11	233	9.2e-47
4kfc	4kfc	1	227	1	227	1.2e-80
4kfc	2gwr	4	224	2	224	6.2e-76
4kfc	1ys6	7	230	3	225	2.2e-74
4kfc	2oqr	3	228	2	225	1.4e-73
4kfc	5ed4	24	246	4	225	1.1e-72
4kfc	1kgs	1	221	2	224	4.3e-71
4kfc	4b09	11	232	4	225	5e-68
4kfc	4s04	1	216	4	225	1.6e-64
4kfc	1p2f	1	215	2	225	4.3e-62
4kfc	5vfa	3	227	4	225	2.2e-59
4kfc	7lz9	2	218	4	225	3.9e-58
4kfc	2hqr	1	214	4	225	1.4e-46
4s04	4s04	1	223	1	223	1e-75
4s04	2gwr	7	225	2	216	1.3e-72
4s04	1ys6	9	231	2	217	2.7e-71
4s04	5ed4	25	248	2	218	5.8e-71
4s04	1kgs	4	224	2	218	1.2e-70
4s04	4kfc	5	225	2	216	3.6e-68
4s04	2oqr	7	229	3	217	1e-67
4s04	4b09	12	235	2	219	1.2e-63
4s04	7lz9	2	220	1	218	6.3e-61
4s04	1p2f	4	216	2	217	7.2e-58
4s04	5vfa	4	229	2	218	9e-57
4s04	2hqr	1	214	1	216	1.4e-46
5ed4	5ed4	1	250	1	250	7.9e-93
5ed4	1ys6	6	231	22	247	1.5e-79
5ed4	2gwr	2	225	20	246	4.3e-77
5ed4	2oqr	3	229	22	247	1.3e-76
5ed4	1kgs	1	223	22	247	5.6e-74
5ed4	4kfc	4	225	24	246	3.3e-73
5ed4	4b09	8	233	21	247	1.8e-68
5ed4	4s04	1	218	24	248	7e-67
5ed4	1p2f	3	216	24	247	1.4e-62
5ed4	5vfa	2	229	23	248	2e-62
5ed4	7lz9	2	219	24	247	1.2e-60
5ed4	2hqr	1	217	24	249	3.2e-51
5vfa	1ys6	8	231	3	228	2.3e-75
5vfa	5ed4	24	248	3	229	1.1e-74
5vfa	2gwr	4	224	1	226	3.1e-74
5vfa	2oqr	3	229	1	228	1.6e-72
5vfa	1kgs	1	224	1	229	1.2e-71
5vfa	4kfc	4	225	3	227	4e-70
5vfa	5vfa	1	230	1	230	1e-68
5vfa	4b09	11	233	3	228	6.7e-65
5vfa	4s04	1	218	3	229	1.2e-64
5vfa	1p2f	1	216	1	228	9.8e-61
5vfa	7lz9	2	219	3	228	2.4e-58
5vfa	2hqr	1	214	3	227	4.3e-46
7lz9	7lz9	1	232	1	232	3.4e-76
7lz9	2gwr	6	227	2	220	2.3e-75
7lz9	1ys6	9	231	3	219	3.6e-74
7lz9	5ed4	25	248	3	220	2.9e-73
7lz9	1kgs	4	224	3	220	1.7e-72
7lz9	4s04	1	224	2	226	1.6e-71
7lz9	2oqr	6	229	3	219	2.7e-70
7lz9	4kfc	5	225	3	218	6.6e-70
7lz9	4b09	12	235	3	221	4e-65
7lz9	1p2f	4	216	3	219	2.5e-59
7lz9	5vfa	2	229	1	220	3.5e-59
7lz9	2hqr	1	214	2	218	8.1e-48

[truncated: 8 more sheets: Figure S2a, alternative, Figure S2b, same, Figure S2b, alternative, Figure S3, Figure S4, HTH, Figure S4, wH, Figure S4, all_MSA, Figure S7]
